# Supplementary material for: Functional Analysis of the PI3K/AKT/mTOR Pathway Inhibitor, Gedatolisib, Plus Fulvestrant with and Without Palbociclib in Breast Cancer Models
Source: Int J Mol Sci. 2025 Jun 18;26(12):5844. doi: 10.3390/ijms26125844 (PMC12193243; doi:10.3390/ijms26125844)
Supplement: Supplementary file 1 [file ijms-26-05844-s001.zip]

Archive with 3 entries (3 files):
- Broege_ijms-3683463_Supplementary Figures-rev.pdf
- Broege_ijms-3683463_Supplementary data S1.xlsx
- Broege_ijms-3683463_Supplementary data S2-S17-rev.xlsx
