# Supplementary material for: Functional Analysis of the PI3K/AKT/mTOR Pathway Inhibitor, Gedatolisib, Plus Fulvestrant with and Without Palbociclib in Breast Cancer Models
Source: Int J Mol Sci. 2025 Jun 18;26(12):5844. doi: 10.3390/ijms26125844 (PMC12193243; doi:10.3390/ijms26125844)
Supplement: Supplementary file 1 [file ijms-26-05844-s001.zip › Broege_ijms-3683463_Supplementary data S1.xlsx]

## Sheet: clusterD_vs_normal_gsea_results
pathway	pval	padj	NES	size	leadingEdge	abs_NES
HALLMARK_E2F_TARGETS	1e-50	2.27e-48	3.4934	196	KIF4A,CDK1,UBE2T,MELK,PLK1,AURKA,KIF2C,CDCA8,RRM2,ASF1B,CDKN3,SPC25,CDC20,TK1,SPAG5,CCNB2,PTTG1,CDCA3,GINS1,SPC24,BIRC5,HMMR,DLGAP5,MYBL2,CKS2,AURKB,LMNB1,DEPDC1,KIF18B,EZH2,KPNA2,MKI67,TOP2A,BUB1B,TRIP13,RACGAP1,ESPL1,ORC6,E2F8,CENPM,MAD2L1,CENPE,TACC3,MTHFD2,HMGB3,UBE2S,TIMELESS,RAD51AP1,DONSON,CDC25A,CHEK1,MCM4,NME1,PCNA,KIF22,CIT,DDX39A,CCNE1,PLK4,RFC2,ATAD2,DIAPH3,STMN1,HELLS,CTPS1,HMGA1,DCT…	3.4934
HALLMARK_G2M_CHECKPOINT	8.14086135588175e-42	9.23987763892578e-40	3.28364	191	NEK2,KIF4A,TPX2,CDK1,UBE2C,PLK1,AURKA,KIF2C,BUB1,EXO1,TROAP,CDKN3,CDC20,CENPA,CCNB2,PTTG1,NDC80,BIRC5,CENPF,HMMR,MYBL2,CKS2,AURKB,CDC45,CDC6,KIF11,LMNB1,CCNA2,TTK,KIF23,EZH2,KPNA2,MKI67,TOP2A,E2F1,CCNF,PBK,RACGAP1,ESPL1,KNL1,ORC6,POLQ,MAD2L1,CENPE,KIF15,TACC3,HMGB3,STIL,RAD54L,UBE2S,CDC25A,E2F2,CHEK1,SQLE,KIF22,DDX39A,DBF4,PLK4,ODF2,GINS2,STMN1,SLC7A5,HMGA1,TRAIP,MCM6,BRCA2,MCM2,BUB3,DTYMK,PRIM2,…	3.28364
HALLMARK_MYC_TARGETS_V1	1.03240030492975e-26	7.81182897396845e-25	2.89293	196	CDC20,CDC45,CCNA2,KPNA2,MAD2L1,PSMD3,PSMD14,MCM4,NME1,PCNA,CCT3,PGK1,HDGF,RFC4,CBX3,CTPS1,SNRPG,ILF2,MCM6,HNRNPA2B1,HSPE1,PSMC4,MCM2,BUB3,CSTF2,CCT5,RAN,PPM1G,SRPK1,NOP56,EIF2S2,PSMB3,SNRPA1,ERH,PPIA,RANBP1,AIMP2,TYMS,PSMA4,HSPD1,SNRPD1,CDK2,HNRNPC,ACP1,PSMA7,PRDX4,VDAC1,HPRT1,GLO1,PHB,SET,RUVBL2,PSMD1,HNRNPU,CDK4,RNPS1,NDUFAB1,CCT2,PSMB2,POLD2,SNRPB2,PTGES3,NOLC1,SRSF1,CYC1,HDAC2,COPS5,CCT7,POLE…	2.89293
KEGG_CELL_CYCLE	8.5363172930375e-18	3.87548805103903e-16	2.71209	124	CDK1,PLK1,PKMYT1,BUB1,CCNB1,CDC20,CDC25C,CCNB2,PTTG1,CDC45,CDC6,CCNA2,TTK,BUB1B,E2F1,ESPL1,ORC6,MAD2L1,CCNE2,CDC25A,E2F2,ORC1,CHEK1,MCM4,PCNA,CCNE1,DBF4,MCM6,MCM2,BUB3,CDC7,CHEK2,MCM3,CDC25B,CDK2,ANAPC7,CDKN2A,YWHAZ,ANAPC11,SMC1B,CDK4,CDKN2D,E2F3,RAD21,YWHAB,CDK7,E2F5,HDAC2,YWHAH,MAD2L2,MCM7,RBX1,ORC5,MCM5	2.71209
KEGG_DNA_REPLICATION	3.41902734376691e-12	1.10874172433584e-10	2.69582	36	FEN1,MCM4,PCNA,DNA2,RFC2,POLE2,RFC4,MCM6,MCM2,PRIM2,MCM3,LIG1,RPA3,POLA2,RFC3,POLE,POLD2,RNASEH2A,RFC5,POLE3,MCM7,SSBP1,POLD1,MCM5,PRIM1,POLD4	2.69582
HALLMARK_MTORC1_SIGNALING	3.76084946893643e-20	2.13428207362142e-18	2.66394	196	PLK1,AURKA,RRM2,BUB1,CCNF,MTHFD2,CDC25A,TRIB3,SQLE,PSMD14,MCM4,DDX39A,STIP1,PGK1,SHMT2,SLC7A5,ARPC5L,P4HA1,HSPE1,YKT6,PSMC4,MCM2,CALR,SLC9A3R1,PRDX1,CACYBP,TOMM40,G6PD,RPN1,EBP,SORD,TMEM97,ACTR3,PNP,EIF2S2,EGLN3,PSPH,GOT1,ERO1A,PPIA,TPI1,GSR,TUBG1,CCT6A,GMPS,PSMB5,PSMA4,SDF2L1,TFRC,HSPD1,PSMD12,FADS2,HPRT1,CD9,PSMA3,DHCR7,PSMC2,GAPDH,ACTR2,SLC2A1,CXCR4,HSPA5,RDH11,ALDOA,PNO1,PIK3R3,COPS5,LDHA,GPI…	2.66394
KEGG_PROTEASOME	1.44602626973228e-10	3.28247963229227e-09	2.54643	42	PSMD3,PSMD14,PSMA5,PSME2,PSMC4,PSMB3,PSMD2,PSMB5,PSMD11,PSMA4,PSMD12,PSMA7,PSMA3,PSMB4,PSMC2,PSMD1,PSMB2,PSMD4,POMP,PSME1,PSMC5,PSMB7,PSME4,PSMA6,PSMD8,IFNG,PSMB9,PSMB8,PSMC6,PSMC3,PSMD13,PSMB10,PSMF1,PSMB1	2.54643
HALLMARK_UV_RESPONSE_DN	1.80820880608984e-12	6.84105664970656e-11	-2.44548	140	CAV1,PPARG,PLPP3,TGFBR2,KIT,TGFBR3,DLC1,NR3C1,FBLN5,PRKAR2B,CELF2,DUSP1,PTPRM,PTPN21,SCHIP1,GRK5,PTGFR,MGLL,LAMC1,EFEMP1,NFIB,SYNE1,ATP2B4,F3,NRP1,RND3,VLDLR,NEK7,MAP2K5,RBPMS,MYC,IRS1,CDON,NR1D2,ADGRL2,PRKCA,MET,AKT3,ARHGEF9,ADD3,ACVR2A,ID1,FYN,MAGI2,TFPI,DAB2,TJP1,PTEN,LPAR1,BCKDHB,KALRN,SMAD3,PRKCE,SNAI2,BMPR1A,PRDM2,PMP22,CITED2,ITGB3,RASA2,HAS2	2.44548
HALLMARK_MYC_TARGETS_V2	3.88203185953419e-09	6.7786248624174e-08	2.4321	58	PLK1,MCM4,PLK4,CBX3,DCTPP1,HSPE1,SORD,TMEM97,NOP56,AIMP2,HSPD1,TBRG4,FARSA,PHB,TFB2M,RRP12,CDK4,BYSL,SLC19A1,PUS1,NOLC1,MCM5,NOP16,LAS1L,PA2G4,MPHOSPH10,RABEPK,NOC4L,PES1,SLC29A2,UNG,IMP4,TCOF1,GRWD1,SRM,GNL3,MRTO4,EXOSC5,PPAN	2.4321
KEGG_FATTY_ACID_METABOLISM	1.78186652887776e-06	1.92611286692977e-05	-2.30191	42	ADH1A,ADH1B,ADH5,ADH4,HADH,ACSL1,ALDH2,ACSL4,ACADS,ACAA2,HADHA,ACADVL,ADH6,ALDH3A2,EHHADH,ADH1C,ACAT1,HADHB,ACADM,ACADL,ALDH9A1,ALDH7A1,ACADSB	2.30191
HALLMARK_ADIPOGENESIS	3.0338240732071e-11	7.65197849575569e-10	-2.29021	192	GPAM,SORBS1,ITIH5,ITGA7,LPL,LIPE,CAT,LEP,PPARG,GPX3,LIFR,FABP4,ENPP2,CIDEA,ANGPT1,SPARCL1,MYLK,FZD4,ITSN1,ADIPOQ,ELMOD3,CD36,STAT5A,TANK,PHLDB1,CD302,HADH,RETSAT,SSPN,GBE1,MGLL,MRAP,PFKFB3,ALDH2,PEMT,ACADS,ACAA2,PTGER3,ESYT1,LAMA4,PGM1,BCL6,ARL4A,CDKN2C	2.29021
KEGG_BASE_EXCISION_REPAIR	1.91181435427272e-06	1.97264481099958e-05	2.28194	33	NEIL3,FEN1,PCNA,POLE2,PARP1,APEX2,LIG1,POLE,LIG3,POLD2,TDG,SMUG1,POLE3,MBD4,POLD1,NTHL1,POLD4,UNG,PARP2,POLB,MPG,APEX1	2.28194
HALLMARK_MYOGENESIS	1.46680426252018e-11	4.162057094901e-10	-2.26529	198	MYOM1,FHL1,SORBS1,ITGA7,GSN,MRAS,GPX3,DMD,PYGM,MYH11,CRYAB,CASQ2,FGF2,MYLK,CD36,IGF1,CFD,PRNP,COX7A1,TNNT3,FXYD1,MYH1,LAMA2,CKMT2,SSPN,SCHIP1,MEF2C,SVIL,FOXO4,ACSL1,DES,NAV2,PTGIS,DAPK2,LDB3,ABLIM1,MYH3,CDH13,LPIN1,HDAC5,TAGLN,NOS1,PC,SGCA,SOD3,NCAM1,SPEG,WWTR1,MYO1C,BIN1,MYOM2,HSPB2,HBEGF,MYL3,HRC,NOTCH1,SORBS3,KLF5,MEF2A,SGCG,CTF1,EIF4A2,CAV3,VIPR1,MAPRE3,IFRD1,STC2,SPTAN1,COL15A1,ITGB1,TPM2,MY…	2.26529
HALLMARK_INTERFERON_ALPHA_RESPONSE	6.82632789898089e-08	9.1151554886392e-07	2.18411	95	CXCL11,CXCL10,ISG15,PSME2,IRF7,OASL,RIPK2,ADAR,UBE2L6,PARP9,TAP1,PSMA3,RSAD2,IFI27,OAS1,TRIM26,TRAFD1,ISG20,EPSTI1,USP18,PARP12,MX1,MOV10,PSME1,SP110,BST2,HELZ2,LAMP3,CMPK2,HLA-C,PARP14,TRIM14,IFIH1,PSMB9,OGFR,PSMB8,SELL,IFIT2,IRF1,IFIT3,CNP,LY6E,BATF2,IFI35,IFI44,PNPT1,SAMD9,NMI,IRF9,IFITM1	2.18411
KEGG_OOCYTE_MEIOSIS	1.66133982982222e-08	2.69374386692602e-07	2.17733	108	CDK1,PLK1,AURKA,PKMYT1,BUB1,CCNB1,SGO1,CDC20,CDC25C,CCNB2,PTTG1,ESPL1,MAD2L1,CCNE2,CCNE1,PPP1CA,FBXO43,SPDYC,FBXO5,CDK2,ANAPC7,YWHAZ,ANAPC11,SMC1B,YWHAB,YWHAH,MAD2L2,RBX1,CALML5	2.17733
KEGG_RETINOL_METABOLISM	2.44432885477791e-06	2.4124463044982e-05	-2.1734	61	RDH5,DGAT2,ADH1A,ADH1B,ALDH1A2,ADH5,ADH4,RETSAT,ALDH1A1,CYP26B1,CYP1A1,RPE65,CYP3A4,ADH6,DHRS3,CYP1A2,ADH1C	2.1734
HALLMARK_GLYCOLYSIS	8.85593493828834e-10	1.82754293726496e-08	2.12313	196	CDK1,AURKA,KIF20A,CENPA,HMMR,DEPDC1,GALE,PGK1,STMN1,POLR3K,SDC1,SRD5A3,P4HA1,SLC16A3,PSMC4,SPAG4,G6PD,EFNA3,TXN,GMPPA,FKBP4,BIK,COPB2,EGLN3,ALG1,CHPF,PMM2,MED24,PKM,GOT1,ERO1A,PPIA,TPI1,BPNT1,CLDN9,COL5A1,AKR1A1,SLC25A10,SAP30,ARTN,GMPPB,MIOX,ISG20,CXCR4,HSPA5,P4HA2,ALDOA,NSDHL,VCAN,CHPF2,PGAM1,TFF3,SDHC,LDHA,KDELR3,CLN6,CASP6,XYLT2,B4GALT4,CHST1,CHST6,B3GAT3,SOD1,MDH2,HAX1,CLDN3,CACNA1H,SLC25A13…	2.12313
KEGG_MISMATCH_REPAIR	6.74816201691145e-05	0.000478698	2.12232	23	EXO1,PCNA,RFC2,RFC4,LIG1,RPA3,RFC3,POLD2,RFC5,SSBP1,POLD1,POLD4,MSH6,MSH2	2.12232
HALLMARK_TNFA_SIGNALING_VIA_NFKB	2.00459671716702e-09	3.79202878997429e-08	-2.11044	199	G0S2,PLPP3,BMP2,PER1,EGR1,KLF4,FOSB,DNAJB4,KLF9,STAT5A,CXCL2,ZFP36,FOS,PTX3,TANK,EGR2,KLF6,DUSP1,IRS2,EGR3,NR4A1,SOCS3,MAFF,SGK1,KLF10,ETS2,PFKFB3,DENND5A,NR4A3,TIPARP,CFLAR,PPP1R15A,ATF3,KLF2,IL6,PNRC1,RCAN1,JUN,CXCL3,BCL6,CCNL1,F3,ACKR3,LAMB3,MYC,GEM,PTGS2,TNIP1,NFAT5,BTG2,PTGER4,PHLDA1,CSF1,HBEGF,ABCA1,MAP3K8,PTPRE,TSC22D1,NR4A2,JAG1,JUNB,NFE2L2,SMAD3,EDN1,IL6ST,SNN,NFIL3,FUT4,LIF	2.11044
KEGG_HOMOLOGOUS_RECOMBINATION	3.26291462357139e-05	0.000264529	2.10779	26	RAD51,EME1,RAD54L,RAD54B,BLM,XRCC2,BRCA2,RPA3,POLD2,SSBP1,POLD1,POLD4,RAD51C	2.10779
KEGG_SPLICEOSOME	2.72433241194853e-08	4.1228230500821e-07	2.10297	126	LSM4,SNRPG,SNRPE,ALYREF,SNRPB,USP39,THOC3,SNRPA1,SNRPF,SNRPC,PPIL1,EIF4A3,SF3B4,SNRPD1,HNRNPC,MAGOHB,SRSF9,HNRNPU,U2AF2,PRPF19,DDX23,SNRPB2,PRPF4,SRSF1,PUF60,CRNKL1,NCBP1,BUD31,LSM3,TXNL4A,LSM7,HNRNPK,LSM5,SF3B6,NCBP2,LSM2,PPIH,HSPA8,SRSF2,MAGOH,PRPF31,HNRNPM,PRPF3,CTNNBL1,SNRPD2,RBM8A,EFTUD2,SF3B2,PRPF40A,PHF5A,DHX15,PRPF6,SNRPA,SF3B5,SF3B3,SNRNP40,SNU13,HSPA6,HNRNPA3,DHX16	2.10297
HALLMARK_UNFOLDED_PROTEIN_RESPONSE	2.1718776570172e-07	2.73897904523836e-06	2.09084	109	MTHFD2,ALDH18A1,SLC7A5,LSM4,CALR,SRPRB,NOP56,ERO1A,EXOSC4,CKS1B,PARN,YIF1A,ARFGAP1,EIF4A3,YWHAZ,CHAC1,DKC1,BANF1,EIF4EBP1,HSPA5,EIF4G1,NOLC1,POP4,KDELR3,CNOT6,HSPA9,XPOT,PDIA5,IFIT1,NHP2,DNAJA4,PDIA6,HSP90B1,SLC1A4,HYOU1,SPCS1,FUS,EXOSC1,KHSRP,LSM1,EIF2AK3,XBP1,VEGFA,NFYA,PREB,SERP1,SSR1,EXOSC2,ATP6V0D1,PAIP1,EXOSC5	2.09084
HALLMARK_DNA_REPAIR	3.07484029906702e-08	4.36242967430134e-07	2.09034	146	ZWINT,RAD51,FEN1,NME1,PCNA,RFC2,RFC4,POLR2H,CANT1,ALYREF,RAE1,PNP,SEC61A1,SAC3D1,LIG1,ARL6IP1,POLR2K,TYMS,TMED2,RPA3,ADRM1,HPRT1,POLA2,CSTF3,RFC3,STX3,CCNO,ZNF707,GUK1,NELFCD,NME4,TARBP2,ITPA,CETN2,POLR2G,RFC5,COX17,POLR2D,RALA,RBX1,POLD1,NME3,PRIM1,CMPK2,NCBP2,APRT,POLD4,POLR2J,DDB1,PDE6G,VPS28,DGUOK,DAD1,POLB,POLR1C,NT5C3A,UMPS,MPG,EDF1,MPC2,TAF12,NUDT9,SSRP1,SUPT5H,GTF3C5,TAF6,NELFE,NELFB,POLR…	2.09034
KEGG_PYRIMIDINE_METABOLISM	1.54499485859917e-06	1.75356916451006e-05	2.05295	96	RRM2,TK1,NME1,POLE2,POLR3K,CTPS1,POLR2H,CANT1,DTYMK,PRIM2,TYMP,PNP,POLR2K,TYMS,POLA2,POLE,POLD2,CTPS2,NME4,ITPA,POLR2G,POLE3,POLR2D,POLD1,NME3,NME2,PRIM1,CMPK2,POLD4,POLR2J,RRM1,DCK,ENTPD8,POLR1A,POLR3A,PNPT1,POLR1C,NT5C3A,UMPS,TXNRD1	2.05295
KEGG_ANTIGEN_PROCESSING_AND_PRESENTATION	2.24515483658091e-05	0.000196019	2.02992	68	PSME2,CALR,PDIA3,TAP1,LTA,HSPA5,TAPBP,PSME1,RFX5,HSPA4,HSP90AB1,HSP90AA1,HLA-C,KIR2DL4,HLA-DQA1,RFXANK,HSPA8,HLA-DQB1,HLA-A,NFYA,CTSB,HLA-B,HLA-F,HLA-DRB1,IFI30,KIR3DL2,HLA-DRA,HLA-DQA2,CD74,HLA-DMB,HLA-G,HSPA6,CANX,CD8A,HLA-DPB1,PSME3,B2M,HLA-DRB5,TAP2,HSPA1A,CTSL,CTSS,CD8B,HLA-DPA1,CD4,HSPA2,HLA-DOB	2.02992
KEGG_NUCLEOTIDE_EXCISION_REPAIR	0.000123789	0.000704662	1.97723	44	PCNA,RFC2,POLE2,RFC4,LIG1,RPA3,RFC3,POLE,POLD2,CDK7,CETN2,RFC5,POLE3,RBX1,POLD1,POLD4,DDB1	1.97723
KEGG_PPAR_SIGNALING_PATHWAY	0.000121139	0.000704662	-1.9528	68	SORBS1,LPL,PLIN1,AQP7,PPARG,FABP4,ADIPOQ,CD36,PCK1,PPARA,SLC27A6,ACSL1,ACSL4,CYP7A1,SLC27A1,RXRG,FABP5,PLTP,ANGPTL4,EHHADH,ILK,ACADM,UCP1	1.9528
HALLMARK_INTERFERON_GAMMA_RESPONSE	5.66613824228267e-07	6.76954411051667e-06	1.92388	198	MTHFD2,CXCL11,CXCL10,ISG15,CASP3,PSME2,CXCL9,IRF7,OASL,FCGR1A,PNP,VAMP8,STAT1,RIPK2,GCH1,ADAR,UBE2L6,TAP1,OAS2,OAS3,PSMA3,RSAD2,IFI27,TRIM26,CCL7,MYD88,TRAFD1,PSMB2,ISG20,ZBP1,EPSTI1,PTPN6,NUP93,USP18,TAPBP,PARP12,MX1,PSME1,SP110,BST2,HELZ2,SECTM1,RNF213,CMPK2,TOR1B,IDO1,IFIT1,PARP14,TRIM14,IFIH1,PSMB9,HLA-DQA1,OGFR,PSMB8,DDX58,IFIT2,CD86,IRF1,IFIT3,LY6E,BATF2,IFI35,IFI44,HLA-A,PNPT1,CFB,GPR18,GZ…	1.92388
KEGG_PROPANOATE_METABOLISM	0.00163009	0.00713923	-1.92204	31	ACACB,ACSS2,ALDH2,MLYCD,SUCLA2,HADHA,ALDH3A2,ALDH6A1,EHHADH,PCCA,ACAT1,LDHB,ACADM,SUCLG1,ALDH9A1,ALDH7A1,HIBCH,ACSS3	1.92204
KEGG_DRUG_METABOLISM_CYTOCHROME_P450	0.000118379	0.000704662	-1.91955	67	FMO2,ADH1A,ADH1B,GSTM5,MAOA,ADH5,ADH4,GSTM2,CYP3A4,ADH6,CYP1A2,ADH1C,ALDH1A3,AOX1	1.91955
KEGG_VIBRIO_CHOLERAE_INFECTION	0.000121776	0.000704662	1.90635	52	ARF1,ATP6V0B,ATP6AP1,PDIA4,KDELR2,ATP6V1G1,SEC61A1,SEC61G,ERO1A,SEC61A2,MUC2,SEC61B,KDELR1,KDELR3,ACTB,ACTG1,ATP6V1F,GNAS,ATP6V0E2,TCIRG1,ATP6V1D,ATP6V0D1,ATP6V1H,ATP6V1A,ATP6V0E1,ATP6V0D2,ATP6V1C1	1.90635
KEGG_PROTEIN_EXPORT	0.00214463	0.0090154	1.88663	23	SRP9,SRPRB,SEC61A1,SEC61G,SRP54,SEC61A2,HSPA5,SEC61B,SPCS1,SEC11C,SPCS2,SRP72,IMMP1L,SRPRA,SEC63,SRP68	1.88663
KEGG_P53_SIGNALING_PATHWAY	0.000125355	0.000704662	1.86505	67	CDK1,RRM2,CCNB1,CCNB2,GTSE1,CCNE2,CHEK1,CCNE1,CASP3,CHEK2,CDK2,CDKN2A,BAX,CYCS,CDK4,SHISA5	1.86505
HALLMARK_MITOTIC_SPINDLE	3.39482909060812e-06	3.08250481427218e-05	1.86193	197	NEK2,KIF4A,TPX2,CDK1,PLK1,AURKA,KIF2C,BUB1,CCNB2,NDC80,ANLN,BIRC5,CENPF,DLGAP5,KIF11,LMNB1,TTK,KIF23,TOP2A,RACGAP1,ESPL1,CENPE,KIF15,ECT2,KIF22,EZR,PIF1,BRCA2,SMC4,SAC3D1,INCENP,KNTC1,FBXO5	1.86193
HALLMARK_PI3K_AKT_MTOR_SIGNALING	3.08164158892854e-05	0.000259086	1.86068	104	CDK1,E2F1,TRIB3,ARF1,CFL1,PAK4,PPP1CA,CALR,ACTR3,TRAF2,ARPC3,CLTC,CDK2,PFN1,AKT1,UBE2N,ACTR2,CDK4,SLC2A1,MYD88,CXCR4,GRB2,YWHAB,PIK3R3,GNGT1,ARHGDIA,AP2M1,NFKBIB,HSP90B1,IL2RG,VAV3,PRKAG1,CSNK2B,GRK2,AKT1S1,MAPK9,HRAS,RPS6KA1,LCK	1.86068
KEGG_FOCAL_ADHESION	3.22705699773181e-06	3.05225807702133e-05	-1.84284	198	CAV1,ITGA7,TNXB,CAV2,VEGFD,PAK3,TLN2,VWF,PDGFD,MYLK,IGF1,PARVA,LAMA3,PAK5,ITGA9,LAMA2,COL6A6,RELN,TLN1,DOCK1,PDGFA,LAMC1,LAMA4,JUN,FLT4,FLNC,LAMB3,ITGA10,ROCK2,ITGA1,MYL9,EGFR,ITGA6,SHC4,PDGFRA,KDR,BCL2,PRKCA,LAMC2,PIK3R1,SHC3,LAMB2,MET,SOS1,LAMC3,HGF,LAMA1,CCND2,AKT3,ITGB8,FYN,RAPGEF1,ILK,SOS2,PTEN,VEGFB,PIK3CA,CAV3,CRK,PPP1R12A,MAPK10,TNN,ITGB3,COL4A6,BRAF,FLT1,CTNNB1,ITGB1,MYL2,VCL,PDGFC,LAMB4…	1.84284
KEGG_BUTANOATE_METABOLISM	0.00360611	0.0130563	-1.83821	33	ACSM5,HADH,BDH2,ALDH2,ACADS,HADHA,ACSM3,ALDH3A2,EHHADH,ACAT1,ACSM1,OXCT1,ACSM2A,ALDH9A1,ALDH7A1,ALDH5A1	1.83821
KEGG_STEROID_BIOSYNTHESIS	0.0028123	0.0108202	1.83481	17	SQLE,EBP,HSD17B7,DHCR7,CYP27B1,NSDHL,MSMO1,DHCR24	1.83481
KEGG_ALDOSTERONE_REGULATED_SODIUM_REABSORPTION	0.00422911	0.0146192	-1.8337	41	ATP1A2,IGF1,NR3C2,IRS2,HSD11B1,SGK1,ATP1B2,FXYD2,IRS1,PRKCA,PIK3R1,PIK3CA,NEDD4L,IRS4	1.8337
KEGG_OXIDATIVE_PHOSPHORYLATION	5.25484363630673e-05	0.000397617	1.80755	113	ATP6V0B,ATP6AP1,ATP6V1G1,COX6C,NDUFB9,NDUFAB1,COX8A,COX6A1,NDUFS2,CYC1,NDUFB4,NDUFS6,UQCRQ,SDHC,COX17,COX7A2,NDUFB3,ATP6V1F,NDUFA8,COX7B2,NDUFS8,NDUFB10,COX6B1,ATP6V0E2,NDUFA6,COX5A,NDUFA2,UQCRH,NDUFB2,UQCR10,COX7B,TCIRG1,ATP6V1D,NDUFA3,NDUFA1,ATP6V0D1,NDUFS3,ATP6V1H,COX5B,ATP6V1A,ATP6V0E1,ATP6V0D2,ATP6V1C1,NDUFB1,NDUFB6,NDUFS5,NDUFA11,UQCRC1,NDUFA9,NDUFC2,COX6A2,PPA2,NDUFB7,COX7A2L,NDUFA7,SDHA,U…	1.80755
KEGG_PROXIMAL_TUBULE_BICARBONATE_RECLAMATION	0.00267484	0.0106524	-1.79686	23	ATP1A2,CA4,AQP1,PCK1,ATP1B2,FXYD2	1.79686
KEGG_VASCULAR_SMOOTH_MUSCLE_CONTRACTION	0.00025966	0.0014034	-1.79606	109	NPR1,PPP1R12B,ADRA1A,MYH11,KCNMB1,MYLK,ADCY4,NPR2,PLA2G4A,PPP1R14A,ACTG2,ACTA2,ROCK2,AVPR1A,MYL9,RAMP2,PRKCA,ADCY3,AGTR1,CALCRL,ITPR1,ADCY6,JMJD7-PLA2G4B,PRKCE,CALD1,PPP1R12A,ITPR2,PLA2G5,BRAF,ADCY8,CACNA1C,GNAQ,ADRA1B,RAMP3,ADCY5	1.79606
HALLMARK_BILE_ACID_METABOLISM	0.000114302	0.000704662	-1.78729	112	LIPE,ABCA9,ABCA8,CAT,ABCD2,ABCA6,BMP6,NR3C2,ABCA5,RETSAT,ALDH1A1,ACSL1,TFCP2L1,MLYCD,SLCO1A2,CYP7A1,PECR,SLC23A2,RXRG,HSD17B11,BBOX1,PEX19,CYP39A1,CYP46A1,OPTN,ABCA1,CH25H,HACL1,CYP7B1	1.78729
KEGG_N_GLYCAN_BIOSYNTHESIS	0.00112377	0.00554557	1.78471	46	ALG3,DOLPP1,B4GALT3,RPN2,RPN1,DPM2,ALG1,MOGS,MGAT4B,DPM1,DDOST,ALG6,DPAGT1,MGAT4A,GANAB,FUT8,MAN1B1,DAD1,MGAT5B,ALG8,STT3A,STT3B,B4GALT2,DPM3	1.78471
KEGG_METABOLISM_OF_XENOBIOTICS_BY_CYTOCHROME_P450	0.00169432	0.00725679	-1.75856	65	ADH1A,ADH1B,GSTM5,ADH5,ADH4,AKR1C3,AKR1C1,CYP1A1,GSTM2,CYP3A4,ADH6,CYP1A2,ADH1C,ALDH1A3	1.75856
KEGG_PROGESTERONE_MEDIATED_OOCYTE_MATURATION	0.000596195	0.00314736	1.75596	82	CDK1,PLK1,PKMYT1,BUB1,CCNB1,CDC25C,CCNB2,CCNA2,MAD2L1,CDC25A,SPDYC,CDC25B,CDK2,ANAPC7,AKT1,ANAPC11,PIK3R3,MAD2L2,MAPK13,KRAS,HSP90AB1,HSP90AA1	1.75596
KEGG_ADIPOCYTOKINE_SIGNALING_PATHWAY	0.00162329	0.00713923	-1.74587	66	ACACB,LEPR,SLC2A4,LEP,ADIPOQ,CD36,PCK1,PPARA,IRS2,SOCS3,ACSL1,ACSL4,IRS1,RXRG,PRKAG2,AKT3,PPARGC1A,MAPK10,JAK2,PTPN11,IRS4,CAMKK2,G6PC2	1.74587
KEGG_BETA_ALANINE_METABOLISM	0.00614576	0.0191108	-1.74393	22	AOC3,AOC2,ALDH2,MLYCD,HADHA,DPYD,ALDH3A2,EHHADH,ACADM,DPYS,ALDH9A1,ALDH7A1,HIBCH	1.74393
KEGG_PRIMARY_IMMUNODEFICIENCY	0.00259325	0.0105119	1.74188	35	TAP1,ICOS,RFX5,BLNK,IL2RG,RFXANK,CD19,UNG,LCK,CD3D,CD79A,CD3E,JAK3,ZAP70,ADA,AICDA,BTK,PTPRC,CD8A,TNFRSF13C,IKBKG,TAP2,IGLL1,CD8B,DCLRE1C,TNFRSF13B,CD4	1.74188
KEGG_CALCIUM_SIGNALING_PATHWAY	5.61029099865121e-05	0.000410818	-1.72854	174	PDE1C,ADRA1A,OXTR,RYR3,EDNRB,MYLK,ADCY4,GNAL,ADRB2,TACR1,HTR2A,PDE1B,PTGFR,LHCGR,ADRB3,TRPC1,PDE1A,PTGER3,PLCZ1,ATP2B4,AVPR1A,NOS1,CHRNA7,EGFR,P2RX6,BST1,PDGFRA,PRKCA,ADCY3,PLCG2,AGTR1,ITPR1,PHKG1,PHKA2,PLCD1,CACNA1G,CHRM3,PLCD3,PLN,PPP3CC,PPP3CB,ADRB1,SLC8A3,HTR4,ITPR2	1.72854
HALLMARK_HYPOXIA	8.69963181684418e-05	0.000598429	-1.71979	193	CAV1,PYGM,AKAP12,SRPX,LALBA,NR3C1,UGP2,PCK1,CDKN1C,ZFP36,CHST3,FOS,KLF6,DUSP1,IRS2,STBD1,GBE1,MAFF,PFKFB3,TIPARP,PPP1R15A,ATF3,DCN,IL6,PNRC1,JUN,ERRFI1,PGM1,IGFBP1,F3,ACKR3,VLDLR,HAS1,MXI1,EGFR,GPC3,BCL2,PRKCA,CHST2,BNIP3L,ANGPTL4,PHKG1,GCK,RRAGD,PAM,RBPJ,RORA,ALDOC,PIM1,NDST1,KLF7,ETS1,PPARGC1A,S100A4,SCARB1,NFIL3,SDC3,NEDD4L,CITED2,STC2,TKTL1,PLIN2,PKP1	1.71979
KEGG_TYPE_I_DIABETES_MELLITUS	0.00435908	0.0147688	1.71905	40	CD80,HSPD1,LTA,IL12B,ICA1,IFNG,HLA-C,HLA-DQA1,GZMB,CD86,HLA-DQB1,HLA-A,HLA-B,HLA-F,HLA-DRB1,FASLG,HLA-DRA,HLA-DQA2,HLA-DMB,HLA-G,HLA-DPB1,IL1A,HLA-DRB5,PTPRN,GAD1	1.71905
KEGG_NEUROACTIVE_LIGAND_RECEPTOR_INTERACTION	5.12357046167825e-05	0.000397617	-1.68355	259	LEPR,NMUR1,LEP,ADRA1A,OXTR,S1PR1,EDNRB,AVPR2,ADCYAP1R1,NR3C1,GHR,ADRB2,TACR1,GLP2R,HTR2A,NPY5R,GABRP,PTGFR,SSTR1,SCTR,LHCGR,ADRB3,PTH1R,LPAR6,PTGER3,NPY2R,THRB,GABRG1,GRIN2B,GRIA4,P2RY14,GRIA1,AVPR1A,CHRNA7,CRHR2,ADRA2A,P2RX6,CTSG,GRIK1,PTGER4,DRD2,AGTR1,CALCRL,HCRTR1,GABRA4,NPY4R,CHRM3,TSHB,GRIK5,GRID1,GLRB,ADRA2B,CNR1,LPAR1,ADRB1,VIPR1,GLRA3,HTR4,MAS1,GABRB1,GALR1,P2RY13,GABRE,NMBR,HRH4,PRLHR,A…	1.68355
HALLMARK_KRAS_SIGNALING_UP	0.000116491	0.000704662	-1.68137	198	SPRY2,TMEM100,RBP4,AKAP12,G0S2,GNG11,CIDEA,SPARCL1,BMP2,TSPAN7,MTMR10,MMD,KLF4,EMP1,GYPC,ADGRL4,ALDH1A2,PECAM1,ABCB1,IL33,HSD11B1,RELN,ADGRA2,CDADC1,PPP1R15A,FLT4,ETV5,NRP1,FGF9,PTGS2,CAB39L,GPRC5B,SATB1,DCBLD2,ANGPTL4,HBEGF,CCND2,CFH,SCN1B,IGF2,NAP1L2,ALDH1A3,TFPI,DUSP6,PTBP2,ETS1,CBL,NGF,LIF,EVI5,IL1RL2,F13A1,PLVAP,PTCD2,ANO1,PPBP,ENG,ETV1,SCG3,CPE,VWA5A,CCSER2	1.68137
KEGG_ALLOGRAFT_REJECTION	0.00514737	0.0166922	1.67635	35	CD80,IL12B,IFNG,HLA-C,HLA-DQA1,GZMB,CD86,HLA-DQB1,HLA-A,HLA-B,HLA-F,HLA-DRB1,FASLG,HLA-DRA,HLA-DQA2,HLA-DMB,HLA-G,HLA-DPB1,HLA-DRB5	1.67635
KEGG_RNA_DEGRADATION	0.0052483	0.0167798	1.6646	55	LSM4,CNOT9,EXOSC4,PARN,HSPD1,MPHOSPH6,CNOT6,LSM3,HSPA9,LSM7,LSM5,LSM2,CNOT3,SKIV2L,EXOSC1,LSM1,PNPT1,ENO2,EXOSC3,ENO1,EXOSC2,CNOT10,EXOSC5	1.6646
HALLMARK_ALLOGRAFT_REJECTION	0.000127274	0.000704662	1.66033	195	INHBA,CCL11,NME1,TPD52,CD80,CXCL9,IRF7,MRPL3,TRAF2,MMP9,STAT1,RIPK2,CDKN2A,TAP1,AKT1,UBE2N,CSK,CCL7,PTPN6,TAPBP,CXCR3,BCL3,BRCA1,LTB,CAPG,IL12B,IFNG,EIF5A,THY1,HLA-DQA1,GZMB,IL2RG,CD86,DEGS1,IL18,ITGAL,IL11,MAP4K1,CD2,IL12RB1,CCR5,HLA-A,CD7,LCK,TRAT1,GZMA,CD3D,SIT1,CCL5,TGFB1,HIF1A,PSMB10,IL2RA,F2R,C2,ITGB2,CD79A,FASLG,CRTAM,IL2RB,IGSF6,MTIF2,LCP2,CD3E,LY86,HLA-DRA,ZAP70,SPI1,GPR65,WAS,CD74,HLA-D…	1.66033
KEGG_COMPLEMENT_AND_COAGULATION_CASCADES	0.00310838	0.0115672	-1.64617	69	F8,PROS1,VWF,F10,MASP1,CFD,C6,C7,THBD,MASP2,F3,A2M,CD59,SERPING1,CFH,CFI,C4BPA,TFPI,C3,C5,KLKB1,SERPINF2,F13A1,C1R	1.64617
KEGG_GLYCEROLIPID_METABOLISM	0.0083097	0.0251507	-1.64547	47	GPAM,LPL,PLPP1,PLPP3,DGAT2,GPAT3,MGLL,GLYCTK,ALDH2	1.64547
KEGG_VALINE_LEUCINE_AND_ISOLEUCINE_DEGRADATION	0.0124899	0.0358886	-1.64484	43	HADH,ALDH2,ACADS,ACAA2,HADHA,AUH,ALDH3A2,ALDH6A1,EHHADH,PCCA,AOX1,ACAT1,BCKDHB,HADHB,ACADM,HIBADH,OXCT1,ALDH9A1,ALDH7A1,HIBCH,ACADSB,DBT,MCCC1	1.64484
KEGG_PATHOGENIC_ESCHERICHIA_COLI_INFECTION	0.00670065	0.0205547	1.64174	55	TUBA1C,ARPC5L,EZR,KRT18,TUBB,TUBB3,ARPC3,YWHAZ,TUBB4B,TUBA1B,ACTB,ARPC5,ACTG1,ARPC4,TUBB8,ARPC2,ARPC1B,CTTN,NCL,ARPC1A,TUBA3C,TUBB4A,TUBA3D,TUBA3E,OCLN,CDC42,YWHAQ,WAS,CDH1	1.64174
KEGG_ABC_TRANSPORTERS	0.00987424	0.0291098	-1.63743	44	ABCA10,ABCA9,ABCA8,ABCD2,ABCA6,ABCC9,ABCB5,ABCA5,ABCB1	1.63743
KEGG_DILATED_CARDIOMYOPATHY	0.00368106	0.0130563	-1.63212	89	ITGA7,DMD,IGF1,ADCY4,ITGA9,CACNA2D1,LAMA2,SGCB,DES,ITGA10,ITGA1,SGCA,ITGA6,ADCY3,MYL3,ITGB8,ADCY6,PLN,SGCG,TTN,ADRB1,TPM1,ITGB3,ADCY8,ITGB1,TPM2,MYL2,CACNA1C,ACTC1,CACNB2,ITGA8,ADCY5	1.63212
KEGG_OTHER_GLYCAN_DEGRADATION	0.0154912	0.0434135	1.62542	15	GLB1,NEU4,GBA,NEU1,FUCA2,MAN2B1	1.62542
KEGG_INSULIN_SIGNALING_PATHWAY	0.000825168	0.00425712	-1.62083	134	SORBS1,LIPE,ACACB,SLC2A4,PYGM,FOXO1,PDE3B,RHOQ,PRKAR2B,PCK1,IRS2,SOCS3,IRS1,INPP5K,SHC4,GYS2,PIK3R1,SHC3,SOS1,PHKG1,SOCS2,GCK,PRKAG2,PHKA2,AKT3,RAPGEF1,SOS2,TSC1,PIK3CA,PPARGC1A,CBL,CRK,PDE3A,PYGL,MAPK10,TRIP10,BRAF	1.62083
HALLMARK_SPERMATOGENESIS	0.00134146	0.00647292	1.61206	123	NEK2,CDK1,AURKA,KIF2C,BUB1,CDKN3,CCNB2,NCAPH,TTK,EZH2,CNIH2,DBF4,RFC4,STRBP,GRM8,CHFR,PHKG2,CLGN,RPL39L,ACRV1,OAZ3,PSMG1,COIL,PGK2,CLPB,IDE,MAP7,MAST2,PARP2,TALDO1,TOPBP1,DMRT1,TUBA3C,TNNI3,PCSK1N,HOXB1	1.61206
KEGG_PARKINSONS_DISEASE	0.00163542	0.00713923	1.60536	111	CASP3,SLC25A5,COX6C,UBE2L6,VDAC1,TH,NDUFB9,CYCS,UBA1,NDUFAB1,COX8A,COX6A1,NDUFS2,CYC1,NDUFB4,NDUFS6,UQCRQ,SDHC,COX7A2,NDUFB3,NDUFA8,COX7B2,NDUFS8,NDUFB10,COX6B1,NDUFA6,COX5A,NDUFA2,UQCRH,NDUFB2,UQCR10,COX7B,UBE2L3,NDUFA3,NDUFA1,NDUFS3,COX5B,UBE2J2,NDUFB1,NDUFB6,NDUFS5,UQCRC1,NDUFA9,NDUFC2,COX6A2,VDAC3,NDUFB7,COX7A2L,VDAC2,NDUFA7,SDHA,PARK7,UQCRHL,UQCRB,UQCRFS1	1.60536
KEGG_LYSOSOME	0.00276399	0.0108177	1.58366	121	ATP6V0B,ATP6AP1,AP1S1,GLB1,AP1M2,AP1S3,CLTC,DNASE2,LAPTM4B,GBA,ABCB9,NEU1,AP4M1,NAGA,PPT1,AP1B1,LAMP3,SLC11A1,CTSD,CTSE,MAN2B1,AP3D1,ACP2,GALNS,PLA2G15,CTSA,LAPTM5,CTSB,TCIRG1,ARSB,GAA,ATP6V0D1,ATP6V1H,GUSB,CLTA,ATP6V0D2,GM2A,ACP5,GGA1,CTSH,PSAPL1,AP3S1	1.58366
KEGG_HUNTINGTONS_DISEASE	0.00111395	0.00554557	1.57821	165	CREB3L4,CASP3,CREB3L1,POLR2H,POLR2K,AP2S1,CLTC,SLC25A5,BAX,COX6C,VDAC1,NDUFB9,CYCS,PLCB3,NDUFAB1,COX8A,TAF4,COX6A1,NDUFS2,CYC1,NDUFB4,POLR2G,HDAC2,NDUFS6,UQCRQ,SDHC,POLR2D,COX7A2,NDUFB3,GRIN1,AP2M1,NDUFA8,COX7B2,NDUFS8,SOD1,DNAH3,POLR2J,BBC3,NDUFB10,COX6B1,NDUFA6,DNAL4,COX5A,NDUFA2,UQCRH,NDUFB2,UQCR10,COX7B,HDAC1,NDUFA3,NDUFA1,CASP8,NDUFS3,AP2A1,COX5B,CLTA,CREB3,POLR2I,DNAI1,NDUFB1,NDUFB6,NDUFS5,…	1.57821
KEGG_ETHER_LIPID_METABOLISM	0.0317593	0.0743232	-1.57409	31	PLPP1,PLPP3,ENPP2,ENPP6,PLA2G4A,LPCAT2,PLD1,PAFAH1B1,JMJD7-PLA2G4B,LPCAT4,PLD2,CHPT1,PLA2G5	1.57409
HALLMARK_TGF_BETA_SIGNALING	0.0144643	0.0410424	-1.5705	54	SPTBN1,BMP2,CDKN1C,KLF10,PPP1R15A,SKI,LEFTY2,WWTR1,LTBP2,ID1,TJP1,JUNB,SMAD3,HIPK2,BMPR1A,CTNNB1,ENG,BMPR2	1.5705
KEGG_CYTOSOLIC_DNA_SENSING_PATHWAY	0.0232149	0.059884	1.55568	41	CXCL10,POLR3K,IRF7,ADAR,AIM2,ZBP1,IKBKE,PYCARD,NFKBIB,IFNB1,DDX58,IL18,POLR3A,POLR1C,CCL5	1.55568
HALLMARK_WNT_BETA_CATENIN_SIGNALING	0.0210179	0.0554776	-1.55282	42	NOTCH4,GNAI1,HDAC5,MYC,PTCH1,CCND2,RBPJ,JAG2,NOTCH1,JAG1,DKK4,AXIN2,DLL1,CTNNB1,HEY2,TCF7,FZD1,DVL2,NUMB,WNT5B	1.55282
HALLMARK_OXIDATIVE_PHOSPHORYLATION	0.00136872	0.00647292	1.54741	185	TIMM17A,ATP6V0B,IDH2,ATP6AP1,AIFM1,ATP6V1G1,MRPS12,SLC25A5,BAX,COX6C,MTX2,VDAC1,HSD17B10,CYCS,NDUFAB1,COX8A,MRPL15,COX6A1,NDUFS2,CYC1,NDUFB4,NDUFS6,HCCS,UQCRQ,SDHC,COX17,LDHA,GPI,POR,FH,TIMM13,TIMM10,COX7A2,NDUFB3,HSPA9,IMMT,ATP6V1F,NDUFA8,NDUFS8,MDH2,COX6B1,TIMM8B,RHOT2,TIMM50,PMPCA,NDUFA6,GOT2,ECI1,COX5A,NDUFA2,UQCRH,NDUFB2,UQCR10,COX7B,TCIRG1,ATP6V1D,NDUFA3,NDUFA1,MRPL11,NDUFS3,ATP6V1H,MRPS11,…	1.54741
KEGG_GLYCINE_SERINE_AND_THREONINE_METABOLISM	0.0405029	0.0928703	-1.54227	31	AOC3,DMGDH,MAOA,AOC2,ALAS2,SHMT1,GLYCTK	1.54227
HALLMARK_APICAL_JUNCTION	0.00157576	0.00713923	-1.5401	196	ADAMTS5,CD34,VWF,CLDN11,EPB41L2,GNAI1,PARVA,PECAM1,CLDN5,CLDN19,LAMA3,ACTG2,ITGA9,HADH,CD209,CX3CL1,COL17A1,ICAM2,NEXN,CALB2,ARHGEF6,SLIT2,SIRPA,DSC1,CADM3,DSC3,FLNC,LAMB3,ITGA10,AMIGO1,NECTIN3,IRS1,SKAP2,JAM3,MYH10,MYL9,EGFR,SPEG,LAMC2,NLGN3,AKT3,PARD6G,CDH8,NEGR1,SGCE,CDH4,TJP1,SORBS3,TSC1,PTEN,TRO,PKD1,SDC3,MSN,NFASC,TSPAN4,LAYN,LIMA1,ITGB1,CLDN18,ACTC1,VCL,CADM2,ADAM23,RRAS,CLDN15,ADRA1B,AMIG…	1.5401
KEGG_GRAFT_VERSUS_HOST_DISEASE	0.0271681	0.0670343	1.53053	37	CD80,IFNG,HLA-C,HLA-DQA1,GZMB,CD86,HLA-DQB1,HLA-A,HLA-B,HLA-F,HLA-DRB1,FASLG,KIR3DL2,HLA-DRA,HLA-DQA2,HLA-DMB,HLA-G,HLA-DPB1,IL1A,HLA-DRB5	1.53053
HALLMARK_FATTY_ACID_METABOLISM	0.00226108	0.00933209	-1.5282	154	AOC3,GPD1,AQP7,CA4,G0S2,CIDEA,MAOA,INMT,CD36,CA6,GABARAPL1,PPARA,HADH,RETSAT,ALDH1A1,MGLL,ACSL1,CYP1A1,ACSL4,ACADS,ACAA2,MLYCD,SUCLA2,ETFDH,AUH,ALAD,HSD17B11,ACADVL,PTPRG,HSDL2,ACSM3,ALDH3A2,SERINC1,EHHADH,ADH1C,BCKDHB	1.5282
KEGG_JAK_STAT_SIGNALING_PATHWAY	0.00308529	0.0115672	-1.5223	139	LEPR,SPRY2,LEP,TSLP,LIFR,STAT5B,GHR,STAT5A,MPL,SPRY1,IL11RA,SOCS3,SOCS5,CSF3,CNTFR,IL6,MYC,PIK3R1,SOS1,STAT6,JAK1,SOCS2,CCND2,AKT3,TPO,IFNLR1,IL22RA1,IFNGR1,SOS2,PIM1,PIK3CA,CTF1,IL6ST,CBL,LIF,IL3RA,JAK2,PTPN11,IL6R,IFNE,SPRY3,PIAS1,IL20RA	1.5223
KEGG_TYROSINE_METABOLISM	0.0290356	0.0702044	-1.51968	39	AOC3,ADH1A,ADH1B,MAOA,ADH5,ADH4,AOC2,DCT,ADH6,TPO,ADH1C,ALDH1A3,AOX1	1.51968
KEGG_DORSO_VENTRAL_AXIS_FORMATION	0.0650409	0.134221	-1.50706	24	NOTCH4,ETS2,PIWIL4,EGFR,SOS1,PIWIL2,CPEB1,NOTCH1,SOS2,ETS1	1.50706
KEGG_BASAL_CELL_CARCINOMA	0.0290714	0.0702044	-1.48482	54	BMP2,FZD4,PTCH2,FZD7,TCF7L2,TCF7L1,WNT2B,PTCH1,FZD5,WNT9B,AXIN2,WNT11,HHIP,GLI2,GLI1,CTNNB1,TCF7,WNT10B,FZD1,DVL2,APC,WNT5B	1.48482
HALLMARK_ESTROGEN_RESPONSE_LATE	0.00455669	0.0149909	1.48	197	CDC20,KIF20A,CDC6,TOP2A,STIL,PLK4,GALE,PLAC1,LLGL2,GINS2,SLC7A5,IDH2,LSR,SLC9A3R1,SORD,FKBP4,TJP3,TSPAN13,CLIC3,RET,DNAJC1,COX6C,HPRT1,CD9,TH,NMU,DHCR7,FAM102A,S100A9,KRT19,ISG20,PTPN6,RNASEH2A,ST14,PKP3,ANXA9,MDK,TFF3,PPIF,MAPK13,DCXR,EMP2,RAB31,AGR2,BATF,SLC1A4,MICB,SIAH2,RAPGEFL1,OPN3,TOB1,XBP1,OVOL2,CISH,TPBG,PRLR,BLVRB,GAL,NXT1,SULT2B1,TFF1,ASCL1,FGFR3,UGDH,CA12	1.48
KEGG_CYSTEINE_AND_METHIONINE_METABOLISM	0.0454545	0.101159	1.47246	34	DNMT3B,IL4I1,SMS,SDS,DNMT1,GOT1,DNMT3A,AHCY,ENOPH1,LDHA,CBS,GOT2,SRM	1.47246
KEGG_HYPERTROPHIC_CARDIOMYOPATHY_HCM	0.0182325	0.0486915	-1.46947	83	ITGA7,DMD,IGF1,ITGA9,CACNA2D1,LAMA2,SGCB,DES,IL6,ITGA10,ITGA1,SGCA,ITGA6,MYL3,PRKAG2,ITGB8,SGCG,TTN,TPM1,ITGB3,ITGB1,TPM2,MYL2,CACNA1C,ACTC1,CACNB2,ITGA8	1.46947
HALLMARK_UV_RESPONSE_UP	0.00364445	0.0130563	1.46297	155	FEN1,CCNE1,STARD3,STIP1,RFC4,CASP3,YKT6,LHX2,POLR2H,RPN1,BAK1,EPCAM,FKBP4,MAPK8IP2,AP2S1,RET,TFRC,CDK2,GCH1,TAP1,NAT1,HNRNPU,GGH,MMP14,MARK2,GRINA,DNAJA1,ALDOA,CLCN2,E2F5,POLE3,PPAT,PPIF,PPT1,NPTX2,PDAP1,ATP6V1F,TCHH,BSG,IRF1,SPR,CNP,PSMC3,PARP2,PRPF3,CHRNA5,CDC34,ENO2,PRKCD,MRPL23,HMOX1,GAL	1.46297
KEGG_ARRHYTHMOGENIC_RIGHT_VENTRICULAR_CARDIOMYOPATHY_ARVC	0.0175507	0.0474286	-1.46058	74	ITGA7,DMD,ITGA9,CACNA2D1,LAMA2,SGCB,TCF7L2,DES,ITGA10,TCF7L1,CTNNA3,ITGA1,SGCA,ITGA6,ITGB8,SGCG,ITGB3,CTNNB1,ITGB1,CACNA1C,DSG2,CACNB2,ITGA8,TCF7,SGCD,ACTN3,ITGA2,ITGB4	1.46058
KEGG_MELANOMA	0.0158737	0.0439431	-1.45565	70	FGF2,PDGFD,IGF1,FGF1,PDGFA,FGF7,FGF9,EGFR,FGF10,PDGFRA,PIK3R1,MET,HGF,FGF17,AKT3,PTEN,PIK3CA,MITF,FGF20,BRAF,FGFR1,PDGFC,FGF16,EGF,FGF14	1.45565
KEGG_TERPENOID_BACKBONE_BIOSYNTHESIS	0.0559701	0.121794	1.4466	15	PDSS1,GGPS1,FDPS,ACAT2,MVK,PMVK,MVD,HMGCS1,HMGCR,PDSS2,IDI1	1.4466
KEGG_ARACHIDONIC_ACID_METABOLISM	0.0412517	0.0936413	-1.44616	55	GPX3,PLA2G4A,CYP2U1,AKR1C3,PTGIS,PTGS2,JMJD7-PLA2G4B,EPHX2,GGT7,HPGDS,PLA2G5,ALOX12	1.44616
KEGG_ECM_RECEPTOR_INTERACTION	0.0236851	0.0604102	-1.43658	83	ITGA7,TNXB,VWF,CD36,LAMA3,ITGA9,SV2B,LAMA2,COL6A6,RELN,LAMC1,LAMA4,LAMB3,ITGA10,ITGA1,ITGA6,LAMC2,LAMB2,LAMC3,LAMA1,ITGB8,HSPG2,SDC3,TNN,ITGB3,COL4A6,ITGB1	1.43658
KEGG_AUTOIMMUNE_THYROID_DISEASE	0.064632	0.134221	1.43442	38	CD80,CTLA4,HLA-C,HLA-DQA1,GZMB,CD86,HLA-DQB1,CGA,HLA-A,HLA-B,HLA-F,TG,HLA-DRB1,FASLG,HLA-DRA,HLA-DQA2,HLA-DMB,HLA-G,HLA-DPB1,HLA-DRB5	1.43442
HALLMARK_NOTCH_SIGNALING	0.0675226	0.138087	-1.43136	32	MAML2,DTX1,FZD7,TCF7L2,ST3GAL6,PRKCA,ARRB1,FZD5,NOTCH1,JAG1,DLL1	1.43136
KEGG_AXON_GUIDANCE	0.0109272	0.0318009	-1.42588	128	CFL2,SEMA3G,EPHB1,PAK3,DPYSL2,SLIT3,GNAI1,PAK5,CXCL12,ROBO3,SLIT2,SEMA6A,SEMA6D,EFNB1,ABLIM3,ABLIM1,NRP1,ROCK2,EPHA2,SEMA3A,EFNB3,SEMA5A,NFAT5,SEMA3D,MET,NFATC2,FES,NFATC1,FYN,PPP3CC,PPP3CB,NCK1,NTN4	1.42588
KEGG_NITROGEN_METABOLISM	0.0645161	0.134221	-1.42542	23	CA3,CA4,CA6	1.42542
HALLMARK_HEME_METABOLISM	0.00897151	0.0267965	-1.42502	190	TNS1,EZH1,HBB,CAT,ALDH1L1,TAL1,SNCA,NR3C1,GYPC,ALAS2,ADD1,DMTN,SIDT2,TFDP2,LMO2,KAT2B,ACKR1,EPB42,CLIC2,NEK7,ABCG2,SEC14L1,PC,RBM5,MXI1,ALAD,BTG2,SPTB,SLC25A37,GYPE,BNIP3L,ERMAP,OPTN,ALDH6A1,C3,ISCA1,PICALM,FOXJ2,CCDC28A,ADD2,NCOA4,SLC4A1,RHD,SPTA1,KLF3,CAST,NNT	1.42502
KEGG_AMINOACYL_TRNA_BIOSYNTHESIS	0.0887246	0.169248	1.41543	22	FARSA,DARS2,TARS2,EARS2,YARS2,FARSB,PARS2,HARS2,IARS2,LARS2,MARS2,AARS2,NARS2,CARS2,FARS2	1.41543
KEGG_GLYCEROPHOSPHOLIPID_METABOLISM	0.0264118	0.0658843	-1.41421	74	GPAM,GPD1,PLPP1,PLPP3,PLA2G4A,ADPRM,GPAT3,PEMT,LPCAT2,AGPAT2,PLD1,LCAT,CDS2,JMJD7-PLA2G4B,LPCAT4,DGKI,PLD2,CHPT1,DGKB,PLA2G5	1.41421
KEGG_CYTOKINE_CYTOKINE_RECEPTOR_INTERACTION	0.00591282	0.0186418	-1.41158	246	VEGFD,LEPR,LEP,TSLP,LIFR,TGFBR2,CCL14,KIT,BMP2,GHR,MPL,CXCL2,CXCL12,IL11RA,CX3CL1,IL17B,NGFR,TNFRSF10D,GDF5,CCL16,CSF3,EDAR,PDGFA,EDA,CNTFR,IL6,CCL28,CXCL3,FLT4,CX3CR1,EDA2R,ACVRL1,TNFSF12,CXCR2,CCL23,EGFR,PDGFRA,KDR,MET,HGF,CSF1,TPO,IFNLR1,IL22RA1,ACVR2A,PF4,IFNGR1,CCL21,VEGFB,CTF1,CCL24,IL6ST,BMPR1A,LIF,TNFRSF11A,CXCL5,FLT1,IL3RA,PPBP,IL6R,FAS,CCL13,BMPR2,IFNE,PDGFC,TNFRSF8,EGF,CCL2,IL20RA	1.41158
KEGG_RNA_POLYMERASE	0.0758123	0.148357	1.39868	28	POLR3K,POLR2H,POLR2K,POLR2G,POLR2D,POLR2J,POLR1A,POLR3A,POLR1C,POLR2I,POLR1B,POLR3C,POLR2L,POLR2J3,POLR3F,POLR2F,POLR2B,POLR3B,POLR2J2,POLR2C,POLR1D	1.39868
KEGG_TIGHT_JUNCTION	0.0244903	0.0617701	-1.39755	127	MRAS,MYH11,JAM2,CLDN11,EPB41L2,GNAI1,MAGI1,CLDN5,CLDN19,MYH1,MPDZ,PPP2R1B,AMOTL1,MYH3,YBX3,CTNNA3,JAM3,PPP2R2B,MYH10,MYL9,PRKCA,AKT3,PARD6G,RRAS2,MYH7B,MAGI2,TJP1,PTEN,PPP2CB,PRKCE,SPTAN1,CTNNB1,CSNK2A2,MYL2,EPB41L1,AFDN,CLDN18,RRAS,CLDN15,PARD3	1.39755
KEGG_TGF_BETA_SIGNALING_PATHWAY	0.0303069	0.0724175	-1.39366	85	ACVR1C,TGFBR2,BMP2,BMP6,ID4,SMAD4,PPP2R1B,GDF5,DCN,SMAD9,ACVRL1,ROCK2,MYC,LEFTY2,ZFYVE9,ACVR2A,RBL2,ID1,PPP2CB,SMAD3,NODAL,BMPR1A,BMP5,GDF7,BMPR2,SMAD5,CDKN2B,SMAD2,ROCK1,SP1,THBS4	1.39366
KEGG_ALZHEIMERS_DISEASE	0.0175466	0.0474286	1.39216	150	CASP3,CDK5,APH1A,COX6C,GRIN2D,NDUFB9,ATP2A3,HSD17B10,GAPDH,CYCS,PLCB3,NDUFAB1,COX8A,COX6A1,NDUFS2,CYC1,NDUFB4,NDUFS6,PSENEN,UQCRQ,SDHC,CALML5,COX7A2,NDUFB3,GRIN1,FADD,NDUFA8,COX7B2,NDUFS8,CDK5R1,IDE,NDUFB10,COX6B1,NDUFA6,EIF2AK3,CALM2,ATP2A1,COX5A,NDUFA2,UQCRH,NDUFB2,UQCR10,COX7B,CAPN1,ITPR3,NDUFA3,NDUFA1,BID,CASP8,NDUFS3,COX5B,GSK3B,NDUFB1,NDUFB6,NDUFS5,ATP2A2,APOE,UQCRC1,CALM3,NCSTN,NDUFA9,NDUF…	1.39216
KEGG_ACUTE_MYELOID_LEUKEMIA	0.073652	0.145586	-1.38528	57	STAT5B,KIT,STAT5A,ZBTB16,TCF7L2,CEBPA,RUNX1T1,TCF7L1,MYC,PIK3R1,SOS1,AKT3,SOS2,PIM1,PIK3CA	1.38528
KEGG_FRUCTOSE_AND_MANNOSE_METABOLISM	0.0945455	0.17737	1.38122	32	PFKFB4,GMPPA,SORD,PMM2,TPI1,GMDS,GMPPB,ALDOA,HK1,PFKL,PHPT1,PFKP,FBP1	1.38122
KEGG_TYPE_II_DIABETES_MELLITUS	0.0563366	0.121794	-1.37836	46	SLC2A4,ADIPOQ,IRS2,SOCS3,IRS1,PIK3R1,SOCS2,GCK,CACNA1G,PIK3CA,PRKCE,MAPK10,CACNA1C,IRS4	1.37836
KEGG_MAPK_SIGNALING_PATHWAY	0.00425052	0.0146192	-1.37747	260	MRAS,TGFBR2,NTRK2,FGF2,PLA2G4A,FGF1,FOS,CACNA2D1,DUSP1,NR4A1,MEF2C,MAP2K6,NTF4,PDGFA,RAPGEF2,JUN,FLNC,FGF7,MAP2K5,MYC,FGF9,EGFR,FGF10,PDGFRA,RPS6KA3,RPS6KA2,PRKCA,RASGRF2,SOS1,NFATC2,FGF17,GNG12,NTF3,AKT3,MECOM,CACNA1G,ARRB1,SRF,TRAF6,RRAS2,MAP3K8,RASGRP4,JMJD7-PLA2G4B,DUSP6,SOS2,PPP3CC,DUSP3,PPP3CB,MAP3K3,RPS6KA5,CRK,FGF20,NGF,MAPK10,DUSP7,PLA2G5,RASA2,BRAF,PTPN5,FGFR1,CACNA1C,FAS,CACNB2,FGF16,E…	1.37747
KEGG_PATHWAYS_IN_CANCER	0.00450061	0.0149909	-1.37252	321	VEGFD,PPARG,TGFBR2,STAT5B,FGF2,FOXO1,KIT,BMP2,FZD4,IGF1,EPAS1,STAT5A,FGF1,PTCH2,LAMA3,FOS,FZD7,LAMA2,ZBTB16,SMAD4,TCF7L2,CEBPA,DAPK2,PDGFA,LAMC1,IL6,LAMA4,JUN,RUNX1T1,LAMB3,FGF7,TCF7L1,MYC,RARB,CTNNA3,FGF9,WNT2B,RXRG,PTCH1,PTGS2,EGFR,ITGA6,FGF10,PDGFRA,BCL2,PLD1,PRKCA,LAMC2,PIK3R1,PLCG2,LAMB2,MET,SOS1,LAMC3,HGF,LAMA1,FGF17,JAK1,AKT3,MECOM,TRAF6,FZD5,SOS2,PTEN,WNT9B,VEGFB,PIK3CA,ETS1,SMAD3,AXIN2,M…	1.37252
KEGG_ERBB_SIGNALING_PATHWAY	0.0316674	0.0743232	-1.3644	87	PAK3,STAT5B,STAT5A,PAK5,NRG2,JUN,NRG1,MYC,EGFR,SHC4,PRKCA,PIK3R1,PLCG2,SHC3,SOS1,HBEGF,AKT3,SOS2,PIK3CA,NCK1,CBL,CRK,MAPK10,BRAF,TGFA	1.3644
HALLMARK_XENOBIOTIC_METABOLISM	0.0219692	0.0573218	-1.36086	195	PDK4,NDRG2,CAT,ATOH8,RBP4,PROS1,ABCD2,CDO1,MAOA,F10,CD36,IGF1,ADH5,GABARAPL1,RETSAT,HSD11B1,AKR1C3,ETS2,CYP1A1,ALDH2,PEMT,CES1,IGFBP1,PINK1,SLC12A4,ETFDH,EPHA2,PC	1.36086
KEGG_WNT_SIGNALING_PATHWAY	0.0420288	0.0944607	-1.33005	146	SFRP1,FZD4,SOX17,FZD7,DAAM2,SMAD4,PPP2R1B,TCF7L2,WIF1,JUN,TCF7L1,ROCK2,MYC,WNT2B,LRP6,PRICKLE2,NFAT5,PRKCA,NFATC2,CCND2,NFATC1,FZD5,PPP3CC,WNT9B,DKK4,PPP3CB,PPP2CB,SMAD3,AXIN2,WNT11,LRP5,SFRP5,MAPK10,CTNNB1,CSNK2A2,MMP7,FOSL1,SMAD2,TCF7,ROCK1,MAPK8,WNT10B,NFATC3,FZD1,DVL2,DKK2,CER1,APC	1.33005
KEGG_AMINO_SUGAR_AND_NUCLEOTIDE_SUGAR_METABOLISM	0.0872727	0.167889	1.32664	42	GALE,NANS,GMPPA,PMM2,NAGK,GNPNAT1,GMDS,GMPPB,GPI,HK1,PGM3,UAP1,AMDHD2,GALK1,UGDH,UXS1,GNPDA1,CMAS,CYB5R1,NANP,GFPT1,HK3,NPL	1.32664
KEGG_PRIMARY_BILE_ACID_BIOSYNTHESIS	0.134783	0.237176	-1.32512	16	CYP7A1,CYP39A1,CYP46A1,CH25H,CYP7B1	1.32512
KEGG_BLADDER_CANCER	0.0909091	0.17197	1.32395	42	E2F1,MMP1,E2F2,ERBB2,TYMP,MMP9,CDKN2A,CDK4,E2F3,KRAS,DAPK3,HRAS,VEGFA	1.32395
KEGG_PRION_DISEASES	0.1	0.186066	-1.31218	34	EGR1,PRNP,C6,LAMC1,C7,IL6,NCAM1,FYN,NOTCH1,C5	1.31218
KEGG_ADHERENS_JUNCTION	0.0645933	0.134221	-1.31106	73	SORBS1,TGFBR2,PTPRB,PTPRM,SMAD4,WASF3,WASF2,TCF7L2,FER,TCF7L1,NECTIN3,CTNNA3,EGFR,MET,FYN,TJP1,SMAD3,SNAI2,CTNNB1,CSNK2A2,FGFR1,AFDN,VCL,PARD3,SMAD2,TCF7,CTNND1	1.31106
HALLMARK_COAGULATION	0.0346692	0.0803052	-1.29822	137	GSN,F8,ANXA1,PROS1,VWF,F10,RAPGEF3,PECAM1,CFD,RGN,MAFF,LRP1,CSRP1,DCT,THBD,MASP2,F3,A2M,LEFTY2,TF,CPQ,ISCU,GNG12,SERPING1,CFH,CFI,FYN,PF4,DUSP6,C3,KLF7,DPP4,KLKB1,KLK8,ITGB3,CTSO,C1R,MMP7,TIMP3,PLAT,CAPN5,GDA,C1S	1.29822
KEGG_TRYPTOPHAN_METABOLISM	0.111842	0.204743	-1.29396	39	CAT,MAOA,INMT,HADH,CYP1A1,ALDH2,HADHA,ALDH3A2,CYP1A2,EHHADH,AOX1,ACAT1	1.29396
KEGG_GLYCOSAMINOGLYCAN_BIOSYNTHESIS_KERATAN_SULFATE	0.177239	0.293673	1.29094	15	B4GALT3,B4GALT4,CHST1,CHST6,FUT8,ST3GAL1,B4GALT2,B3GNT7,B4GALT1	1.29094
KEGG_GLYCOSYLPHOSPHATIDYLINOSITOL_GPI_ANCHOR_BIOSYNTHESIS	0.143911	0.247484	1.29013	24	PIGU,DPM2,PIGQ,PIGM,PIGX,GPAA1,PIGW,PIGO,PIGC,PIGT	1.29013
KEGG_UBIQUITIN_MEDIATED_PROTEOLYSIS	0.0580762	0.124371	1.28636	129	UBE2C,CDC20,UBE2S,SAE1,UBE2Z,ANAPC7,UBE2A,UBE2L6,UBE2N,ANAPC11,UBA1,PRPF19,PIAS4,MGRN1,UBE2O,TRIM37,UBE2M,UBE2Q1,PPIL2,BRCA1,RBX1,UBE2F,DDB1,UBE2D2,CDC34,SKP2,UBE2L3,RNF7,UBE2I,NHLRC1,UBE2J2,UBA6,STUB1,UBE2K,FZR1,UBE2R2,CBLC,SOCS1,VHL,UBE2D1,SYVN1	1.28636
HALLMARK_IL2_STAT5_SIGNALING	0.0559345	0.121794	-1.2847	198	ITIH5,PLPP1,SHE,BMP2,EMP1,CDKN1C,GABARAPL1,AHNAK,PLAGL1,PRNP,SH3BGRL2,ABCB1,KLF6,SCN9A,CAPN3,PENK,MAFF,LRRC8C,DENND5A,PTH1R,ARL4A,NRP1,MYC,SELP,PTCH1,ITGA6,BCL2,MYO1C,PHLDA1,CSF1,SOCS2,CCND2,RRAGD,DHRS3,IFNGR1,MAP3K8,RORA,PIM1,FGL2,SWAP70,HIPK2,LRIG1,WLS,NT5E,NFIL3,IKZF4,LIF	1.2847
HALLMARK_ANGIOGENESIS	0.134259	0.237176	-1.27106	36	LPL,PDGFA,THBD,NRP1,FSTL1,CCND2,PF4,JAG2,JAG1,MSX1,PRG2,S100A4,KCNJ8,FGFR1	1.27106
HALLMARK_EPITHELIAL_MESENCHYMAL_TRANSITION	0.0737548	0.145586	-1.25474	198	PCOLCE2,OXTR,SFRP1,DST,FGF2,MYLK,ECM2,TGFBR3,SLIT3,FERMT2,FBLN5,LAMA3,PTX3,CXCL12,LAMA2,SGCB,VIM,LRP1,SLIT2,ACTA2,LAMC1,ABI3BP,DCN,IL6,MATN2,JUN,GEM,TAGLN,MYL9,FSTL1,CD59,PDLIM4,MEST,LAMC2,LAMA1,FBLN2,GAS1,MFAP5,DAB2,SGCG,MSX1,FOXC2,SNAI2,CALD1,NT5E,PMP22,FBLN1,MGP,TPM1,ANPEP,ITGB3,PTHLH,ITGB1,TPM2	1.25474
KEGG_PURINE_METABOLISM	0.0707965	0.142219	1.25309	151	RRM2,NME1,POLE2,POLR3K,ATIC,POLR2H,CANT1,PRIM2,PAICS,PNP,PKM,POLR2K,GMPS,HPRT1,POLA2,POLE,POLD2,GUK1,NME4,ITPA,IMPDH1,POLR2G,POLE3,PPAT,NUDT5,POLR2D,POLD1,NME3,NME2,PRIM1,APRT,POLD4,POLR2J,RRM1,GART,PDE6G,DCK,ENTPD8,DGUOK,PDE6D,POLR1A,POLR3A,PNPT1,POLR1C,NT5C3A	1.25309
KEGG_GLUTATHIONE_METABOLISM	0.129663	0.233598	1.24173	47	RRM2,GGCT,IDH2,SMS,G6PD,GSR,GSTA3,GSS,GGT1,RRM1	1.24173
KEGG_PYRUVATE_METABOLISM	0.153509	0.262004	-1.2406	39	ACACB,ACSS2,PCK1,ALDH2,ME3,PC,ALDH3A2,ACAT1,LDHB,ACYP2,MDH1,LDHD,ALDH9A1,ALDH7A1	1.2406
KEGG_REGULATION_OF_ACTIN_CYTOSKELETON	0.0685975	0.139033	-1.23945	207	ITGA7,GSN,MRAS,CFL2,PAK3,FGF2,PDGFD,MYLK,FGF1,PAK5,ITGA9,WASF2,ARHGEF6,DOCK1,PDGFA,DIAPH2,ITGA10,FGF7,ROCK2,FGF9,ITGA1,MYH10,MYL9,EGFR,ITGA6,FGF10,ARHGEF7,PDGFRA,PIK3R1,SOS1,FGF17,GNG12,ARHGEF4,CHRM3,ITGB8,RRAS2,SOS2,PIK3CA,PIKFYVE,ABI2,CRK,FGF20,PPP1R12A,ITGB3,MSN,BRAF,FGFR1,ITGB1,MYL2,VCL,RDX,PDGFC,FGF16,EGF,RRAS,ITGA8	1.23945
KEGG_LYSINE_DEGRADATION	0.143805	0.247484	-1.23568	42	AASS,HADH,ALDH2,HADHA,SETDB2,BBOX1,ALDH3A2,EHHADH,ACAT1,SETD7,TMLHE,DLST,SETD2,AASDH,ALDH9A1,ALDH7A1	1.23568
KEGG_STARCH_AND_SUCROSE_METABOLISM	0.14059	0.245491	-1.23018	45	PYGM,UGP2,GBE1,PGM1,GYS2,AMY2B,TREH,GCK,PYGL,GANC	1.23018
KEGG_RENAL_CELL_CARCINOMA	0.128205	0.232821	-1.21872	68	VEGFD,PAK3,EPAS1,PAK5,JUN,PIK3R1,MET,SOS1,HGF,AKT3,RAPGEF1,SOS2,VEGFB,PIK3CA,ETS1,ARNT,CRK,BRAF,TGFA,PTPN11	1.21872
KEGG_NOTCH_SIGNALING_PATHWAY	0.164009	0.277836	-1.206	47	MAML2,NOTCH4,DTX1,KAT2B,RBPJ,JAG2,NOTCH1,JAG1,MFNG,DLL4,MAML3,DLL1	1.206
HALLMARK_KRAS_SIGNALING_DN	0.0805687	0.156317	-1.20581	191	SLC16A7,SYNPO,KCNMB1,SOX10,NRIP2,DLK2,ZBTB16,PTGFR,CPA2,SGK1,TFCP2L1,EDAR,CNTFR,THRB,KRT5,TCF7L1,ITIH3,KRT15,NOS1,P2RX6,BTG2,KLK7,CHST2,NTF3,CYP39A1,TENM2,NPY4R,TSHB,PDK2,NR4A2,CPEB3,C5,EDN1,SNN,COQ8A,ABCB11,KLK8,PKP1,TAS2R4,IRS4,KRT13,SLC6A14,ZNF112,ACTC1,KCND1,EPHA5,FGF16,EGF,RYR1,PAX3,ATP6V1B1,COPZ2	1.20581
KEGG_ARGININE_AND_PROLINE_METABOLISM	0.16934	0.284743	1.20068	52	PYCR1,ALDH18A1,P4HA3,P4HA1,SMS,GOT1,AOC1,P4HA2,AGMAT,CKMT1A,CKMT1B,PYCR2,ALDH1B1,GOT2,SRM,PRODH	1.20068
HALLMARK_REACTIVE_OXYGEN_SPECIES_PATHWAY	0.184258	0.30309	1.19724	48	PRDX1,PTPA,G6PD,TXN,GSR,ATOX1,PRDX4,HMOX2,CDKN2D,NDUFS2,NDUFB4,GLRX2,SOD1,PRDX2,NDUFA6,SBNO2,TXNRD1,NQO1,PFKP,SRXN1	1.19724
KEGG_RENIN_ANGIOTENSIN_SYSTEM	0.25641	0.382455	-1.18213	17	MME,CMA1,CTSG,AGTR1,MAS1,ANPEP,LNPEP	1.18213
KEGG_OLFACTORY_TRANSDUCTION	0.131034	0.234211	-1.17885	150	PDE1C,GNAL,GRK3,CLCA4,OR5K2,OR7C1,OR2L13,OR10A3,OR10A6,OR2A42,ADCY3,OR2L3,OR2A1,OR2B11,OR1L8,OR2A7,OR7A5,OR3A2,OR5P2,OR1E1,OR2L2,OR52N4,OR2A5,OR51E1,OR2C1,OR2S2,OR5AU1,OR5P3,OR2A12,OR3A1,OR52N2,OR2M4	1.17885
HALLMARK_P53_PATHWAY	0.105516	0.194732	-1.17775	194	TXNIP,BMP2,PTPN14,KLF4,FOS,RETSAT,ZBTB16,TP63,CEBPA,PDGFA,PPP1R15A,ATF3,JUN,FBXW7,CDH13,CCNG1,KRT17,PROCR,EPHA2,BTG2,ISCU,TSPYL2,SERPINB5,SESN1,HBEGF,CCND2,TCN2,XPC,JAG2,PTPRE,NOTCH1,TSC22D1,ZMAT3,LDHB,ZFP36L1,BLCAP,S100A4,LIF,CGRRF1,COQ8A,PLK3,KLK8,CDKN2AIP,TGFA,HSPA4L,DDB2,TM4SF1,FAS,ERCC5,VWA5A,ANKRA2	1.17775
KEGG_SELENOAMINO_ACID_METABOLISM	0.250923	0.377215	1.1615	24	SEPHS2,AHCY,LCMT1,METTL6,GGT1,CBS,SEPHS1	1.1615
KEGG_ONE_CARBON_POOL_BY_FOLATE	0.269663	0.389895	1.16119	17	MTHFD2,SHMT2,ATIC,TYMS	1.16119
KEGG_TOLL_LIKE_RECEPTOR_SIGNALING_PATHWAY	0.196522	0.320878	1.15931	90	CXCL11,CXCL10,CD80,CXCL9,IRF7,STAT1,AKT1,LBP,MYD88,IKBKE,PIK3R3,MAPK13,IL12B,SPP1,FADD,IFNB1,IRAK1	1.15931
KEGG_PHOSPHATIDYLINOSITOL_SIGNALING_SYSTEM	0.2	0.321986	-1.15055	76	INPP1,PLCZ1,INPP5K,PIK3C2G,INPP5B,PRKCA,PIK3R1,PLCG2,ITPR1,PLCD1,PLCD3,CDS2,PTEN,DGKI,PIK3CA,PIKFYVE,PIK3C3,ITPR2,DGKB	1.15055
KEGG_SMALL_CELL_LUNG_CANCER	0.197898	0.320878	1.14787	84	E2F1,CCNE2,E2F2,FN1,CCNE1,TRAF2,CKS1B,TRAF4,CDK2,AKT1,CYCS,CDK4,E2F3,PIAS4,PIK3R3,BCL2L1	1.14787
KEGG_HEDGEHOG_SIGNALING_PATHWAY	0.225734	0.35339	-1.14547	53	BMP2,BMP6,PTCH2,WNT2B,PTCH1,GAS1,DHH,WNT9B,WNT11,HHIP,GLI2,GLI1,BMP5,LRP2	1.14547
KEGG_LINOLEIC_ACID_METABOLISM	0.257778	0.382455	-1.14501	27	PLA2G4A,CYP3A4,CYP1A2,JMJD7-PLA2G4B,PLA2G5,CYP3A43,PLA2G6,PLA2G12A,PLA2G4B,CYP3A7,PLA2G2A	1.14501
KEGG_RIG_I_LIKE_RECEPTOR_SIGNALING_PATHWAY	0.237347	0.364039	1.14426	58	CXCL10,ISG15,IRF7,TRAF2,IKBKE,MAPK13,IL12B,FADD,NFKBIB,IFNB1,TKFC,IFIH1,DDX58,MAPK9,ATG5,CASP8,IRF3,CXCL8,TBK1,PIN1,DHX58	1.14426
KEGG_GAP_JUNCTION	0.220141	0.349454	-1.14349	86	PDGFD,ADCY4,GNAI1,HTR2A,TUBB6,PDGFA,MAP2K5,EGFR,PDGFRA,PRKCA,ADCY3,DRD2,SOS1,ITPR1,ADCY6,TJP1,SOS2,LPAR1,ADRB1,ITPR2,ADCY8,GNAQ,PDGFC,EGF,ADCY5,TUBB2B	1.14349
HALLMARK_APOPTOSIS	0.173913	0.290281	-1.14297	160	CAV1,GSN,GPX3,ANXA1,IGFBP6,TXNIP,BMP2,TGFBR3,EMP1,BCL2L2,EGR3,RETSAT,ADD1,CFLAR,ATF3,DCN,IL6,JUN,NEDD9,FEZ1,AVPR1A,BTG2,HGF,SATB1,BNIP3L,CCND2,DPYD	1.14297
KEGG_PANCREATIC_CANCER	0.235094	0.363036	1.13882	70	RAD51,E2F1,E2F2,ERBB2,BRCA2,STAT1,CDKN2A,RAC3,AKT1,CDK4,E2F3,PIK3R3,BCL2L1,RALA,KRAS,MAPK9,VEGFA,RAC2,TGFB3,TGFB1,RAC1	1.13882
KEGG_GLYCOSAMINOGLYCAN_DEGRADATION	0.28972	0.416243	1.13731	21	GLB1,HS3ST3A1,HYAL3,GALNS,ARSB,HPSE,GUSB	1.13731
KEGG_NEUROTROPHIN_SIGNALING_PATHWAY	0.213964	0.342041	-1.13032	126	NTRK2,IRS2,NGFR,NTF4,JUN,NTRK3,MAP2K5,IRS1,SHC4,BCL2,RPS6KA3,RPS6KA2,PIK3R1,PLCG2,SHC3,SOS1,NTF3,AKT3,TRAF6,RAPGEF1,KIDINS220,SOS2,PIK3CA,MAP3K3,RPS6KA5,CRK,NGF,MAPK10,IRAK3,BRAF,PTPN11,SH2B3,IRS4	1.13032
KEGG_LONG_TERM_DEPRESSION	0.240535	0.366452	-1.12962	66	IGF1,GNAI1,PLA2G4A,PPP2R1B,GRIA1,NOS1,PRKCA,ITPR1,JMJD7-PLA2G4B,PPP2CB,GNAZ,ITPR2,PLA2G5,BRAF,GNAQ,RYR1,GRIA3,PLA2G6,PLA2G12A,PLA2G4B,PLA2G2A,GRID2,PPP1R17,GNAO1,PRKG1,CRH	1.12962
HALLMARK_PROTEIN_SECRETION	0.224561	0.35339	1.1259	95	ARF1,TPD52,YKT6,KRT18,COPB2,AP2S1,SCAMP3,CLTC,TMED2,COPE,SEC24D,PPT1,AP2M1,TOM1L1,ICA1,SOD1,RAB22A,RER1,GNAS,NAPA,COPB1,ARFGEF1,RAB2A,ERGIC3,COG2	1.1259
KEGG_PHENYLALANINE_METABOLISM	0.308696	0.437962	-1.12437	16	AOC3,MAOA,AOC2	1.12437
KEGG_LEISHMANIA_INFECTION	0.267797	0.389678	1.12122	69	MARCKSL1,FCGR1A,STAT1,MYD88,PTPN6,FCGR3A,MAPK13,IL12B,NFKBIB,IRAK1,IFNG,HLA-DQA1,HLA-DQB1,ELK1,NCF1,TGFB3,CYBA,TGFB1,HLA-DRB1,ITGB2,HLA-DRA,HLA-DQA2,HLA-DMB,NCF2,HLA-DPB1,FCGR2A,IL1A,HLA-DRB5	1.12122
KEGG_GLYCOLYSIS_GLUCONEOGENESIS	0.262673	0.384689	-1.11986	59	ADH1A,ADH1B,ACSS2,ADH5,PCK1,ADH4,ALDH2,PGM1,ADH6,GCK,ALDH3A2,ADH1C,ALDH1A3,ALDOC,LDHB	1.11986
KEGG_DRUG_METABOLISM_OTHER_ENZYMES	0.261181	0.384689	1.11885	48	TK1,TYMP,GMPS,HPRT1,NAT1,TPMT,ITPA,IMPDH1	1.11885
KEGG_GNRH_SIGNALING_PATHWAY	0.247685	0.37483	-1.11654	97	ADCY4,PLA2G4A,MAP2K6,JUN,GNRH1,EGFR,PLD1,PRKCA,ADCY3,SOS1,ITPR1,HBEGF,ADCY6,JMJD7-PLA2G4B,SOS2,PLD2,MAP3K3,ITPR2,MAPK10,PLA2G5,ADCY8,CACNA1C,GNAQ,MAP3K4,ADCY5	1.11654
HALLMARK_PEROXISOME	0.227431	0.353608	1.11604	104	TOP2A,CTPS1,IDH2,PRDX1,SLC25A19,FABP6,CACNA1B,ABCB9,DIO1,FDPS,RDH11,CRABP2,PEX13,ACOT8,CDK7,YWHAH,CRAT,CLN6,SLC25A17,PABPC1,PEX11B,ABCC5,SOD1,IDE,ABCD1,NUDT19,DHCR24,SLC35B2	1.11604
HALLMARK_PANCREAS_BETA_CELLS	0.31236	0.438286	-1.09874	38	PAK3,FOXO1,LMO2,STXBP1,DCX,GCK,AKT3	1.09874
KEGG_INOSITOL_PHOSPHATE_METABOLISM	0.295455	0.421812	-1.09032	54	INPP1,PLCZ1,INPP5K,PIK3C2G,INPP5B,PLCG2,PLCD1,PLCD3,ALDH6A1,PTEN,PIK3CA,PIKFYVE,PIK3C3	1.09032
KEGG_MTOR_SIGNALING_PATHWAY	0.312785	0.438286	-1.08396	51	VEGFD,IGF1,EIF4B,CAB39L,RPS6KA3,RPS6KA2,PIK3R1,AKT3,TSC1,VEGFB,PIK3CA,ULK2,BRAF	1.08396
KEGG_MELANOGENESIS	0.316901	0.441276	-1.07796	99	KIT,EDNRB,FZD4,ADCY4,GNAI1,FZD7,TCF7L2,DCT,TCF7L1,WNT2B,PRKCA,ADCY3,ADCY6,FZD5,WNT9B,MITF,EDN1,WNT11	1.07796
HALLMARK_CHOLESTEROL_HOMEOSTASIS	0.330479	0.45466	1.0739	73	TRIB3,SQLE,MAL2,PLAUR,EBP,TMEM97,S100A11,FBXO6,FADS2,CD9,HSD17B7,DHCR7,FDPS,NSDHL,TP53INP1,ACTG1,ATF5,ACAT2,MVK,PMVK,TNFRSF12A,MVD,CBS,HMGCS1,GUSB,GLDC,ALCAM,GPX8	1.0739
KEGG_INTESTINAL_IMMUNE_NETWORK_FOR_IGA_PRODUCTION	0.352941	0.476891	1.06417	45	CD80,ICOS,CXCR4,TNFSF13B,HLA-DQA1,CD86,HLA-DQB1,CCL25,TGFB1,HLA-DRB1,ITGB7,HLA-DRA,HLA-DQA2,HLA-DMB,AICDA,HLA-DPB1,HLA-DRB5,TNFRSF13C,ITGA4,HLA-DPA1,LTBR,TNFRSF13B,HLA-DOB,ICOSLG	1.06417
KEGG_NON_SMALL_CELL_LUNG_CANCER	0.348754	0.474055	1.06099	54	E2F1,E2F2,ERBB2,CDKN2A,AKT1,CDK4,E2F3,GRB2,PIK3R3,KRAS	1.06099
KEGG_ENDOMETRIAL_CANCER	0.360544	0.484281	-1.06083	52	TCF7L2,TCF7L1,MYC,CTNNA3,EGFR,PIK3R1,SOS1,AKT3,ILK,SOS2,PTEN,PIK3CA,AXIN2,BRAF,CTNNB1,EGF,TCF7	1.06083
KEGG_CHEMOKINE_SIGNALING_PATHWAY	0.318807	0.441276	-1.0586	185	GNG11,STAT5B,CCL14,ADCY4,GNG2,GNAI1,GRK3,CXCL2,CXCL12,CX3CL1,GRK5,CCL16,GNG7,CCL28,CXCL3,CX3CR1,ROCK2,CXCR2,CCL23,SHC4,PIK3R1,ADCY3,SHC3,SOS1,GNG12,AKT3,ARRB1,ADCY6,PF4,CCL21,SOS2,PIK3CA,CCL24,GNB5,CRK,CXCL5,BRAF,PPBP,ADCY8,JAK2	1.0586
HALLMARK_HEDGEHOG_SIGNALING	0.363426	0.485281	-1.05775	36	DPYSL2,ETS2,CNTFR,NRP1,VLDLR,PTCH1,GLI1,RTN1,HEY2,OPHN1,UNC5C,CRMP1,HEY1,CDK6,AMOT	1.05775
KEGG_MATURITY_ONSET_DIABETES_OF_THE_YOUNG	0.387337	0.511195	1.05657	23	MNX1,MAFA,NKX2-2,PAX6,NKX6-1,FOXA3,BHLHA15,ONECUT1	1.05657
KEGG_PENTOSE_PHOSPHATE_PATHWAY	0.400735	0.515757	1.04744	26	G6PD,ALDOA,GPI,PFKL,TALDO1,PGLS,PRPS1,PFKP,PRPS2,RPE,FBP1,RBKS,PGD,FBP2,RPIA	1.04744
KEGG_CELL_ADHESION_MOLECULES_CAMS	0.348115	0.474055	-1.04496	129	CD34,JAM2,CLDN11,CDH5,PECAM1,CLDN5,CLDN19,ITGA9,PTPRM,MPZ,ICAM2,ESAM,CADM3,NECTIN3,SELP,NLGN1,JAM3,NCAM1,ITGA6,NLGN3,ITGB8,NEGR1,CDH4	1.04496
KEGG_LONG_TERM_POTENTIATION	0.37296	0.495099	-1.04246	68	RAPGEF3,PPP1R1A,GRIN2B,GRIA1,RPS6KA3,RPS6KA2,PRKCA,ITPR1,PPP3CC,PPP3CB,PPP1R12A,ITPR2,BRAF,ADCY8,CACNA1C,GNAQ,GRIN2A	1.04246
HALLMARK_APICAL_SURFACE	0.394144	0.5142	-1.04081	43	SLC2A4,SRPX,CX3CL1,SLC22A12,AFAP1L2,AKAP7,DCBLD2,GAS1	1.04081
KEGG_PANTOTHENATE_AND_COA_BIOSYNTHESIS	0.416974	0.528788	1.03939	16	PPCS,PPCDC,ENPP1,ENPP3,BCAT2,COASY,VNN2,BCAT1,PANK1,PANK3,UPB1,PANK4,PANK2	1.03939
KEGG_PROSTATE_CANCER	0.392606	0.5142	1.03425	88	E2F1,CCNE2,E2F2,ERBB2,CCNE1,CREB3L4,CREB3L1,CDK2,AKT1,E2F3,GRB2,PIK3R3,SRD5A2,LEF1,KRAS,HSP90AB1,HSP90AA1,HSP90B1	1.03425
KEGG_CITRATE_CYCLE_TCA_CYCLE	0.424837	0.532806	-1.03238	29	ACO1,PCK1,SUCLA2,PC,MDH1,SUCLG1,DLST,SDHD	1.03238
KEGG_SPHINGOLIPID_METABOLISM	0.402154	0.515757	1.0297	38	GLB1,SGPL1,NEU4,SMPD2,DEGS2,GBA,NEU1,SMPD4,SPTLC2,DEGS1,PLPP2,ENPP7	1.0297
KEGG_LEUKOCYTE_TRANSENDOTHELIAL_MIGRATION	0.4	0.515757	-1.02931	113	JAM2,CLDN11,GNAI1,CDH5,RAPGEF3,PECAM1,CLDN5,CLDN19,CXCL12,ESAM,ROCK2,CTNNA3,JAM3,MYL9,PRKCA,PIK3R1,PLCG2	1.02931
KEGG_PORPHYRIN_AND_CHLOROPHYLL_METABOLISM	0.42807	0.533912	1.02415	37	HMOX2,HCCS,HMBS,EARS2,UGT2B10,BLVRA,UROS,HMOX1,BLVRB,GUSB,PPOX,UGT1A6,CP,FTH1	1.02415
KEGG_NOD_LIKE_RECEPTOR_SIGNALING_PATHWAY	0.414035	0.528011	1.02283	62	CCL11,RIPK2,CCL7,NOD2,PYDC1,PYCARD,MAPK13,NFKBIB,HSP90AB1,HSP90AA1,HSP90B1,IL18,MAPK9,CCL5,CASP8,CARD9,CASP5,CXCL8,PSTPIP1	1.02283
KEGG_VIRAL_MYOCARDITIS	0.424242	0.532806	-1.01777	68	CAV1,DMD,MYH11,MYH1,LAMA2,SGCB,MYH3,MYH10,SGCA,FYN,MYH7B,SGCG	1.01777
KEGG_CHRONIC_MYELOID_LEUKEMIA	0.452153	0.560868	-1.00918	73	TGFBR2,STAT5B,STAT5A,SMAD4,MYC,SHC4,PIK3R1,SHC3,SOS1,AKT3,MECOM,SOS2,PIK3CA,SMAD3,CBL,CRK,BRAF,PTPN11	1.00918
KEGG_NICOTINATE_AND_NICOTINAMIDE_METABOLISM	0.456522	0.563209	-1.00663	24	BST1,NMNAT2,AOX1,NMRK1,NT5E,NMNAT1,NT5C1A,NNT,NMNAT3	1.00663
HALLMARK_ESTROGEN_RESPONSE_EARLY	0.486348	0.59038	0.990123	196	SLC37A1,SLC7A5,ISG20L2,KRT8,SLC9A3R1,KRT18,CANT1,FKBP4,TJP3,MED24,RARA,CLIC3,TBC1D30,RET,ESRP2,MUC1,DHCR7,FAM102A,RRP12,KRT19,SLC2A1,CLDN7,ANXA9,MYBL1,TFF3,PPIF,RHOD,KCNK15,LAD1,RAB31,MLPH,SLC1A4,MICB,SIAH2,RAPGEFL1,OPN3,TTC39A,TOB1,XBP1,OVOL2,CISH,TPBG,BLVRB,REEP1,NXT1,SULT2B1,CELSR1,FCMR,TFF1,MSMB,MREG	0.990123
KEGG_HISTIDINE_METABOLISM	0.502232	0.606419	-0.98764	28	ASPA,MAOA,ALDH2,HNMT,ALDH3A2,ALDH1A3	0.98764
KEGG_AMYOTROPHIC_LATERAL_SCLEROSIS_ALS	0.467023	0.569969	0.987098	52	CASP3,TOMM40,BAX,GRIN2D,CYCS,BCL2L1,DERL1,MAPK13,GRIN1,SOD1,DAXX,TOMM40L,BID,RAC1,CCS	0.987098
KEGG_BASAL_TRANSCRIPTION_FACTORS	0.45979	0.564175	0.985298	34	GTF2IRD1,GTF2E1,TAF4,TAF11,TAF2,TAF5L,TAF7L,TAF12,TAF6,GTF2A2,TAF13	0.985298
KEGG_NATURAL_KILLER_CELL_MEDIATED_CYTOTOXICITY	0.520721	0.618867	0.980442	118	CASP3,VAV2,ULBP2,RAC3,ULBP1,PTPN6,FCGR3A,GRB2,PIK3R3,KRAS,IFNB1,IFNG,HLA-C,KIR2DL4,GZMB,MICB,VAV3,ITGAL,HRAS,HLA-A,LCK,RAC2,HLA-B,BID,RAC1,SH2D1A,RAET1E,CD48,ITGB2,FASLG,LCP2,KIR3DL2,ZAP70,RAET1L,VAV1,FCER1G,HLA-G,NCR3,MAP2K2	0.980442
KEGG_FC_GAMMA_R_MEDIATED_PHAGOCYTOSIS	0.510526	0.609945	0.976248	95	CFL1,ARPC5L,LIMK1,MARCKSL1,VAV2,RPS6KB2,FCGR1A,ARPC3,AKT1,FCGR3A,PIK3R3,ARF6,PLA2G4F,ARPC5,ARPC4,ARPC2,ARPC1B,VASP,VAV3,DNM2,PLPP2,PRKCD,RAC2,NCF1,RPS6KB1,ARPC1A,MYO10,RAC1,PIP5K1A	0.976248
KEGG_GLIOMA	0.505669	0.607338	-0.975007	65	IGF1,PDGFA,EGFR,SHC4,PDGFRA,PRKCA,PIK3R1,PLCG2,SHC3,SOS1,AKT3,SOS2,PTEN,PIK3CA	0.975007
KEGG_HEMATOPOIETIC_CELL_LINEAGE	0.546697	0.646355	-0.958414	83	CD34,KIT,CD36,MME,IL11RA,CSF3,IL6,ITGA1,ITGA6,CD59,CSF1,TPO	0.958414
KEGG_EPITHELIAL_CELL_SIGNALING_IN_HELICOBACTER_PYLORI_INFECTION	0.552398	0.649711	0.952989	67	ATP6V0B,ATP6AP1,CASP3,F11R,ATP6V1G1,CSK,MAPK13,SRC,ATP6V1F,GIT1,ATP6V0E2,MAPK9,TCIRG1,ATP6V1D,CCL5,RAC1,ATP6V0D1,ATP6V1H,ATP6V1A,ATP6V0E1,ATP6V0D2,CDC42,CXCL8,ATP6V1C1	0.952989
KEGG_COLORECTAL_CANCER	0.613426	0.710447	-0.92415	62	TGFBR2,FOS,SMAD4,TCF7L2,JUN,TCF7L1,MYC,BCL2,PIK3R1,AKT3,PIK3CA,SMAD3,AXIN2,MAPK10,BRAF,CTNNB1	0.92415
KEGG_VASOPRESSIN_REGULATED_WATER_REABSORPTION	0.623894	0.718903	-0.90958	42	AVPR2,CREB5,VAMP2,AQP4,ADCY3,DYNC2H1,ADCY6,DYNC1I1	0.90958
KEGG_THYROID_CANCER	0.62963	0.721848	-0.906425	29	PPARG,TCF7L2,TCF7L1,MYC,RXRG,NCOA4,BRAF,CTNNB1	0.906425
KEGG_GLYCOSPHINGOLIPID_BIOSYNTHESIS_LACTO_AND_NEOLACTO_SERIES	0.610294	0.710447	0.90641	26	B4GALT3,FUT3,B3GNT4,FUT7,B4GALT4,FUT2	0.90641
KEGG_SYSTEMIC_LUPUS_ERYTHEMATOSUS	0.644128	0.731085	0.900393	54	CD80,SNRPB,FCGR1A,SNRPD1,FCGR3A,IFNG,HLA-DQA1,ACTN2,CD86,HLA-DQB1,C8G,HLA-DRB1,C2,HLA-DRA,C4B,HLA-DQA2,C4A,HLA-DMB,HLA-DPB1,FCGR2A,HLA-DRB5	0.900393
KEGG_PENTOSE_AND_GLUCURONATE_INTERCONVERSIONS	0.612844	0.710447	0.897891	25	DCXR,UGT2B10,DHDH,XYLB,RPE,GUSB,UGDH,UGT1A6,UGT1A1,UGT1A10,UGT2B17,UGT2B4,UGT2A3	0.897891
KEGG_ASTHMA	0.634058	0.723272	0.897453	27	CCL11,HLA-DQA1,HLA-DQB1,HLA-DRB1,HLA-DRA,FCER1G,HLA-DQA2,HLA-DMB,HLA-DPB1,HLA-DRB5	0.897453
KEGG_SNARE_INTERACTIONS_IN_VESICULAR_TRANSPORT	0.651685	0.735983	-0.894727	38	VAMP2,STX11,STX12,VAMP3,VTI1B	0.894727
KEGG_CARDIAC_MUSCLE_CONTRACTION	0.6942	0.776273	0.892924	77	TPM3,CACNB3,COX6C,COX8A,COX6A1,CYC1,UQCRQ,COX7A2,CACNG1,CACNG4,CACNG5,COX7B2,ATP1A3,COX6B1,COX5A,UQCRH,UQCR10,COX7B,TNNI3,MYH6,COX5B,SLC9A1	0.892924
KEGG_STEROID_HORMONE_BIOSYNTHESIS	0.667426	0.750028	-0.887336	49	HSD11B1,AKR1C3,AKR1C1,CYP1A1,CYP3A4,CYP7A1,CYP11A1	0.887336
KEGG_ENDOCYTOSIS	0.774648	0.849493	0.872175	181	EPN3,VPS37C,FGFR4,AP2S1,CLTC,RET,ARFGAP1,TFRC,RAB11FIP4,CXCR4,SNF8,SH3GL1,ARF6,SRC,CHMP4B,AP2M1,GRK6,RAB31,HLA-C,RAB22A,GIT1,IL2RG,ERBB3,HSPA8,VPS25,VPS28,RAB11FIP3,DNM2,HGS,GRK2,HRAS,CCR5,VTA1,HLA-A,ACAP3,HLA-B,PRKCZ,EPN1,PARD6B,AGAP2,PIP5K1A,HLA-F,CHMP2A,AP2A1,IL2RA,F2R,FGFR3,CLTA,CHMP5,IL2RB,VPS45,PARD6A,STAMBP,VPS37D,CDC42,SMAP2,PSD4,RAB5C,MVB12A,CBLC,HLA-G,HSPA6,LDLRAP1	0.872175
HALLMARK_IL6_JAK_STAT3_SIGNALING	0.743707	0.819522	-0.860171	87	LEPR,CD36,SOCS3,CNTFR,IL6,JUN,CXCL3,A2M,ACVRL1,CSF1,PF4,IFNGR1,MAP3K8,PIM1,IL6ST,CBL,ITGB3,IL3RA,PTPN11,FAS,PDGFC	0.860171
HALLMARK_ANDROGEN_RESPONSE	0.819298	0.881425	0.845105	97	CENPN,TPD52,KRT8,SMS,SORD,GSR,ADRM1,AKT1,RRP12,SPDEF,KRT19,SEC24D,PA2G4,MAP7,GNAI3,DHCR24,PGM3,ABCC4,XRCC5,UAP1,BMPR1B	0.845105
KEGG_B_CELL_RECEPTOR_SIGNALING_PATHWAY	0.781034	0.852379	0.842914	74	VAV2,RAC3,AKT1,NFKBIE,PTPN6,GRB2,PIK3R3,BLNK,KRAS,CD72,NFKBIB,VAV3,CD19,HRAS,RAC2,IFITM1,RAC1,GSK3B,CARD11,CD79A	0.842914
KEGG_VEGF_SIGNALING_PATHWAY	0.839713	0.897556	-0.8269	73	PLA2G4A,PTGS2,NFAT5,KDR,PRKCA,PIK3R1,PLCG2,NFATC2,AKT3,NFATC1,JMJD7-PLA2G4B,PPP3CC,PIK3CA,PPP3CB	0.8269
KEGG_GLYOXYLATE_AND_DICARBOXYLATE_METABOLISM	0.716418	0.797191	0.824467	15	MTHFD2,PGP,MDH2,MTHFD1L	0.824467
HALLMARK_COMPLEMENT	0.927059	0.952228	-0.822681	199	KCNIP2,F8,F10,CD36,GNG2,NOTCH4,PLA2G4A,L3MBTL4,CPM,MAFF,LRP1,CSRP1,IL6,F3,CDH13,CD59,CPQ,DOCK9,SERPING1,ZEB1,CFH,FYN,ZFPM2,ADRA2B,DUSP6,PIM1,PIK3CA,PPP2CB,C3,ANXA5	0.822681
KEGG_REGULATION_OF_AUTOPHAGY	0.724584	0.802344	0.819296	22	ATG4D,IFNG,ATG3,ULK3,ATG5,ULK1,ATG7,ATG4A,BECN2,ATG4B	0.819296
HALLMARK_INFLAMMATORY_RESPONSE	0.912069	0.949243	0.814283	198	INHBA,CXCL11,CXCL10,TNFRSF9,CXCL9,IRF7,CLEC5A,PLAUR,OLR1,RIPK2,GCH1,ADRM1,LTA,CCL7,SLC31A1,MMP14,TAPBP,NOD2,BST2,OSM,LAMP3,IL12B,CCL17,CCR7,MSR1,SELL,GNAI3,CCL20,IRF1,IL18,LY6E,HPN,FFAR2,LCK,P2RX4,NMI,TPBG,IFITM1,CCL5,HIF1A,PTGIR,RGS16,GPR132,SEMA4D,CD48,IL2RB,TACR3,CXCR6,P2RY2,LCP2	0.814283
KEGG_T_CELL_RECEPTOR_SIGNALING_PATHWAY	0.915789	0.949243	0.774802	107	PAK4,VAV2,AKT1,ICOS,NFKBIE,CDK4,PTPN6,GRB2,PDCD1,PIK3R3,MAPK13,KRAS,NFKBIB,CTLA4,IFNG,VAV3,MAPK9,HRAS,LCK,CD3D,GSK3B,CARD11,LCP2,CDC42,CD3E,ZAP70,VAV1,CBLC,PAK2,MAP2K2,CD3G,PTPRC,CD8A,ITK	0.774802
KEGG_APOPTOSIS	0.89317	0.93433	0.774237	84	CASP3,AIFM1,TRAF2,BAX,AKT1,CYCS,MYD88,PIK3R3,BCL2L1,CASP6,FADD,IRAK1	0.774237
KEGG_TASTE_TRANSDUCTION	0.873016	0.917475	-0.768281	45	ADCY4,KCNB1,PDE1A,ADCY6,TAS2R5,ADCY8,TAS2R4,TAS1R1,TAS2R10	0.768281
KEGG_BIOSYNTHESIS_OF_UNSATURATED_FATTY_ACIDS	0.802603	0.871727	-0.76586	22	PECR,HADHA,HACD1,ACOT2,SCD5,ACOX1,HSD17B12,SCD,HACD2,ACOT1,BAAT,ELOVL5	0.76586
KEGG_PEROXISOME	0.92654	0.952228	-0.76271	78	CAT,ABCD2,ACSL1,ACSL4,MLYCD,PECR,ABCD4,PEX19,HACL1,EHHADH,EPHX2,PEX5,SOD2	0.76271
KEGG_GLYCOSAMINOGLYCAN_BIOSYNTHESIS_CHONDROITIN_SULFATE	0.817006	0.881425	0.754174	22	CHPF,CHST11,CHPF2,XYLT2,B3GAT3	0.754174
KEGG_FC_EPSILON_RI_SIGNALING_PATHWAY	0.94023	0.957095	-0.751236	76	PLA2G4A,MAP2K6,FCER1A,PRKCA,PIK3R1,PLCG2,SOS1,AKT3,FYN,JMJD7-PLA2G4B,SOS2,PIK3CA,PRKCE,MAPK10,PLA2G5	0.751236
KEGG_GLYCOSAMINOGLYCAN_BIOSYNTHESIS_HEPARAN_SULFATE	0.845588	0.897556	0.749295	26	HS6ST3,HS3ST3A1,XYLT2,B3GAT3,HS6ST1,B4GALT7,NDST4,HS3ST5	0.749295
KEGG_GALACTOSE_METABOLISM	0.855046	0.902769	0.729015	25	GALE,GLB1,HK1,PFKL,LCT,GALK1,GAA,PFKP,B4GALT2	0.729015
KEGG_ALPHA_LINOLENIC_ACID_METABOLISM	0.846154	0.897556	-0.721047	17	PLA2G4A,JMJD7-PLA2G4B,PLA2G5,PLA2G6,PLA2G12A,PLA2G4B,ACOX1,PLA2G2A	0.721047
KEGG_ALANINE_ASPARTATE_AND_GLUTAMATE_METABOLISM	0.934823	0.955878	0.6761	30	IL4I1,GOT1,PPAT,NIT2,GOT2,ACY3	0.6761
KEGG_O_GLYCAN_BIOSYNTHESIS	0.95207	0.964821	-0.650869	29	GALNT15,GCNT4,GALNT16,GALNT8	0.650869
KEGG_RIBOSOME	1	1	-0.595334	87	RPL22,RPS23,RPL5,RPL34,RPL15,RPL9,RPS25,RPL21,RPL11,RPS3A,RPS27A,RPL3,RPS4X,RPS6,RPL10A,RSL24D1,RPL4,RPL26	0.595334
KEGG_GLYCOSPHINGOLIPID_BIOSYNTHESIS_GANGLIO_SERIES	0.964552	0.973126	0.574747	15	GLB1,B4GALNT1,ST3GAL1,ST6GALNAC4,SLC33A1,B3GALT4,ST6GALNAC6,ST8SIA5,HEXB	0.574747
KEGG_ASCORBATE_AND_ALDARATE_METABOLISM	0.995662	1	-0.502779	22	ALDH2,ALDH3A2,ALDH9A1,ALDH7A1	0.502779

## Sheet: clusterE_vs_normal_gsea_results
pathway	pval	padj	NES	size	leadingEdge	abs_NES
HALLMARK_E2F_TARGETS	1e-50	2.27e-48	3.53619	196	CDCA8,KIF2C,CDC20,PLK1,MELK,CDCA3,KIF4A,AURKB,UBE2T,CCNB2,EZH2,KIF18B,PTTG1,CDK1,CKS2,TRIP13,DEPDC1,AURKA,DLGAP5,RAD51AP1,ASF1B,BIRC5,SPC25,MYBL2,SPC24,CCNE1,HMMR,GINS1,ORC6,CDC25A,MKI67,CHEK1,BUB1B,RRM2,CDKN2A,CTPS1,CDKN3,STMN1,CENPE,LMNB1,MAD2L1,UBE2S,HMGA1,TK1,TACC3,SPAG5,DONSON,ESPL1,KPNA2,MCM4,E2F8,DIAPH3,CENPM,NCAPD2,PRIM2,RACGAP1,TOP2A,CIT,MTHFD2,DDX39A,PLK4,MCM6,RFC2,PCNA,DSCC1,MCM3,CKS1B…	3.53619
HALLMARK_G2M_CHECKPOINT	2.05895068776584e-42	2.33690903061423e-40	3.14858	191	TPX2,KIF2C,CDC20,PLK1,CENPA,NDC80,KIF4A,NEK2,BUB1,UBE2C,AURKB,EXO1,CCNB2,EZH2,TTK,CENPF,PTTG1,CDK1,TROAP,CCNA2,KIF23,CKS2,RAD54L,CDC45,AURKA,BIRC5,MYBL2,STIL,KIF11,HMMR,ORC6,E2F2,CDC25A,MKI67,CHEK1,PBK,KIF15,E2F1,CDKN3,STMN1,CENPE,POLQ,LMNB1,MAD2L1,UBE2S,HMGA1,TACC3,KNL1,ESPL1,KPNA2,SLC7A5,DBF4,E2F3,PRIM2,RACGAP1,TOP2A,DDX39A,PLK4,CCNF,MCM6,CDC7,MCM3,CKS1B,DKC1,HMGB3,MCM2,SNRPD1,INCENP,CHAF1A,TRA…	3.14858
HALLMARK_MYC_TARGETS_V1	7.961371502695e-36	6.02410443703921e-34	2.99847	196	CDC20,CCNA2,CDC45,HDGF,CTPS1,ILF2,MAD2L1,RFC4,KPNA2,SRPK1,MCM4,CCT3,MCM6,PCNA,TYMS,RANBP1,SNRPG,MCM2,SNRPA1,SNRPD1,MCM7,PPM1G,PSMD14,MRPL9,HPRT1,PSMB2,TFDP1,MCM5,CCT5,PRDX4,PSMC4,CBX3,HDAC2,RAN,CAD,USP1,LSM2,DEK,SSBP1,NOP56,AIMP2,ACP1,NOP16,NME1,PGK1,CSTF2,HNRNPU,HSPE1,RNPS1,CDK2,HNRNPA2B1,EIF2S2,EIF3B,PSMA4,NOLC1,PSMA7,XPOT,PRPS2,LSM7,SET,CYC1,PPIA,HSP90AB1,TXNL4A,CCT7,HSPD1,SERBP1,RPS10,POLD2,X…	2.99847
KEGG_CELL_CYCLE	1.20642042676127e-22	6.84643592187022e-21	2.81156	124	CDC20,PLK1,BUB1,CCNB2,TTK,PTTG1,CDK1,CCNA2,CDC45,PKMYT1,CCNB1,ORC1,CCNE1,CDC25C,ORC6,E2F2,CDC25A,CHEK1,BUB1B,E2F1,CDKN2A,MAD2L1,ESPL1,MCM4,DBF4,E2F3,MCM6,PCNA,CDC7,MCM3,MCM2,CHEK2,MCM7,CDC6,CCNE2,TFDP1,MCM5,E2F5,CDC25B,HDAC2,SKP2,SMC1B,RBL1,CDKN2D,MAD2L2,CDK2,RAD21,YWHAZ,PRKDC,YWHAH,ANAPC7,SFN,ANAPC11,RBX1,HDAC1,YWHAQ,ORC5,CDK4,CCNA1	2.81156
HALLMARK_MYC_TARGETS_V2	3.36118727553419e-14	1.08998501649466e-12	2.66386	58	PLK1,MCM4,BYSL,PLK4,MCM5,CBX3,TBRG4,TCOF1,NOP56,AIMP2,NOP16,TFB2M,SLC19A1,PUS1,MPHOSPH10,FARSA,HSPE1,RRP12,NOLC1,MRTO4,EXOSC5,DCTPP1,UNG,HSPD1,WDR43,NIP7,PES1,IMP4,RRP9,TMEM97,CDK4,SRM,WDR74,LAS1L,PPRC1,SUPV3L1,NOC4L,PPAN,GNL3,PRMT3,PA2G4,NOP2,MYBBP1A,GRWD1,SLC29A2,NDUFAF4,NPM1,DDX18	2.66386
KEGG_DNA_REPLICATION	1.65262885390683e-11	4.16829722040945e-10	2.60577	36	RFC4,MCM4,FEN1,PRIM2,DNA2,MCM6,RFC2,PCNA,MCM3,MCM2,MCM7,POLE2,MCM5,POLD1,SSBP1,RFC3,POLA2,LIG1,POLE,RNASEH2A,RFC5,POLD2,POLE3	2.60577
HALLMARK_UV_RESPONSE_DN	8.46317115778446e-13	2.40142481602134e-11	-2.45753	140	CAV1,PPARG,PLPP3,TGFBR2,MGLL,PRKAR2B,DUSP1,DLC1,INPP4B,NR3C1,APBB2,TGFBR3,IRS1,PTPRM,PTPN21,SYNE1,PTEN,RBPMS,NRP1,CITED2,CELF2,TFPI,EFEMP1,LPAR1,DAB2,KCNMA1,F3,ADD3,MAP2K5,KIT,GRK5,SMAD3,TJP1,ATP2B4,NEK7,RXRA,CDON,ACVR2A,AGGF1,NR1D2,BCKDHB,YTHDC1,FBLN5,LAMC1,PRDM2,BHLHE40,PMP22,MAGI2,ATP2B1	2.45753
HALLMARK_ADIPOGENESIS	6.64759658352311e-15	2.51500737409958e-13	-2.44224	192	GPAM,FZD4,LIPE,ITIH5,SORBS1,RETSAT,SPARCL1,CD36,ITSN1,ELMOD3,PPARG,LEP,ITGA7,CAT,MGLL,LPL,PTGER3,GPX3,FABP4,LIFR,ADIPOQ,ALDH2,ESYT1,PHLDB1,PFKFB3,CYP4B1,CIDEA,ADCY6,FAH,CD302,HADH,REEP5,ENPP2,LAMA4,MYLK,GBE1,OMD,ARL4A,ACADS,SLC27A1,SSPN,CCNG2,CMBL,MRAP,ACADL,STAT5A,BCL6,HSPB8,ABCA1,REEP6,VEGFB,SCP2,STOM,SNCG,RNF11,EPHX2,COL15A1,ACADM,ANGPT1,PEMT,SULT1A1,GPHN,CS,ACAA2,NKIRAS1,IFNGR1,TANK,BAZ2A,NMT…	2.44224
HALLMARK_MTORC1_SIGNALING	4.57409144003473e-17	2.07663751377577e-15	2.43608	196	PLK1,BUB1,AURKA,CDC25A,RRM2,MCM4,SLC7A5,MTHFD2,DDX39A,CCNF,TOMM40,MCM2,CALR,TPI1,CCT6A,CACYBP,PSMD14,HPRT1,SLC2A1,SHMT2,RPN1,GMPS,SQLE,PSMC4,GAPDH,PSMG1,STIP1,ARPC5L,PSPH,PNO1,MLLT11,ACTR3,UCHL5,YKT6,PGK1,ENO1,NUP205,PSMC2,HSPE1,PNP,PRDX1,PSAT1,EBP,EIF2S2,PDAP1,SERPINH1,SLC7A11,TUBG1,PSMA4,DHCR7,HSP90B1,HMBS,SDF2L1,GPI,HSPA5,PPIA,ABCF2,NFKBIB,POLR3G,UNG,CXCR4,TFRC,HSPD1,PSMB5,DAPP1,ACTR2,EEF1E1,P…	2.43608
KEGG_RETINOL_METABOLISM	2.02390912802541e-08	2.70251395330452e-07	-2.419	61	RDH5,RETSAT,UGT2B28,ADH1B,ADH1A,UGT2B15,ALDH1A1,ADH1C,UGT2B11,CYP1A1,ALDH1A2,ADH5,PNPLA4,CYP4A11,CYP2A6,DGAT2,ADH4,CYP2A7,DHRS9,CYP26A1,UGT2B4,DHRS3,CYP3A4,CYP3A5,UGT2B10,CYP26B1,CYP1A2,DHRS4L2	2.419
KEGG_PROTEASOME	5.54224692497517e-09	8.98635751406688e-08	2.40395	42	PSMB4,PSMD14,PSMB2,PSMC4,PSMA5,PSME4,PSMD2,PSMC2,PSMD4,PSMA4,PSMA7,PSME2,PSMB5,PSMB9,IFNG,PSMB3,PSMD11,PSMD8,PSMC3,PSMD1,PSMB8,PSMD12,PSMD13,POMP,PSMB7,PSMA3,PSME3,PSMB10,PSMA1,PSMB1,PSMD7,PSMB6,PSMA8,PSMD3	2.40395
KEGG_DRUG_METABOLISM_CYTOCHROME_P450	8.93614123154838e-08	9.22047299800674e-07	-2.33451	67	GSTM5,MAOA,UGT2B28,ADH1B,ADH1A,UGT2B15,ADH1C,UGT2B11,AOX1,GSTM2,ADH5,FMO5,GSTM3,CYP2A6,FMO2,ADH4,MGST2,CYP2A7,UGT2B4,ALDH3A1,ALDH3B2,FMO4,CYP3A4,CYP3A5,UGT2B10,MGST1,CYP1A2,GSTM4,MAOB,GSTM1,ADH7,GSTO2	2.33451
KEGG_FATTY_ACID_METABOLISM	2.38796543503018e-06	2.0848775144302e-05	-2.29615	42	ADH1B,ADH1A,ACSL1,ACADSB,ADH1C,ALDH2,HADH,ADH5,ACADS,ACADL,CYP4A11,ECI2,ALDH3A2,ADH4,ACAT1,HADHA,EHHADH,ACADM,HADHB,ACADVL,ACAA2,CPT1A,ECHS1,ALDH7A1,ACSL4,ACOX1	2.29615
KEGG_SPLICEOSOME	4.83000300772836e-11	1.09641068275434e-09	2.28088	126	SNRPG,MAGOHB,ALYREF,SNRPA1,SNRPD1,LSM4,MAGOH,USP39,SNRPC,RBM17,SF3B6,SF3B4,PPIL1,LSM2,SNRPB,SNRPE,PRPF3,HNRNPU,THOC3,PUF60,PHF5A,EIF4A3,PPIH,SNRPF,RBM8A,BUD31,LSM7,TXNL4A,SF3A3,HSPA6,SF3B3,SRSF1,SNRPA,NCBP2,SRSF2,U2AF2,SNRNP40,SNRPB2,NCBP1,HNRNPC,EFTUD2,ISY1,HNRNPM,SNRPD2,PRPF19,CDC5L,SRSF9,DHX16,PRPF4,LSM5,CHERP,HNRNPA3,PRPF31,SF3B5,TRA2B,PRPF18,PQBP1,PRPF40A,SMNDC1,SNU13,THOC1,SRSF3,HNRNPK,SF3B…	2.28088
HALLMARK_BILE_ACID_METABOLISM	3.11967324760158e-09	5.90138189337965e-08	-2.27651	112	LIPE,ABCA9,ABCA8,RETSAT,AR,CAT,ABCA6,ABCD2,ACSL1,ALDH1A1,RXRG,HSD17B11,PEX11A,PECR,NR3C2,PEX19,HSD17B4,NUDT12,ABCA5,SERPINA6,MLYCD,AKR1D1,CROT,NEDD4,PEX12,CYP46A1,ABCA1,SCP2,HACL1,AGXT,RXRA,EFHC1,EPHX2,SLC27A2,GNMT	2.27651
KEGG_PPAR_SIGNALING_PATHWAY	3.24474321227974e-06	2.63055967566965e-05	-2.2166	68	SORBS1,PLIN1,AQP7,CD36,PPARG,LPL,HMGCS2,FABP4,ADIPOQ,ACSL1,PCK1,RXRG,ACOX2,SCD,SLC27A1,ACADL,CYP4A11,UCP1,SCP2,RXRA,SLC27A2,ILK,EHHADH,ACADM	2.2166
HALLMARK_FATTY_ACID_METABOLISM	4.40696354524239e-09	7.69523634438478e-08	-2.10685	154	AOC3,RETSAT,AQP7,GPD1,CD36,MAOA,MGLL,INMT,CA4,HMGCS2,HSDL2,ETFDH,ALAD,ACSL1,ALDH1A1,G0S2,ADH1C,SERINC1,CIDEA,HSD17B11,SUCLA2,ELOVL5,HADH,CYP1A1,ACOT2,SLC22A5,HSD17B4,GABARAPL1,MLYCD,ACADS,AUH,ACADL,CYP4A11,PTPRG,DLST,HPGD,SUCLG2,REEP6,ECI2,ALDH3A2,GLUL,FASN,BCKDHB,EHHADH,ACADM,HADHB,ACADVL,ACAA2,ACSM3,EPHX1,ALDH3A1,ME1,CPT1A,ECHS1,LTC4S,SUCLG1,UGDH,HAO2,CRAT,HIBCH,ACSL4,ACOX1,HMGCL	2.10685
KEGG_ABC_TRANSPORTERS	5.59931099503232e-05	0.000340152	-2.10403	44	ABCA9,ABCA8,ABCA10,ABCA6,ABCB1,ABCC8,ABCD2,ABCB5,ABCC9,ABCC6,ABCG2,ABCC11,ABCA5,ABCD4	2.10403
KEGG_PROPANOATE_METABOLISM	5.26333958884802e-05	0.000340152	-2.09707	31	ACACB,ACSS2,ALDH6A1,ALDH2,SUCLA2,PCCA,ACSS3,ABAT,MLYCD,SUCLG2,ALDH3A2,ACAT1,HADHA,EHHADH,ACADM,ECHS1,SUCLG1,ALDH7A1,HIBCH,ACACA	2.09707
HALLMARK_MYOGENESIS	4.7960576782605e-10	9.89731902695576e-09	-2.09485	198	FHL1,MYOM1,SORBS1,PYGM,CD36,GSN,MYH11,ITGA7,CASQ2,CFD,GPX3,COX7A1,IGF1,ACSL1,LAMA2,HRC,VIPR1,SGCG,MYOM2,LDB3,MYH1,TNNT3,STC2,SCD,MYLK,MYO1C,DMD,CDH13,CKMT2,FOXO4,SSPN,MYL3,APOD,ABLIM1,BDKRB2,MEF2C,FGF2,SPDEF,FXYD1,HSPB8,DES,PTGIS,PPP1R3C,MYH3,PC,SGCD,MRAS,COL15A1,ADCY9,TAGLN,APLNR,RB1,BHLHE40,SOD3,REEP1,CAMK2B,CASQ1,AGL,CAV3,EIF4A2,HBEGF,CTF1,BIN1,MYH2,MYL7,ITGB5,CRAT,CDKN1A,ITGB1,CACNA1H,FKBP1B,…	2.09485
KEGG_MISMATCH_REPAIR	2.16703143102257e-05	0.000163972	2.09161	23	EXO1,RFC4,RFC2,PCNA,MSH2,POLD1,SSBP1,MSH6,RFC3,LIG1,RFC5,POLD2	2.09161
KEGG_VALINE_LEUCINE_AND_ISOLEUCINE_DEGRADATION	3.92105404119358e-05	0.00027815	-2.08961	43	HMGCS2,ALDH6A1,ACADSB,ALDH2,PCCA,IVD,HADH,AOX1,ABAT,ACADS,AUH,ALDH3A2,ACAT1,MCCC2,HADHA,BCKDHB,ACAD8,EHHADH,ACADM,HADHB,ACAA2,ECHS1,HIBADH,ALDH7A1,HIBCH,HMGCL	2.08961
KEGG_PYRIMIDINE_METABOLISM	6.68347143117539e-07	6.32145006198672e-06	2.07303	96	RRM2,CTPS1,TK1,PRIM2,TYMS,POLE2,POLD1,POLR2H,DTYMK,CAD,POLR1C,TYMP,NME1,PNPT1,PNP,POLA2,POLR2D,POLR2F,POLE,POLR3K,POLR3C,POLR3G,POLD2,CMPK2,POLR1A,UCK2,POLE3,POLR2K,UMPS,ITPA,POLR2J,POLR1B,UPP1,POLR2G,POLR2I,RRM1,POLR2J3,NT5C3A,PRIM1,DCK,POLR3D,ENTPD6,POLA1,POLD3,NT5M,NME4,NME2,CTPS2,POLR3F,TXNRD1,UCKL1,POLR2B,POLR3A,POLR1E,CANT1	2.07303
HALLMARK_UNFOLDED_PROTEIN_RESPONSE	7.77381606844827e-07	7.05862499015103e-06	2.0244	109	SLC7A5,MTHFD2,CKS1B,DKC1,CALR,LSM4,PDIA6,ALDH18A1,NFYA,EXOSC4,NOP56,SRPRB,KHSRP,CHAC1,PSAT1,EIF4A3,NOLC1,EIF4EBP1,EIF4G1,YWHAZ,HSP90B1,XPOT,EXOSC5,PDIA5,HSPA5,TATDN2,YIF1A,CEBPG,VEGFA,HYOU1,POP4,BANF1,KDELR3,ARFGAP1,RRP9,NHP2,SSR1,PARN,ERO1A,FUS,PREB,EXOSC1,CEBPB,EXOSC2,PAIP1,DDX10,ASNS,EXOSC9	2.0244
KEGG_BASE_EXCISION_REPAIR	7.10490289727058e-05	0.000413542	2.01524	33	NEIL3,FEN1,PCNA,PARP1,POLE2,POLD1,APEX2,LIG1,POLE,UNG,POLD2,POLE3,MBD4,TDG,LIG3,POLB,NTHL1	2.01524
KEGG_METABOLISM_OF_XENOBIOTICS_BY_CYTOCHROME_P450	5.69416786559123e-05	0.000340152	-2.0089	65	GSTM5,UGT2B28,ADH1B,ADH1A,UGT2B15,ADH1C,UGT2B11,CYP1A1,GSTM2,ADH5,GSTM3,AKR1C1,ADH4,AKR1C3,AKR1C2,MGST2,EPHX1,UGT2B4,ALDH3A1,ALDH3B2,CYP3A4,CYP3A5,UGT2B10,MGST1,CYP1A2,GSTM4	2.0089
HALLMARK_DNA_REPAIR	6.92205126127599e-08	8.1993346881036e-07	2.00444	146	RAD51,ZWINT,RFC4,FEN1,RFC2,PCNA,TYMS,ALYREF,HPRT1,POLD1,CSTF3,POLR2H,SEC61A1,POLR1C,SSRP1,NME1,RFC3,SAC3D1,PNP,SUPT5H,POLA2,POLR2D,UPF3B,LIG1,ZNF707,POLR2F,POLH,GTF3C5,POLR3C,ADRM1,DGUOK,RFC5,SF3A3,CMPK2,POLR2K,UMPS,ITPA,NCBP2,RAE1,ARL6IP1,RBX1,GUK1,POLR2J,NELFE,ADA,POLR2G,TAF6,POLR2I,CLP1,RPA3,NELFCD,STX3,TMED2,NT5C3A,POLB,VPS28,PRIM1	2.00444
HALLMARK_INTERFERON_ALPHA_RESPONSE	2.68904305960811e-06	2.26078805381867e-05	1.99668	95	CXCL10,RIPK2,CXCL11,LAMP3,TAP1,ISG15,OASL,PNPT1,PARP12,ADAR,IFIH1,PSME2,NMI,LY6E,IRF7,CMPK2,RSAD2,USP18,MX1,PSMB9,ISG20,EPSTI1,IFI44,TRIM26,BATF2,HLA-C,MOV10,UBE2L6,IRF1,PSMB8,RTP4,SELL,HELZ2,IFIT2,CNP,TRIM14,OAS1,PARP9,PARP14,IFI27,PSMA3,PLSCR1,IFI30,OGFR,IFI44L,IFIT3,SAMD9,LAP3,CMTR1,EIF2AK2,MVB12A,CD74,IFITM1,LGALS3BP,IRF9,BST2,SAMD9L,IFI35,IFITM3,GBP4	1.99668
HALLMARK_MITOTIC_SPINDLE	1.62610040853963e-08	2.3070299546156e-07	1.99147	197	TPX2,KIF2C,PLK1,NDC80,KIF4A,NEK2,BUB1,CCNB2,TTK,ANLN,CENPF,CDK1,KIF23,AURKA,DLGAP5,BIRC5,KIF11,KIF15,CENPE,LMNB1,PIF1,ESPL1,RACGAP1,TOP2A,ECT2,INCENP,FSCN1,SMC4,KIF22,BRCA2,FBXO5,CKAP5,KNTC1,PRC1,SAC3D1,SASS6,CEP72,KIF20B,MYO9B,RHOF,NCK2,STK38L,CEP131,ARHGEF11,ARL8A,ABI1,CEP250,KIF3C,EZR,ARHGEF2,MAPRE1,ACTN4,CDC42EP1,PLEKHG2,SMC1A,KIFAP3,TUBA4A,LRPPRC,KATNA1,KPTN,PCNT,ARHGDIA,NET1,FARP1,MARK4,STA…	1.99147
HALLMARK_XENOBIOTIC_METABOLISM	8.8517210359715e-09	1.33956045011035e-07	-1.98423	195	RETSAT,PDK4,CD36,F10,MAOA,CAT,ATOH8,ACSM1,ESR1,CES1,TAT,ETFDH,CDO1,ABCD2,IGF1,ADH1C,ALDH2,RBP4,PROS1,FAH,ELOVL5,ABHD6,AOX1,HSD11B1,ACOX2,CYP1A1,PINK1,GABARAPL1,ADH5,SERPINA6,CYB5A,FBP1,CROT,SAR1B,IGFBP4,IGFBP1,SLC12A4,CSAD,MAN1A1,TMBIM6,HACL1,IL1R1,MCCC2,PC,FBLN1,ENTPD5,PTGR1,SLC46A3,AKR1C3,ETS2,GNMT,AKR1C2,NDRG2,PEMT	1.98423
KEGG_BUTANOATE_METABOLISM	0.000229035	0.00115535	-1.97292	33	ACSM5,ACSM1,HMGCS2,ALDH2,HADH,ABAT,ACADS,BDH2,ALDH3A2,ACAT1,HADHA,EHHADH,ACSM2A,ACSM3,ECHS1,AACS,ALDH7A1,HMGCL	1.97292
KEGG_HOMOLOGOUS_RECOMBINATION	0.000254674	0.00120439	1.97202	26	RAD54L,RAD51,XRCC2,BLM,RAD54B,EME1,POLD1,BRCA2,SSBP1,POLD2,RPA3,MUS81,RPA4,TOP3A,POLD3,XRCC3,NBN	1.97202
HALLMARK_INTERFERON_GAMMA_RESPONSE	1.36653630955054e-07	1.34871192290423e-06	1.96139	198	CXCL10,MTHFD2,RIPK2,CXCL11,PSMB2,NUP93,TAP1,IDO1,TAPBP,ISG15,OASL,CXCL9,PNPT1,PNP,FCGR1A,CASP3,PARP12,ADAR,PFKP,CCL7,SECTM1,IFIH1,ZBP1,PSME2,NMI,LY6E,MYD88,IRF7,STAT1,CMPK2,RSAD2,USP18,MX1,VAMP8,PSMB9,ISG20,PTPN2,PTPN6,EPSTI1,ICAM1,IFI44,TRIM26,IRF5,BATF2,HLA-A,OAS2,OAS3,UPP1,UBE2L6,IRF1,GPR18,HLA-B,HLA-G,CCL5,NLRC5,PSMB8,RTP4,GCH1,MX2,HLA-DQA1,SOCS1,HELZ2,CD86,IFIT2,IFNAR2,ITGB7,TRIM14,DDX58,PAR…	1.96139
HALLMARK_ALLOGRAFT_REJECTION	6.82389070411924e-08	8.1993346881036e-07	1.95716	195	CDKN2A,RIPK2,INHBA,CCL11,CD80,MRPL3,TAP1,TRAF2,CSK,TAPBP,NME1,CXCL9,EIF5A,CCL7,LTB,MMP9,TAP2,CAPG,MTIF2,IRF7,IL2RA,STAT1,TPD52,GZMB,IFNG,HLA-DOB,PTPN6,TLR6,ICAM1,IL11,IL18,IL12RB1,ELF4,HLA-A,ABI1,GLMN,IL2RG,MAP4K1,CXCR3,LYN,CD7,TNF,HLA-G,CCL5,IL12B,BRCA1,HLA-DQA1,SOCS1,CD86,IFNAR2,IL27RA,ABCE1,LCK,BCAT1,CCR5,BCL3,FASLG,C2,CD2,GZMA,PSMB10,CD79A,ITGB2,CD3D,SIT1,UBE2N,SPI1,RPS19,WAS,NPM1,IL2RB,ITGAL…	1.95716
HALLMARK_GLYCOLYSIS	7.22408342564194e-08	8.1993346881036e-07	1.9399	196	CENPA,CDK1,KIF20A,DEPDC1,AURKA,HMMR,STMN1,PLOD1,CHST6,TPI1,CLDN9,PSMC4,ARTN,NASP,SAP30,SLC16A3,B4GALT2,BPNT1,PGK1,SDC1,TXN,ENO1,CHPF2,PKM,EFNA3,PFKP,ME2,CHPF,MIOX,POLR3K,SLC25A13,HSPA5,CLN6,PPIA,CXCR4,VEGFA,DSC2,HAX1,GALK1,B4GALT4,KDELR3,ISG20,COPB2,GALE,SLC25A10,P4HA1,MDH2,GOT1,PMM2,B3GAT3,GMPPA,FKBP4,P4HA2,NANP,SPAG4,PGM2,ERO1A,LHX9,NSDHL,SDHC,TALDO1,LCT,TGFBI,CLDN3,CASP6,RPE,PGAM1,LDHA,COL5A1,…	1.9399
KEGG_PRIMARY_IMMUNODEFICIENCY	0.000170631	0.000900773	1.93816	35	RFX5,TAP1,DCLRE1C,ICOS,TAP2,UNG,RFXANK,IL2RG,ADA,CD19,LCK,TNFRSF13C,JAK3,CD79A,CD3D,IGLL1,ZAP70,CD8B,CD3E,AICDA,AIRE,PTPRC,CIITA,CD8A,BTK,IKBKG,TNFRSF13B,BLNK,CD4	1.93816
KEGG_TYROSINE_METABOLISM	0.000250356	0.00120439	-1.92966	39	AOC3,MAOA,TPO,ADH1B,TAT,ADH1A,ADH1C,HPD,FAH,AOX1,ADH5,AOC2,ADH4,LCMT2,PNMT,HGD,ALDH3A1,ALDH3B2,DCT	1.92966
KEGG_ANTIGEN_PROCESSING_AND_PRESENTATION	5.50729117026482e-05	0.000340152	1.91755	68	CALR,RFX5,TAP1,NFYA,TAPBP,HSPA5,TAP2,HSP90AB1,LTA,KIR2DL4,PSME2,HSPA6,PDIA3,HLA-F,HLA-DOB,RFXANK,HLA-A,HLA-C,HLA-B,HLA-G,HLA-DQA1,HLA-DQB1,NFYC,IFI30,CTSB,PSME3,HLA-DRB1,HLA-DQA2,HSPA8,HLA-DRA,CD8B,CD74,HSP90AA1,CTSS,KIR3DL2,HLA-DRB5,CIITA,HLA-DPB1,CD8A,HLA-DMB,KIR2DL3,B2M,HLA-DOA,KLRC2,CD4,HSPA4,HSPA1B,HLA-DPA1,KIR3DL3,PSME1	1.91755
KEGG_PATHOGENIC_ESCHERICHIA_COLI_INFECTION	5.55429507783465e-05	0.000340152	1.91334	55	TUBA1C,TUBB,ARPC5L,ARPC5,TUBB3,TUBB4A,YWHAZ,NCL,TUBA1B,ARPC1B,ARPC4,NCK2,ACTB,ARPC1A,ACTG1,YWHAQ,ARPC2,EZR,TUBB4B,ARHGEF2,TUBB8,ARPC3,TUBA4A	1.91334
HALLMARK_ESTROGEN_RESPONSE_EARLY	8.68590122225884e-08	9.22047299800674e-07	-1.9045	196	AR,PGR,KLF4,THSD4,MLPH,CXCL12,LRIG1,TIPARP,IL6ST,DLC1,FOS,TFF1,EGR3,XBP1,MAPT,CA12,AFF1,TFF3,ELOVL5,PDLIM3,MAST4,PEX11A,SYBU,SLC22A5,KLF10,GFRA1,GREB1,PDZK1,ABAT,RPS6KA2,STC2,SLC7A2,WFS1,DHRS2,BCL2,CALCR,ABLIM1,IGFBP4,ITPK1,HSPB8,MYOF,ADD3,FASN,SLC39A6,ADCY1,MED13L,SLC27A2,SEC14L2,AREG,ADCY9,BHLHE40,SCNN1A,REEP1,INHBB,ELF1,RHOBTB3,NRIP1,DEPTOR,SEMA3B,AMFR,ANXA9,DHRS3,TOB1,UGCG,FKBP5	1.9045
KEGG_COMPLEMENT_AND_COAGULATION_CASCADES	0.000129874	0.000701935	-1.89018	69	VWF,F10,CFD,F8,PROS1,THBD,CFH,MASP1,C6,BDKRB2,TFPI,MASP2,C7,F13A1,F7,C5,SERPING1,PLAT,F3	1.89018
KEGG_RNA_POLYMERASE	0.000796321	0.00322795	1.87572	28	POLR2H,POLR1C,POLR2D,POLR2F,POLR3K,POLR3C,POLR3G,POLR1A,POLR2K,POLR2J,POLR1B,POLR2G,POLR2I,POLR2J3,POLR3D,POLR3F,POLR2B,POLR3A,POLR1E,POLR2J2	1.87572
KEGG_VIBRIO_CHOLERAE_INFECTION	0.000191816	0.000989594	1.87086	52	PDIA4,ARF1,SEC61G,ATP6V0B,SEC61A1,ATP6V1C2,PRKX,SEC61A2,KDELR2,KDELR3,ATP6V1F,ACTB,ACTG1,GNAS,ERO1A,TCIRG1,SEC61B,ATP6AP1,KDELR1	1.87086
KEGG_OOCYTE_MEIOSIS	2.92965967084941e-05	0.000214527	1.85368	108	CDC20,PLK1,BUB1,CCNB2,PTTG1,CDK1,SGO1,AURKA,PKMYT1,CCNB1,CCNE1,CDC25C,MAD2L1,ESPL1,FBXO43,CCNE2,FBXO5,SMC1B,MAD2L2,CDK2,PRKX,YWHAZ,PPP1CA,YWHAH,ANAPC7,SPDYC,ANAPC11,RBX1,ITPR3,RPS6KA1,YWHAQ,CALML5	1.85368
KEGG_PRIMARY_BILE_ACID_BIOSYNTHESIS	0.00536817	0.0179202	-1.83699	16	ACOX2,HSD17B4,AKR1D1,CYP46A1,SCP2,CH25H	1.83699
KEGG_P53_SIGNALING_PATHWAY	0.000452245	0.00205319	1.79148	67	CCNB2,GTSE1,CDK1,CCNB1,CCNE1,CHEK1,RRM2,CDKN2A,CHEK2,CCNE2,BAX,CDK2,CASP3,CYCS,BID,SFN,CDK4,RPRM,PMAIP1	1.79148
HALLMARK_SPERMATOGENESIS	4.50484921100632e-05	0.000309879	1.78733	123	KIF2C,NEK2,BUB1,CCNB2,EZH2,TTK,CDK1,NCAPH,AURKA,CDKN3,RFC4,CNIH2,DBF4,PSMG1,ACRV1,RPL39L,IL12RB2,DMRT1,ART3,PCSK1N,STRBP,GRM8,TOPBP1,CHFR,CLPB,MAST2,CCNA1,PHKG2,TALDO1,VDAC3,NEFH,OAZ3,TCP11,MLF1	1.78733
KEGG_VASCULAR_SMOOTH_MUSCLE_CONTRACTION	7.2945447580042e-05	0.000413965	-1.78614	109	NPR1,PPP1R12B,MYH11,ADCY4,ITPR1,ADCY5,ADCY6,AGTR1,ADRA1A,RAMP2,MYLK,ACTA2,AVPR1A,CALCRL,CYP4A11,KCNMA1,NPR2,KCNMB1,PLA2G12A,PRKCH,GNAQ,ADCY1,ARHGEF12,MYL9,PRKG1,ADCY9,GUCY1A2,PPP1R14A,RAMP3,JMJD7-PLA2G4B,CALM1,MAPK3,PPP1R12A	1.78614
KEGG_RNA_DEGRADATION	0.000600195	0.00252304	1.77512	55	CNOT9,LSM4,LSM2,EXOSC4,PNPT1,ENO1,EXOSC5,LSM7,HSPD1,DCPS,CNOT10,CNOT3,PARN,PATL1,SKIV2L,EXOSC3,ZCCHC7,EXOSC1,LSM5,EXOSC2,ENO2,EXOSC9,LSM3,LSM1,CNOT6,EXOSC7	1.77512
KEGG_GRAFT_VERSUS_HOST_DISEASE	0.0013164	0.00512367	1.77323	37	CD80,HLA-F,GZMB,IFNG,HLA-DOB,HLA-A,HLA-C,HLA-B,TNF,HLA-G,HLA-DQA1,CD86,HLA-DQB1,FASLG,IL1A,HLA-DRB1,HLA-DQA2,HLA-DRA,KIR3DL2,HLA-DRB5,HLA-DPB1,HLA-DMB,PRF1,KIR2DL3,HLA-DOA	1.77323
KEGG_PEROXISOME	0.000491736	0.00210611	-1.77206	78	CAT,ABCD2,ACSL1,PEX11A,PECR,ACOX2,PEX19,HSD17B4,NUDT12,MLYCD,ABCD4,CROT,DDO,PEX12,ECI2,MPV17L,SCP2,HACL1,AGXT,EPHX2,SLC27A2,PXMP4,EHHADH	1.77206
KEGG_ALLOGRAFT_REJECTION	0.0013317	0.00512367	1.76643	35	CD80,HLA-F,GZMB,IFNG,HLA-DOB,HLA-A,HLA-C,HLA-B,TNF,HLA-G,IL12B,HLA-DQA1,CD86,HLA-DQB1,FASLG,HLA-DRB1,HLA-DQA2,HLA-DRA,HLA-DRB5,HLA-DPB1,HLA-DMB,PRF1,HLA-DOA	1.76643
KEGG_PROXIMAL_TUBULE_BICARBONATE_RECLAMATION	0.00824733	0.0256458	-1.76076	23	ATP1A2,CA4,PCK1,AQP1,ATP1A4,GLUD1,ATP1B2,SLC4A4,FXYD2	1.76076
KEGG_ADIPOCYTOKINE_SIGNALING_PATHWAY	0.000880688	0.0035073	-1.75626	66	ACACB,LEPR,SLC2A4,CD36,LEP,ADIPOQ,ACSL1,PCK1,RXRG,IRS1,SOCS3,MAPK10,RXRA,IRS2,PRKAB1	1.75626
KEGG_TYPE_I_DIABETES_MELLITUS	0.00259166	0.0093382	1.74535	40	CD80,LTA,HSPD1,HLA-F,GZMB,IFNG,HLA-DOB,HLA-A,HLA-C,HLA-B,TNF,HLA-G,IL12B,HLA-DQA1,CD86,HLA-DQB1,FASLG,IL1A,HLA-DRB1,HLA-DQA2,HLA-DRA,HLA-DRB5,HLA-DPB1,HLA-DMB,GAD1,PRF1,HLA-DOA,PTPRN,IL12A,GAD2,HLA-DPA1	1.74535
KEGG_PROGESTERONE_MEDIATED_OOCYTE_MATURATION	0.00046729	0.0020799	1.73851	82	PLK1,BUB1,CCNB2,CDK1,CCNA2,PKMYT1,CCNB1,CDC25C,CDC25A,MAD2L1,CDC25B,MAD2L2,CDK2,PRKX,HSP90AB1,ANAPC7,SPDYC,ANAPC11,GNAI3,RPS6KA1,CCNA1,KRAS	1.73851
HALLMARK_UV_RESPONSE_UP	0.0001192	0.000659963	1.73683	155	CCNE1,RFC4,FEN1,BAK1,LHX2,RPN1,E2F5,STIP1,EPCAM,TAP1,CLCN2,POLR2H,GGH,CTSV,GAL,NPTX2,YKT6,PRPF3,PPAT,HNRNPU,CDK2,PDAP1,CASP3,SIGMAR1,CHRNA5,DNAJA1,CEBPG,TFRC,BID,KLHDC3,HLA-F,AP2S1,COL2A1,POLE3,MAPK8IP2,MMP14,ATP6V1F,ICAM1,KCNH2,GLS,AGO2,NKX2-5,PSMC3,FKBP4,BTG3,IRF1,MARK2,LYN,AMD1,RASGRP1,GCH1,WIZ,CDC5L,SLC6A8,PPIF,CDC34,CNP	1.73683
KEGG_BETA_ALANINE_METABOLISM	0.0152397	0.0443515	-1.70672	22	AOC3,ALDH2,ABAT,MLYCD,AOC2,ALDH3A2,DPYD,HADHA,EHHADH,ACADM,ECHS1,ALDH7A1,HIBCH	1.70672
KEGG_STARCH_AND_SUCROSE_METABOLISM	0.00297485	0.0105514	-1.69025	45	PYGM,UGT2B28,UGT2B15,UGT2B11,GBE1,TREH,GYS2,AMY2B,UGP2,PYGL,ENPP1,G6PC2,AGL,UGT2B4,UGT2B10,UGDH,GANC	1.69025
KEGG_STEROID_HORMONE_BIOSYNTHESIS	0.00225468	0.00839036	-1.68351	49	UGT2B28,UGT2B15,UGT2B11,HSD11B1,CYP1A1,STS,AKR1D1,AKR1C1,AKR1C3,AKR1C2,HSD17B8,UGT2B4,HSD3B1,CYP3A4,CYP3A5,UGT2B10,CYP7A1,CYP17A1,CYP11A1	1.68351
KEGG_RENIN_ANGIOTENSIN_SYSTEM	0.0144233	0.0425206	-1.67839	17	CMA1,AGTR1,CTSG,MME,CPA3,LNPEP	1.67839
KEGG_CYTOSOLIC_DNA_SENSING_PATHWAY	0.0073889	0.0232956	1.67113	41	CXCL10,IKBKE,AIM2,POLR1C,ADAR,POLR3K,POLR3C,ZBP1,NFKBIB,POLR3G,IRF7,IFNB1,IL18,CCL5,DDX58,POLR3D,IRF3,PYCARD	1.67113
KEGG_FOCAL_ADHESION	1.96595515223282e-05	0.000153887	-1.66211	198	TNXB,CAV1,VEGFD,PDGFD,VWF,ITGA7,TLN2,CAV2,IGF1,LAMA2,PARVA,COL6A6,PIK3R1,ITGA1,KDR,LAMA4,DOCK1,CHAD,FLT4,MYLK,PTEN,LAMA3,LAMB2,BCL2,PAK5,JUN,PXN,THBS4,SOS2,VEGFB,FLNC,TNN,MAPK10,TLN1,ILK,PDGFA,VEGFC,FLT1,COL4A6,MYL9,PDGFRA,LAMC1,EGF,HGF,ITGA3,ITGA8,RELN,PAK3,PDGFRB,MAPK3,PPP1R12A,CAV3,RAPGEF1,ITGA2,CRK,ARHGAP35,SHC2,PDGFC,RAP1B,MYL7,ITGB5,ARHGAP5,VCL,ITGB1,MYL5,VAV3,CCND2,PIK3CA,ROCK2	1.66211
KEGG_ASCORBATE_AND_ALDARATE_METABOLISM	0.0210453	0.0575575	-1.6608	22	UGT2B28,UGT2B15,ALDH2,UGT2B11,ALDH3A2,UGT2B4,ALDH7A1,UGT2B10,UGDH	1.6608
KEGG_ALDOSTERONE_REGULATED_SODIUM_REABSORPTION	0.00575115	0.0189204	-1.6529	41	ATP1A2,IGF1,IRS1,PIK3R1,HSD11B1,NR3C2,ATP1A4,ATP1B2,SGK1,IRS2,NEDD4L,FXYD2,SCNN1A	1.6529
KEGG_PHENYLALANINE_METABOLISM	0.0204916	0.0574272	-1.64792	16	AOC3,MAOA,TAT,HPD,AOC2	1.64792
KEGG_ONE_CARBON_POOL_BY_FOLATE	0.0114653	0.0347015	1.63055	17	MTHFD2,TYMS,MTHFD1L,SHMT2,GART,ATIC,FTCD	1.63055
KEGG_GLYCEROLIPID_METABOLISM	0.00637106	0.0205834	-1.62534	47	GPAM,PLPP1,PLPP3,MGLL,LPL,ALDH2,GLYCTK,AGPAT2,DGAT2,ALDH3A2	1.62534
KEGG_INSULIN_SIGNALING_PATHWAY	0.000246261	0.00120439	-1.61238	134	ACACB,LIPE,SORBS1,SLC2A4,PYGM,FOXO1,PRKAR2B,PCK1,PDE3B,IRS1,PIK3R1,SOCS2,RHOQ,FBP1,SOCS3,TSC1,SOS2,FASN,MAPK10,PPP1R3C,IRS2,PRKAB1,GYS2,PHKA2,PYGL,INPP5K,PRKAR1A,PHKB,G6PC2,MKNK2,CALM1	1.61238
KEGG_ARACHIDONIC_ACID_METABOLISM	0.00836081	0.0256473	-1.59793	55	GPX3,ALOX15B,CYP2U1,HPGDS,CYP4A11,PTGIS,PLA2G12A,EPHX2,AKR1C3,JMJD7-PLA2G4B,ALOX15,GPX4,PLA2G5,GPX2,LTC4S,LTA4H	1.59793
KEGG_BASAL_TRANSCRIPTION_FACTORS	0.0135908	0.0405937	1.56887	34	TAF11,GTF2IRD1,TAF5L,TAF7L,TAF5,TAF2,TAF6,GTF2F2,TAF13,TAF4,TAF4B,TBPL1,TAF12,GTF2E1,GTF2E2,GTF2A2,TAF6L	1.56887
KEGG_GLYCOSPHINGOLIPID_BIOSYNTHESIS_LACTO_AND_NEOLACTO_SERIES	0.0296103	0.0746837	1.55332	26	B4GALT3,B3GNT4,B4GALT2,ST3GAL4,FUT7,B4GALT4,FUT2,FUT3,GCNT2,ST3GAL3,B3GNT5,ST3GAL6,B4GALT1,FUT5,ST8SIA1	1.55332
KEGG_N_GLYCAN_BIOSYNTHESIS	0.0168556	0.0482904	1.54994	46	MOGS,ALG3,RPN1,B4GALT3,MGAT4B,B4GALT2,DDOST,ALG6,RPN2,DPM2,DPM3,DPM1,GANAB,MGAT5B,STT3A,MAN1B1,ALG1,DPAGT1,MGAT5,DOLPP1,B4GALT1	1.54994
HALLMARK_KRAS_SIGNALING_UP	0.000311236	0.00144185	-1.54066	198	GNG11,AKAP12,SPARCL1,MMD,ADGRL4,KLF4,PECAM1,MTMR10,CAB39L,ABCB1,TSPAN7,G0S2,CDADC1,CIDEA,RBP4,ADGRA2,SPRY2,HSD11B1,DNMBP,ALDH1A2,IL33,FLT4,NAP1L2,EMP1,DUSP6,CFH,CROT,GYPC,APOD,PTCD2,NRP1,CPE,TFPI,ANO1,F13A1,SCN1B,VWA5A,PPP1R15A,PLAT	1.54066
HALLMARK_ANDROGEN_RESPONSE	0.00359916	0.0125694	-1.5394	97	AKAP12,PLPP1,GPD1L,LIFR,INPP4B,ARID5B,ELOVL5,TSC22D1,CDC14B,PTPN21,SCD,ADAMTS1,IQGAP2,HPGD,SPDEF,KLK2,KLK3,MAF,SGK1,NCOA4,STEAP4	1.5394
KEGG_AMINOACYL_TRNA_BIOSYNTHESIS	0.0339039	0.0809569	1.53932	22	FARSA,TARS2,PARS2,YARS2,DARS2,FARSB,AARS2,CARS2,MARS2	1.53932
KEGG_GLYCOSAMINOGLYCAN_BIOSYNTHESIS_KERATAN_SULFATE	0.0416667	0.0946326	1.53634	15	CHST6,B4GALT3,B4GALT2,B3GNT7,B4GALT4,CHST4,CHST2,ST3GAL3	1.53634
HALLMARK_TNFA_SIGNALING_VIA_NFKB	0.000482588	0.00210611	-1.5287	199	KLF9,PLPP3,KLF4,FOSB,RHOB,DUSP1,EGR1,TIPARP,KLF2,IL6ST,FOS,G0S2,PER1,EGR3,ACKR3,ZFP36,BTG2,PFKFB3,TSC22D1,KLF10,DNAJB4,CXCL2,EGR2,JUN,NR4A1,KLF6,DENND5A,ATF3,PTGER4,STAT5A,BCL6,SOCS3,NR4A3,NR4A2,PPP1R15A,ABCA1,F3,IL6,SMAD3,GEM,SGK1,DUSP5,IRS2,ETS2,AREG,CFLAR,JUNB,PTPRE,NFE2L2,SLC16A6,MAFF,BHLHE40,ATP2B1,DUSP4,EIF1	1.5287
KEGG_NUCLEOTIDE_EXCISION_REPAIR	0.0240998	0.0636122	1.52431	44	RFC4,RFC2,PCNA,POLE2,POLD1,RFC3,LIG1,POLE,RFC5,POLD2,POLE3,RBX1	1.52431
HALLMARK_PI3K_AKT_MTOR_SIGNALING	0.00490678	0.0168764	1.51745	104	CDK1,E2F1,CALR,SLC2A1,ARF1,TRAF2,PFN1,ACTR3,CFL1,CDK2,AP2M1,HSP90B1,PPP1CA,NFKBIB,CXCR4,MYD88,PAK4,DAPP1,SFN,ACTR2,TRIB3,RPS6KA1,CSNK2B,CDK4,IL2RG,PDK1,ARPC3,RIT1,GNGT1,LCK,GRK2,ARHGDIA,FASLG,CAMK4,HRAS,UBE2N	1.51745
KEGG_AUTOIMMUNE_THYROID_DISEASE	0.0260602	0.067996	1.51089	38	CD80,HLA-F,CGA,GZMB,HLA-DOB,CTLA4,HLA-A,HLA-C,TG,HLA-B,HLA-G,HLA-DQA1,CD86,HLA-DQB1,FASLG,HLA-DRB1,HLA-DQA2,HLA-DRA,HLA-DRB5,HLA-DPB1,HLA-DMB,PRF1,HLA-DOA	1.51089
KEGG_BLADDER_CANCER	0.0312207	0.0770337	1.47927	42	E2F2,E2F1,CDKN2A,E2F3,MMP1,TYMP,MMP9,VEGFA,DAPK1,CDK4,KRAS,NRAS	1.47927
KEGG_PURINE_METABOLISM	0.00643799	0.0205834	1.46664	151	RRM2,PRIM2,NUDT5,HPRT1,GMPS,POLE2,POLD1,GART,POLR2H,PAICS,POLR1C,PAPSS1,NME1,PNPT1,PPAT,PNP,PDE7A,POLA2,POLR2D,PKM,POLR2F,POLE,PRPS2,POLR3K,POLR3C,DGUOK,POLR3G,AK2,IMPDH1,AMPD2,POLD2,POLR1A,POLE3,POLR2K,ITPA,PRUNE1,ATIC,GUK1,POLR2J,POLR1B,PDE6D,ADA,POLR2G,POLR2I,RRM1	1.46664
KEGG_CYSTEINE_AND_METHIONINE_METABOLISM	0.0436047	0.0970417	1.45903	34	IL4I1,DNMT1,DNMT3B,DNMT3A,SMS,CBS,ENOPH1,AHCY,GOT1,SDS,SRM,AMD1	1.45903
KEGG_CALCIUM_SIGNALING_PATHWAY	0.00237106	0.00868115	-1.45883	174	OXTR,ERBB4,ADRB2,PTGER3,ADCY4,ITPR1,EDNRB,GRPR,PDE1B,AGTR1,ADRA1A,PDE1A,PPP3CB,GNAL,LHCGR,MYLK,PLCD4,AVPR1A,BDKRB2,P2RX6,ADRB3,TRPC1,BST1,PLN,PDE1C,ATP2B4,GNA14,GNAQ,ADCY1,PHKA2,ADCY9,PDGFRA,PLCD3,PHKB,ATP2B1,TACR1,HTR4,CALM1,CYSLTR1,CAMK2B,ADRB1,PLCZ1,DRD1,CHP1,PDGFRB,HTR2A,RYR3,PPP3CC,CACNA1F,SLC8A3,SLC25A4,CACNA1G,CACNA1H	1.45883
HALLMARK_ESTROGEN_RESPONSE_LATE	0.00194946	0.00737547	-1.4482	197	CAV1,PGR,KLF4,CXCL12,SCUBE2,PTGER3,HMGCS2,PRKAR2B,IL6ST,FOS,TFF1,EGR3,XBP1,MAPT,ZFP36,CA12,AFF1,TFF3,ELOVL5,PDLIM3,RABEP1,ACOX2,SLC22A5,PDZK1,RPS6KA2,AGR2,WFS1,DHRS2,BCL2,CALCR,CPE,IGFBP4,JAK1,ITPK1,HSPB8,MYOF,ADD3,ALDH3A2,DNAJC12,GPER1,CACNA2D2,CXCL14,ATP2B4,SGK1,TFPI2,SLC27A2,AREG,MOCS2	1.4482
KEGG_NEUROACTIVE_LIGAND_RECEPTOR_INTERACTION	0.000795922	0.00322795	-1.43354	259	LEPR,GHR,OXTR,LEP,S1PR1,AVPR2,ADRB2,THRB,PTGER3,NR3C1,EDNRB,GRPR,VIPR1,AGTR1,SCTR,GRIA4,LPAR6,ADRA2A,ADRA1A,CTSG,GLRA3,NMUR1,ADCYAP1R1,LHCGR,AVPR1A,GRIA1,SSTR1,NPY2R,P2RY14,THRA,CALCR,BDKRB2,PTGER4,CHRNA2,CALCRL,GABRA2,LPAR1,P2RX6,ADRB3,GALR1,GLRB,GRID1,GRIK5,GRIK3,GIPR,CRHR2,PTH1R	1.43354
KEGG_HISTIDINE_METABOLISM	0.0735294	0.157464	-1.41135	28	ASPA,MAOA,HNMT,ALDH2,HDC,ALDH3A2,LCMT2,ALDH3A1,ALDH3B2,ALDH7A1,HEMK1	1.41135
KEGG_DILATED_CARDIOMYOPATHY	0.0218175	0.0589592	-1.40852	89	ITGA7,ADCY4,IGF1,LAMA2,SGCG,ADCY5,ADCY6,CACNA2D1,ITGA1,DMD,MYL3,DES,PLN,CACNA2D2,ADCY1,SGCD,SGCB,ADCY9,ITGA3,ITGA8,ADRB1,ITGA2,CACNA1F,TTN,ITGB5,ITGB1,SGCA,CACNB4	1.40852
KEGG_PENTOSE_AND_GLUCURONATE_INTERCONVERSIONS	0.0806916	0.171187	-1.40671	25	UGT2B28,UGT2B15,UGT2B11,CRYL1,UGP2,UGT2B4,UGT2B10,UGDH	1.40671
HALLMARK_HEME_METABOLISM	0.00502105	0.0170116	-1.40453	190	TNS1,EZH1,HBB,CAT,ADD1,TAL1,ALAD,ALDH6A1,ALDH1L1,NR3C1,SIDT2,BTG2,ABCG2,ACKR1,EPB42,BNIP3L,KAT2B,SNCA,RBM5,ALAS2,GYPC,LMO2,NUDT4,YPEL5,TRAK2,CLIC2,KLF3,NEK7,ERMAP,BCAM,PC,SEC14L1,NCOA4,LRP10,GYPE,DAAM1,ARHGEF12,SLC4A1,MXI1,VEZF1,CAST,EPOR,ISCA1,KHNYN,NFE2L1,ATP6V0A1	1.40453
HALLMARK_TGF_BETA_SIGNALING	0.0285084	0.0727125	-1.40098	54	SPTBN1,LTBP2,KLF10,CDKN1C,PPP1R15A,PPM1A,SMAD3,TJP1,APC,JUNB,BMPR2,ACVR1,ENG,HIPK2,BMPR1A	1.40098
KEGG_BIOSYNTHESIS_OF_UNSATURATED_FATTY_ACIDS	0.0835655	0.175642	-1.38956	22	ELOVL5,PECR,ACOT2,SCD,ACOT1,HADHA,ACOT4	1.38956
KEGG_STEROID_BIOSYNTHESIS	0.0947867	0.195605	1.38423	17	SQLE,EBP,DHCR7,SOAT1,NSDHL,CYP27B1,HSD17B7	1.38423
KEGG_AMINO_SUGAR_AND_NUCLEOTIDE_SUGAR_METABOLISM	0.0633284	0.138226	1.38259	42	GMDS,CMAS,UXS1,GPI,GALK1,GALE,PMM2,GMPPA,NANP,PGM2,NAGK,UAP1,NANS,GNPDA1,HK3,PGM3,RENBP,GMPPB	1.38259
KEGG_OXIDATIVE_PHOSPHORYLATION	0.0325945	0.0795587	1.36802	113	ATP6V0B,UQCRH,ATP6V1C2,NDUFB9,CYC1,UQCRHL,NDUFS2,ATP6V1F,NDUFA9,NDUFS6,NDUFS5,COX5A,COX6B1,NDUFAB1,SDHC,TCIRG1,COX7A2,ATP4B,ATP6AP1,NDUFB2,NDUFB3,COX7B2,NDUFA4L2,NDUFS3,COX7B,COX5B,NDUFB6,NDUFA6,NDUFA11,NDUFS8,COX6A1,COX6C,NDUFA8,COX8A,NDUFA1,NDUFB4,NDUFA4,COX6A2,COX17,ATP6V1A,COX7A2L,NDUFB7,UQCRC1,UQCR10,ATP6V1E2,NDUFA3,NDUFB10,ATP6V0A4,UQCRFS1,ATP6V0A2,ATP6V0E2,UQCRB,SDHA,ATP6V1G1,NDUFV1	1.36802
HALLMARK_COAGULATION	0.0170187	0.0482904	-1.36435	137	RAPGEF3,VWF,GSN,F10,PECAM1,CFD,F8,HMGCS2,LRP1,PROS1,THBD,ISCU,ACOX2,CTSO,TIMP3,DUSP6,CFH,ANXA1,CSRP1,MASP2,ANG,GNG12,SERPING1,PLAT,F3,FBN1,TFPI2	1.36435
KEGG_NITROGEN_METABOLISM	0.0980392	0.198704	-1.34611	23	CA4,CA12,GLUD1,GLUL,CA3,CA5B	1.34611
KEGG_PROTEIN_EXPORT	0.096124	0.196578	1.34499	23	SEC61G,SEC61A1,SRPRB,SEC61A2,HSPA5,SRP9,SEC61B,IMMP1L,SRP72,SEC11C,SPCS2,SRP68,SRPRA,SRP54	1.34499
KEGG_GLYCINE_SERINE_AND_THREONINE_METABOLISM	0.101266	0.201643	-1.3437	31	AOC3,MAOA,DMGDH,GLYCTK,ALAS2,AOC2,SHMT1,AGXT,GNMT,GAMT,GATM	1.3437
KEGG_PARKINSONS_DISEASE	0.0421053	0.0946326	1.33892	111	UQCRH,CASP3,NDUFB9,CYCS,SLC25A5,CYC1,UQCRHL,UBA1,NDUFS2,NDUFA9,NDUFS6,TH,GPR37,NDUFS5,UCHL1,COX5A,COX6B1,UBE2L6,NDUFAB1,SDHC,COX7A2,VDAC3,UBE2J2,NDUFB2,NDUFB3,COX7B2,NDUFA4L2,NDUFS3,VDAC1,HTRA2,COX7B,COX5B,NDUFB6,NDUFA6,NDUFS8,COX6A1,COX6C,NDUFA8,COX8A,NDUFA1,NDUFB4,NDUFA4,COX6A2,UBE2L3,COX7A2L,NDUFB7,UQCRC1,UBE2J1,UQCR10,NDUFA3,NDUFB10,UQCRFS1,UQCRB,SDHA,NDUFV1	1.33892
KEGG_NATURAL_KILLER_CELL_MEDIATED_CYTOTOXICITY	0.0418301	0.0946326	1.33786	118	ULBP1,ULBP2,CASP3,RAET1L,RAC3,VAV2,KIR2DL4,BID,GZMB,IFNG,IFNB1,PTPN6,ICAM1,HLA-A,HLA-C,SHC4,KRAS,HLA-B,TNF,HLA-G,NRAS,FCGR3A,IFNAR2,MICB,RAC2,LCK,ULBP3,FASLG,ITGB2,HRAS,MAP2K2,SH2D1A,ITGAL,SYK,ZAP70,CD48,PAK1,LCP2,FCER1G,NCR3,KIR3DL2,CSF2,PIK3R3,IFNGR2,CD247,NCR2,VAV1,PRKCG	1.33786
KEGG_GALACTOSE_METABOLISM	0.117557	0.228081	1.33163	25	B4GALT2,PFKP,GALK1,GALE,PFKL,GLB1,PGM2,LCT,GAA,HK3,B4GALT1	1.33163
HALLMARK_PEROXISOME	0.0274316	0.0707611	-1.32448	104	RETSAT,CAT,ABCB1,ABCC8,ABCD2,ACSL1,ALDH1A1,SEMA3C,RXRG,HSD17B11,ELOVL5,PEX11A,ALB,HSD17B4,STS,SERPINA6,MLYCD,ITGB1BP1,ESR2,ECI2,SCP2,EPHX2,SLC27A2,EHHADH	1.32448
KEGG_HUNTINGTONS_DISEASE	0.0443038	0.0976404	1.31437	165	HDAC2,POLR2H,UQCRH,BAX,POLR2D,CASP3,POLR2F,AP2M1,NDUFB9,CYCS,SLC25A5,CYC1,UQCRHL,AP2S1,POLR2K,PLCB3,NDUFS2,NDUFA9,CLTA,NDUFS6,HDAC1,POLR2J,NDUFS5,COX5A,COX6B1,NDUFAB1,POLR2G,SDHC,POLR2I,COX7A2,VDAC3,POLR2J3,NDUFB2,NDUFB3,COX7B2,NDUFA4L2,NDUFS3,VDAC1,TAF4,COX7B,COX5B,TAF4B,TBPL1,NDUFB6,DNAL4,NDUFA6,NDUFS8,COX6A1,COX6C,NDUFA8,COX8A,NDUFA1,NDUFB4,NDUFA4,CREB3L2,CLTB,DNAH3,COX6A2,BBC3,POLR2B,GRM5,CRE…	1.31437
KEGG_HYPERTROPHIC_CARDIOMYOPATHY_HCM	0.0342373	0.0809569	-1.31353	83	ITGA7,IGF1,LAMA2,SGCG,CACNA2D1,ITGA1,DMD,MYL3,DES,IL6,CACNA2D2,SGCD,PRKAB1,SGCB,ITGA3,ITGA8,ITGA2,CACNA1F,TTN,ITGB5,ITGB1,PRKAA1,SGCA,PRKAA2,CACNB4,TPM1,CACNA1C,CACNG6,PRKAG1,CACNA1D,ITGB3,ITGA9,ACE,TGFB3	1.31353
KEGG_ECM_RECEPTOR_INTERACTION	0.0342373	0.0809569	-1.31128	83	TNXB,VWF,CD36,ITGA7,LAMA2,COL6A6,ITGA1,LAMA4,CHAD,LAMA3,LAMB2,THBS4,TNN,HSPG2,COL4A6,LAMC1,ITGA3,ITGA8,RELN	1.31128
KEGG_TYPE_II_DIABETES_MELLITUS	0.0928793	0.193427	-1.30473	46	SLC2A4,ABCC8,ADIPOQ,IRS1,PIK3R1,SOCS2,KCNJ11,SOCS3,MAPK10,IRS2	1.30473
KEGG_JAK_STAT_SIGNALING_PATHWAY	0.0304202	0.0758834	-1.27483	139	LEPR,GHR,LEP,TPO,SPRY1,LIFR,IL6ST,STAT5B,SPRY2,PIK3R1,SOCS2,IL20RA,TSLP,IL11RA,JAK1,STAT5A,SOCS3,SOS2,STAM2,IL6,SPRED2,STAT6,CSF3,PIAS1,EPOR,IL3RA,IFNGR1,PTPN11,IL13RA1,CNTFR,CTF1,IL4,IFNAR1,SOCS5,IL20,MPL	1.27483
KEGG_MTOR_SIGNALING_PATHWAY	0.107843	0.211038	-1.27472	51	VEGFD,CAB39L,IGF1,EIF4B,PIK3R1,RPS6KA2,TSC1,VEGFB,VEGFC,MAPK3,PRKAA1,RICTOR,PRKAA2,PIK3CA,RPS6KA3,CAB39,PDPK1	1.27472
KEGG_UBIQUITIN_MEDIATED_PROTEOLYSIS	0.0728218	0.157434	1.2686	129	CDC20,UBE2C,UBE2S,UBE2Q1,SKP2,SAE1,UBE2O,UBA1,ANAPC7,ANAPC11,CUL2,RBX1,UBE2A,UBE2M,UBE2L6,PRPF19,UBE2R2,CBLC,CUL7,BRCA1,SOCS1,UBE2J2,CDC34,NHLRC1,CUL1,MGRN1,RNF7,UBE2D2,UBE2N,PIAS4,KEAP1,FANCL,WWP2,CUL4A,UBE2D1,UBA2,PML,UBE2U,AIRE,UBA6,UBE2L3,UBE3C,ANAPC5,HUWE1,UBE2J1,UBE2F,BIRC3,VHL,UBA3,PIAS2,FZR1,UBE2I,TRIM37	1.2686
KEGG_LINOLEIC_ACID_METABOLISM	0.16	0.285791	-1.26687	27	PLA2G12A,JMJD7-PLA2G4B,ALOX15,PLA2G5,CYP3A4,CYP3A5,CYP1A2,PLA2G6,PLA2G4B,CYP2C9,PLA2G2C,CYP3A43,PLA2G10,CYP2E1,PLA2G2A,CYP3A7	1.26687
HALLMARK_HYPOXIA	0.0209481	0.0575575	-1.2635	193	CAV1,AKAP12,PYGM,DCN,DUSP1,TIPARP,FOS,PCK1,NR3C1,ACKR3,ZFP36,PFKFB3,SRPX,CA12,STBD1,BNIP3L,GPC3,STC2,GBE1,BCL2,FBP1,CDKN1C,NDST1,JUN,CCNG2,KLF6,ATF3,CITED2,IGFBP1,PPP1R15A,F3,IL6,PPP1R3C,IRS2,MAP3K1,UGP2,MXI1,NEDD4L,ATP7A,MAFF,BHLHE40,KLF7,ALDOC,TPST2,RBPJ	1.2635
HALLMARK_APOPTOSIS	0.0372314	0.087129	-1.25779	160	CAV1,RETSAT,GSN,TXNIP,IGFBP6,GPX3,DCN,RHOB,ADD1,EGR3,BTG2,BCL2L2,TGFBR3,BNIP3L,AVPR1A,TIMP3,EMP1,ANXA1,JUN,SC5D,ATF3,NEDD9,FEZ1,PLAT,RNASEL,IL6,DPYD	1.25779
KEGG_PYRUVATE_METABOLISM	0.143731	0.26312	-1.25579	39	ACACB,LDHD,ACSS2,PCK1,ALDH2,ALDH3A2,ME3,ACAT1,PC	1.25579
KEGG_MELANOMA	0.10101	0.201643	-1.24776	70	PDGFD,FGF1,IGF1,PIK3R1,FGF10,MITF,PTEN,FGF16,FGF2,FGF7,PDGFA,PDGFRA,EGF,HGF,RB1,FGF14,FGF20,PDGFRB,MAPK3,FGFR1,PDGFC,CDKN1A,FGF18,PIK3CA	1.24776
KEGG_TRYPTOPHAN_METABOLISM	0.143731	0.26312	-1.24485	39	MAOA,CAT,INMT,ALDH2,HADH,AOX1,CYP1A1,ALDH3A2,ACAT1,HADHA,EHHADH	1.24485
KEGG_SELENOAMINO_ACID_METABOLISM	0.176744	0.311015	1.24333	24	SEPHS1,PAPSS1,CBS,AHCY,MARS2,LCMT1,METTL2B,MAT1A,SEPHS2,TRMT11,SCLY,METTL6	1.24333
KEGG_SMALL_CELL_LUNG_CANCER	0.126856	0.241985	1.23957	84	CCNE1,E2F2,E2F1,E2F3,CKS1B,CCNE2,SKP2,TRAF2,FN1,CDK2,CYCS	1.23957
KEGG_INTESTINAL_IMMUNE_NETWORK_FOR_IGA_PRODUCTION	0.161054	0.285791	1.2365	45	CD80,TNFSF13B,LTBR,ICOS,CXCR4,HLA-DOB,CCL25,HLA-DQA1,CD86,ITGB7,HLA-DQB1,TNFRSF13C,HLA-DRB1,HLA-DQA2,ICOSLG,HLA-DRA,AICDA,TGFB1,HLA-DRB5,HLA-DPB1,ITGA4,HLA-DMB,TNFRSF13B,HLA-DOA,MADCAM1	1.2365
KEGG_GLYOXYLATE_AND_DICARBOXYLATE_METABOLISM	0.182692	0.316574	1.23511	15	MTHFD2,MTHFD1L,PGP,HAO1,MDH2	1.23511
HALLMARK_P53_PATHWAY	0.0380405	0.0881142	-1.23037	194	ZBTB16,RETSAT,TXNIP,KLF4,ANKRA2,FOS,CGRRF1,BTG2,SESN1,ALOX15B,CEBPA,TSC22D1,CCNG1,ISCU,ABAT,CDH13,XPC,TP63,JUN,KIF13B,ATF3,TSPYL2,BLCAP,VWA5A,PPP1R15A,CDKN2AIP,SP1,STOM,RXRA,PRKAB1,PDGFA,PTPRE,PLK3,WWP1,ZFP36L1,PROCR,HEXIM1,RB1,RPS27L,INHBB,MKNK2,EPHX1,CTSF,ABHD4,FBXW7,DDB2,MXD4,FUCA1,PTPN14,ACVR1B	1.23037
KEGG_MAPK_SIGNALING_PATHWAY	0.0237899	0.0635331	-1.22658	260	TGFBR2,FGF1,DUSP1,FOS,MAPT,RASGRF2,ARRB1,CACNA2D1,PPP3CB,RPS6KA5,FGF10,NTRK2,RPS6KA2,FGF16,DUSP6,DUSP3,JUN,NR4A1,MEF2C,FGF2,MAP3K3,RAPGEF2,SOS2,GNG12,PPM1A,MAP3K12,MAP2K6,MAP2K5,MECOM,CACNA2D2,FLNC,FGF7,PLA2G12A,MAPK10,IL1R1,DUSP5,MRAS,PDGFA,MAP3K1,RASGRP4,NFATC2,PDGFRA,PTPN5,EGF,NTF4,FGF14,DUSP4,JMJD7-PLA2G4B,MKNK2,RASA1,FGF20,CHP1,PDGFRB,MAPK3,MAP3K5,LAMTOR3,JUND,RRAS,PLA2G5,FGFR1,CRK,TRAF6,PPP…	1.22658
KEGG_PENTOSE_PHOSPHATE_PATHWAY	0.19542	0.326212	1.22305	26	RPIA,PFKP,PRPS2,GPI,PFKL,PGM2,DERA,TALDO1,RPE,PGLS,RPEL1,ALDOA,PRPS1,FBP2,G6PD	1.22305
KEGG_LEISHMANIA_INFECTION	0.146479	0.266006	1.22092	69	IRAK1,MARCKSL1,ELK1,FCGR1A,NFKBIB,MYD88,STAT1,IFNG,HLA-DOB,PTPN6,CYBA,TNF,IL12B,HLA-DQA1,FCGR3A,MAPK13,NCF1,HLA-DQB1,IL1A,ITGB2,HLA-DRB1,HLA-DQA2,FCGR2A,HLA-DRA,TGFB1,HLA-DRB5,IFNGR2,HLA-DPB1,NOS2,ITGA4,HLA-DMB,NCF2,HLA-DOA,TLR2,RELA	1.22092
KEGG_FC_GAMMA_R_MEDIATED_PHAGOCYTOSIS	0.130841	0.247508	1.22075	95	LIMK1,MARCKSL1,ARPC5L,ARPC5,CFL1,MYO10,FCGR1A,SPHK1,PIP5K1A,VAV2,RPS6KB2,ARPC1B,ARPC4,PLA2G4D,ARPC1A,ARPC2,VASP,LYN,PLPP2,DNM2,FCGR3A,ARPC3,DNM1L,RAC2,NCF1,HCK	1.22075
KEGG_GLYCEROPHOSPHOLIPID_METABOLISM	0.102941	0.203197	-1.2141	74	GPAM,GPD1,PLPP1,PLPP3,GPD1L,AGPAT2,ADPRM,CDS2,PISD,PLA2G12A,LPCAT2,PEMT,JMJD7-PLA2G4B	1.2141
KEGG_SYSTEMIC_LUPUS_ERYTHEMATOSUS	0.161151	0.285791	1.21383	54	SNRPD1,CD80,SNRPB,FCGR1A,C8G,IFNG,HLA-DOB,TNF,HLA-DQA1,FCGR3A,CD86,ACTN4,HLA-DQB1,ACTN2,SSB,C2,HLA-DRB1,HLA-DQA2,FCGR2A,HLA-DRA	1.21383
KEGG_VASOPRESSIN_REGULATED_WATER_REABSORPTION	0.179567	0.313551	-1.21238	42	AVPR2,ADCY6,VAMP2,RAB5B,DYNC2H1,DCTN4,ADCY9,DYNC2LI1,CREB5,DCTN6,DYNC1LI2,CREB1	1.21238
HALLMARK_INFLAMMATORY_RESPONSE	0.119855	0.230568	1.20694	198	CXCL10,RIPK2,CXCL11,PLAUR,INHBA,TNFRSF9,LAMP3,CLEC5A,TAPBP,CXCL9,CCL20,PVR,CCL7,SPHK1,ADRM1,LTA,ROS1,NMI,LY6E,IRF7,SEMA4D,NOD2,MMP14,OLR1,GNAI3,ICAM1,IL18,OSM,ABI1,OPRK1,SLC7A1,CCL17,IRF1,LYN,RASGRP1,CCL5,IL12B,RTP4,GCH1,GNA15,SELL,CCR7,ADGRE1,ATP2C1,LCK,GPR132,CHST2	1.20694
KEGG_PHOSPHATIDYLINOSITOL_SIGNALING_SYSTEM	0.132841	0.249215	-1.18913	76	ITPR1,INPP4B,PIK3R1,INPP5J,PTEN,PLCD4,ITPK1,CDS2,INPP5A,INPP1,PIK3C2B,PLCD3,INPP5K,CALM1,PLCZ1,PIK3C2A,PIKFYVE,PIK3C2G	1.18913
KEGG_INOSITOL_PHOSPHATE_METABOLISM	0.19544	0.326212	-1.18174	54	ALDH6A1,INPP4B,INPP5J,PTEN,PLCD4,ITPK1,INPP5A,INPP1,PIK3C2B,PLCD3,INPP5K,PLCZ1,PIK3C2A,PIKFYVE,PIK3C2G	1.18174
KEGG_ARGININE_AND_PROLINE_METABOLISM	0.190341	0.322443	1.18057	52	PYCR1,ALDH18A1,SMS,AGMAT,ALDH1B1,P4HA3,P4HA1,GOT1,GLS,SRM,P4HA2,AMD1,PYCR2,ODC1,CKMT1A,CKMT1B,AOC1,CKM	1.18057
HALLMARK_OXIDATIVE_PHOSPHORYLATION	0.141074	0.26249	1.1709	185	TIMM17A,MRPL15,MRPS12,ATP6V0B,UQCRH,BAX,TIMM50,POLR2F,HSD17B10,CYCS,IDH2,SLC25A5,GPI,FH,CYC1,NDUFS2,ATP6V1F,NDUFA9,NDUFS6,MDH2,TOMM22,TIMM10,COX5A,COX6B1,POR,MRPL11,NDUFAB1,SDHC,IMMT,SUPV3L1,TCIRG1,COX7A2,HCCS,VDAC3,TIMM8B,MRPS15,MTX2,ATP6AP1,AIFM1,AFG3L2,LDHA,PHB2,NDUFB2,NDUFB3,LRPPRC,NDUFS3,TIMM13,VDAC1,HTRA2,COX7B,PMPCA,COX5B,NDUFB6,NDUFA6,IDH3G,NDUFS8,COX6A1,COX6C,NDUFA8,COX8A,MRPL34,NDUFA1,N…	1.1709
KEGG_PORPHYRIN_AND_CHLOROPHYLL_METABOLISM	0.227848	0.376684	-1.16067	37	UGT2B28,ALAD,UGT2B15,UGT2B11,ALAS2	1.16067
KEGG_ALZHEIMERS_DISEASE	0.186076	0.319994	1.15687	150	APH1A,GAPDH,GRIN2D,UQCRH,CDK5,CASP3,CDK5R1,HSD17B10,NDUFB9,CYCS,CYC1,UQCRHL,BID,PLCB3,NDUFS2,NDUFA9,NDUFS6,ITPR3,NDUFS5,CALML5,COX5A,COX6B1,NDUFAB1,TNF,SDHC,PSENEN,COX7A2,CALM2,NCSTN,CAPN1,NAE1,NDUFB2,NDUFB3,COX7B2,NDUFA4L2,NDUFS3,COX7B,BACE2,ATP2A1,COX5B,NDUFB6,NDUFA6,NDUFS8,COX6A1,COX6C,NDUFA8,COX8A,NDUFA1,NDUFB4,FADD,NDUFA4,COX6A2,GRIN2C,CALM3,COX7A2L,NDUFB7,ADAM17,UQCRC1,PSEN2,UQCR10,GSK3B,PP…	1.15687
KEGG_TOLL_LIKE_RECEPTOR_SIGNALING_PATHWAY	0.228997	0.376684	1.13729	90	CXCL10,CXCL11,IRAK1,CD80,IKBKE,CXCL9,MYD88,IRF7,STAT1,IFNB1,TLR6,IRF5,SPP1,TNF,CCL5,IL12B,CD86,IFNAR2,MAPK13	1.13729
HALLMARK_REACTIVE_OXYGEN_SPECIES_PATHWAY	0.25436	0.406618	1.13701	48	PRDX4,CDKN2D,TXN,PRDX1,PFKP,NDUFS2,SCAF4,HMOX2,SBNO2,ABCC1,GLRX2,LAMTOR5,NDUFA6,NDUFB4,PTPA,STK25,ATOX1,PRDX2,SRXN1,TXNRD1,ERCC2,SOD1	1.13701
HALLMARK_APICAL_JUNCTION	0.187845	0.320608	-1.1271	196	CD34,VWF,LIMA1,PECAM1,ADAMTS5,CLDN5,PARVA,ALOX15B,CLDN11,CLDN19,HADH,IRS1,SLIT2,NEXN,JAM3,ARHGEF6,GNAI1,PTEN,LAMA3,AMIGO2,COL17A1,NEGR1,TSC1,ICAM2,NLGN3,TJP1,FLNC,SKAP2,FBN1,EPB41L2,CADM2,CD209,NECTIN3,AMIGO1,MYL9,DSC1,GAMT,CX3CL1,LAYN,CDH6,ITGA3,WNK4,PKD1,RASA1,PDZD3,CLDN8	1.1271
KEGG_PANCREATIC_CANCER	0.239716	0.388683	1.12473	70	E2F2,RAD51,E2F1,CDKN2A,E2F3,BRCA2,RAC3,VEGFA,STAT1	1.12473
KEGG_ALANINE_ASPARTATE_AND_GLUTAMATE_METABOLISM	0.281065	0.434026	-1.1207	30	ASPA,ALDH4A1,ABAT,DDO,GLUD1,GLUL,AGXT	1.1207
KEGG_DRUG_METABOLISM_OTHER_ENZYMES	0.238854	0.388683	-1.11102	48	TK2,CES1,UGT2B28,UGT2B15,UGT2B11,CES2,CYP2A6,NAT1,DPYD	1.11102
KEGG_NON_SMALL_CELL_LUNG_CANCER	0.279137	0.434026	1.10617	54	E2F2,E2F1,CDKN2A,E2F3	1.10617
KEGG_ACUTE_MYELOID_LEUKEMIA	0.280645	0.434026	-1.10476	57	ZBTB16,STAT5B,CEBPA,PIK3R1,RUNX1T1,STAT5A,SOS2,KIT	1.10476
KEGG_ASTHMA	0.332822	0.499767	1.10034	27	CCL11,HLA-DOB,TNF,HLA-DQA1,HLA-DQB1,HLA-DRB1,HLA-DQA2,HLA-DRA,FCER1G,HLA-DRB5,HLA-DPB1,HLA-DMB,HLA-DOA	1.10034
HALLMARK_EPITHELIAL_MESENCHYMAL_TRANSITION	0.25	0.402482	-1.09878	198	ECM2,SLIT3,OXTR,CXCL12,DCN,RHOB,LAMA2,FERMT2,DST,LRP1,SGCG,TGFBR3,MATN2,SLIT2,PCOLCE2,MYLK,ABI3BP,ACTA2,MFAP5,LAMA3,TIMP3,FSTL1,JUN,FMOD,IGFBP4,FGF2,DAB2,IL6,GEM,FBN1,FBLN1,TFPI2,SGCD,SGCB,VEGFC,AREG,MYL9,FBLN5,TAGLN,LAMC1,PMP22,CDH6,VIM,PTHLH,MSX1,FUCA1,PDGFRB,GAS1,HTRA1,EFEMP2,FSTL3,SFRP4,ITGA2,PDLIM4,FBLN2,ITGB5,NT5E,ITGB1,MEST	1.09878
KEGG_ARRHYTHMOGENIC_RIGHT_VENTRICULAR_CARDIOMYOPATHY_ARVC	0.268382	0.423075	-1.09306	74	ITGA7,LAMA2,SGCG,CACNA2D1,ITGA1,DMD,DES,CACNA2D2,SGCD,SGCB,ITGA3,ITGA8,ITGA2,CACNA1F,CTNNA3,ITGB5,ITGB1,SGCA,CACNB4,TCF7L2,CTNNA1,CACNA1C,CACNG6	1.09306
KEGG_TGF_BETA_SIGNALING_PATHWAY	0.256705	0.407497	-1.09281	85	ACVR1C,TGFBR2,DCN,ACVRL1,PPP2R1B,BMP4,THBS4,RBL2,SMAD5,SKP1,SP1,SMAD3,ACVR2A,SMAD9,ZFYVE16,PPP2CB,CHRD,INHBB,BMPR2,ACVR1,MAPK3,BMPR1A	1.09281
HALLMARK_IL6_JAK_STAT3_SIGNALING	0.297043	0.4556	1.09281	87	CXCL10,BAK1,CXCL11,CXCL9,IL1R2,CCL7,LTBR,LTB,MYD88,IL2RA,STAT1,HAX1,PTPN2,IL12RB1,IL2RG,IRF1,INHBE,TNFRSF12A,TNF,CD9,SOCS1	1.09281
KEGG_CITRATE_CYCLE_TCA_CYCLE	0.311047	0.470717	-1.08078	29	ACO1,PCK1,SUCLA2,DLST,SUCLG2,PC,CS	1.08078
KEGG_RIG_I_LIKE_RECEPTOR_SIGNALING_PATHWAY	0.341844	0.503887	1.06832	58	CXCL10,IKBKE,TRAF2,ISG15,IFIH1,NFKBIB,IRF7,IFNB1,TNF,IL12B,MAPK13,DDX58,SIKE1,IRF3	1.06832
KEGG_CELL_ADHESION_MOLECULES_CAMS	0.338101	0.501628	1.06141	129	CLDN6,CLDN9,F11R,CD80,SDC1,PVR,CD276,CLDN14,ICOS,CDH2,HLA-F,PDCD1,CLDN7,HLA-DOB,ICAM1,CTLA4,HLA-A,HLA-C,CDH15,CD6,CLDN16,L1CAM,HLA-B,HLA-G,SELL,HLA-DQA1,CLDN4,CD86,CLDN3,ITGB7,HLA-DQB1,CLDN23,MPZ,CD2,VCAM1,CLDN1,ITGB2,VCAN,MPZL1,HLA-DRB1,CDH3,CD274,ITGAL,HLA-DQA2,CD58,ICOSLG,HLA-DRA,CD8B	1.06141
KEGG_ETHER_LIPID_METABOLISM	0.357595	0.523704	-1.05372	31	PLPP1,PLPP3,ENPP2,PLA2G12A,LPCAT2,JMJD7-PLA2G4B,PLA2G5,PAFAH1B1	1.05372
KEGG_GLYCOSAMINOGLYCAN_DEGRADATION	0.364632	0.530587	1.0502	21	HYAL3,GALNS,HS3ST3A1,GLB1,HPSE,HYAL4,ARSB	1.0502
KEGG_SPHINGOLIPID_METABOLISM	0.373089	0.539269	-1.04228	38	PLPP1,PLPP3,ACER2,ASAH1,GALC,SPTLC2,DEGS2,KDSR,UGCG,SMPD3,SGPP1,B4GALT6	1.04228
KEGG_GAP_JUNCTION	0.334646	0.499767	-1.04217	86	PDGFD,ADCY4,ITPR1,ADCY5,ADCY6,GNAI1,LPAR1,SOS2,MAP2K5,TJP1,GNAQ,ADCY1,PDGFA,PRKG1,ADCY9,PDGFRA,GUCY1A2,EGF,TUBA3E,ADRB1,DRD1,PDGFRB,MAPK3	1.04217
KEGG_NICOTINATE_AND_NICOTINAMIDE_METABOLISM	0.37535	0.539269	-1.04184	24	AOX1,NUDT12,BST1,ENPP1,NMNAT2,NMRK1,NMNAT1,NT5E	1.04184
KEGG_AMYOTROPHIC_LATERAL_SCLEROSIS_ALS	0.392045	0.556214	1.04077	52	TOMM40,GRIN2D,BAX,CASP3,CYCS,DAXX,BID,TOMM40L,TNF,NEFH,NEFL,MAPK13,DERL1	1.04077
KEGG_CYTOKINE_CYTOKINE_RECEPTOR_INTERACTION	0.303226	0.461961	-1.03826	246	VEGFD,LEPR,GHR,LEP,TGFBR2,CCL14,TPO,CXCL12,LIFR,IL6ST,EDA2R,CCL16,IL20RA,KDR,CXCL2,TSLP,FLT4,ACVRL1,IL11RA,TNFSF12,CX3CR1,NGFR,IL6,KIT,CXCR2,VEGFB,CXCL14,IL1R1,ACVR2A,CCL23,EDA,PDGFA,VEGFC,FLT1,CSF3,CX3CL1,PDGFRA,CCL28,EGF,HGF,EPOR,INHBB,CCL21,BMPR2,IL3RA,IFNGR1,ACVR1,TNFSF13,ACVR1B,PDGFRB,IL13RA1,CNTFR,TNFRSF10C,BMPR1A,CTF1,IL4,KITLG,IFNAR1,IL25,PDGFC,CXCR1	1.03826
KEGG_MATURITY_ONSET_DIABETES_OF_THE_YOUNG	0.4	0.563975	1.03699	23	PAX6,MNX1,PDX1,MAFA,BHLHA15,NKX6-1,NKX2-2,HNF4G,FOXA2,IAPP,ONECUT1,FOXA3,HNF4A	1.03699
KEGG_LYSOSOME	0.411765	0.576979	1.02552	121	LAMP3,AP1S1,ATP6V0B,CTSV,DNASE2,GALNS,AP4M1,AP1S3,PSAPL1,GBA,LAPTM4B,MAN2B1,CLTA,SLC11A1,GLB1,AP1M2,TCIRG1,ATP6AP1,NEU1,CTSC,CTSB,NAGA,AP1B1,LAPTM5,CTSA,CTSD,GAA,ABCB9,ARSB,LAMP2,GGA1,CLTB,AP4B1,ACP2,CTSS,CTSH,LAMP1,AP3M2,ATP6V0A4,AP3D1,ATP6V0A2,CTSW,NAGPA,CTSZ,PLA2G15	1.02552
HALLMARK_IL2_STAT5_SIGNALING	0.380682	0.543489	-1.02543	198	ITIH5,AHNAK,SHE,PLPP1,ABCB1,LRIG1,RHOB,XBP1,SH3BGRL2,PENK,FAH,ETFBKMT,SOCS2,GABARAPL1,MYO1C,SCN9A,SELP,ARL4A,WLS,BCL2,EMP1,CDKN1C,CAPN3,NRP1,KLF6,DENND5A,IKZF4,SNX9,PRKCH,SPRED2,SWAP70,PTH1R,IL1RL1,ENPP1,MAFF,BHLHE40,BMPR2,IL3RA,IFNGR1,NFKBIZ,SERPINB6,FGL2,RORA,DHRS3,HIPK2	1.02543
KEGG_T_CELL_RECEPTOR_SIGNALING_PATHWAY	0.433511	0.603723	1.02065	107	NFKBIE,ICOS,VAV2,NFKBIB,PDCD1,PAK4,IFNG,PTPN6,NCK2,CTLA4,CDK4,KRAS,RASGRP1,TNF,CBLC,NRAS,MAPK13,LCK,CD3D,HRAS,MAP2K2,CARD11,ZAP70,CD8B,PAK1,LCP2,CD3E,CSF2,PRKCQ,PIK3R3,NCK1,CD3G,CD247,VAV1,PTPRC,PAK2,GSK3B,ITK,PPP3R1,CD8A,PIK3CD,IKBKG,GRB2,RELA,LAT,MAP2K7,PAK6,CD4	1.02065
KEGG_VIRAL_MYOCARDITIS	0.444288	0.60755	1.01598	68	CD80,CASP3,EIF4G1,CYCS,RAC3,BID,HLA-F,HLA-DOB,ACTB,ICAM1,ACTG1,HLA-A,HLA-C,HLA-B,HLA-G,HLA-DQA1,CD86,RAC2,HLA-DQB1,CXADR,ITGB2,MYH6,ABL2,HLA-DRB1,ITGAL,HLA-DQA2,HLA-DRA	1.01598
HALLMARK_CHOLESTEROL_HOMEOSTASIS	0.451923	0.614291	1.00869	73	PLAUR,SQLE,S100A11,EBP,CBS,DHCR7,FDPS,FBXO6,MAL2,ACAT2,ATF5,TRIB3,TMEM97,ACTG1,GLDC,CXCL16,TNFRSF12A,NSDHL,CD9,FADS2,MVD,HSD17B7,PLSCR1	1.00869
KEGG_GLYCOSAMINOGLYCAN_BIOSYNTHESIS_HEPARAN_SULFATE	0.441221	0.607014	1.00815	26	HS3ST3A1,B3GAT3,HS6ST1,EXTL1,B3GALT6,EXT1,NDST3,B4GALT7,EXT2,HS3ST3B1,HS2ST1,B3GAT2,HS3ST5,HS6ST3,EXTL3	1.00815
KEGG_NOD_LIKE_RECEPTOR_SIGNALING_PATHWAY	0.438122	0.606425	1.0068	62	RIPK2,CCL11,CCL7,HSP90B1,HSP90AB1,NFKBIB,NOD2,IL18,CASP5,TNF,CCL5,MAPK13,PSTPIP1,CARD9,PYDC1,PYCARD,CXCL1,HSP90AA1,CXCL8,BIRC3,TRIP6,IKBKG,MEFV,RELA,CARD18	1.0068
KEGG_AXON_GUIDANCE	0.455696	0.615732	-0.995989	128	SEMA3G,ABLIM3,SLIT3,CXCL12,CFL2,SEMA3C,NTN4,SEMA5A,PPP3CB,SLIT2,SEMA6D,GNAI1,PAK5,ABLIM1,NRP1,DPYSL2,ROBO3,ARHGEF12,NFATC2,ABL1,RND1,SEMA6A,SEMA3D,RASA1,PAK3,SEMA3B,RGS3,SEMA3E,CHP1,MAPK3	0.995989
KEGG_LYSINE_DEGRADATION	0.487482	0.647125	0.987541	42	SUV39H2,PLOD1,PLOD3,SUV39H1,EHMT2,ALDH1B1,ACAT2,KMT5A,OGDHL,DOT1L,SETDB1	0.987541
HALLMARK_ANGIOGENESIS	0.465839	0.625712	-0.987178	36	LPL,THBD,FSTL1,NRP1,KCNJ8,PDGFA,MSX1,FGFR1,SLCO2A1,SERPINA5,CCND2	0.987178
KEGG_RENAL_CELL_CARCINOMA	0.505119	0.666289	-0.977909	68	VEGFD,EPAS1,PIK3R1,PAK5,JUN,SOS2,VEGFB,GAB1,VEGFC,HGF,PAK3,PTPN11,MAPK3,RAPGEF1,CRK,RAP1B	0.977909
KEGG_SNARE_INTERACTIONS_IN_VESICULAR_TRANSPORT	0.48318	0.645188	-0.973214	38	VTI1B,VAMP2,VAMP3,STX12,STX11,STX7,SNAP23,VAMP4,STX2,STX1B,STX17,STX8	0.973214
HALLMARK_APICAL_SURFACE	0.507788	0.666289	-0.96821	43	SLC2A4,SRPX,SLC22A12,GATA3,GSTM3,AFAP1L2,CX3CL1,SCUBE1,RTN4RL1,ATP8B1,GAS1,TMEM8B	0.96821
KEGG_GNRH_SIGNALING_PATHWAY	0.546875	0.693523	-0.96519	97	ADCY4,ITPR1,ADCY5,ADCY6,JUN,MAP3K3,SOS2,MAP2K6,PLA2G12A,MAPK10,GNAQ,ADCY1,MAP3K1,ADCY9,JMJD7-PLA2G4B,CALM1,CAMK2B,MAPK3,HBEGF,PLA2G5,CACNA1F	0.96519
KEGG_ERBB_SIGNALING_PATHWAY	0.534884	0.689194	-0.965015	87	ERBB4,STAT5B,PIK3R1,PAK5,JUN,STAT5A,SOS2,GAB1,MAPK10,AREG,ABL1,EGF,CAMK2B,PAK3,NRG1,MAPK3,HBEGF,CRK,SHC2,NRG2,CDKN1A	0.965015
KEGG_LEUKOCYTE_TRANSENDOTHELIAL_MIGRATION	0.540426	0.689194	-0.964501	113	JAM2,RAPGEF3,CDH5,PECAM1,CXCL12,CLDN5,CLDN11,CLDN19,ESAM,PIK3R1,JAM3,GNAI1	0.964501
KEGG_CHEMOKINE_SIGNALING_PATHWAY	0.539326	0.689194	0.964082	185	CXCL10,CXCL11,CCL11,CSK,CXCL9,CCL20,CCR8,GRK6,PRKX,CCL7,VAV2,GNG4,NFKBIB,CXCR4,STAT1,GSK3A,PLCB3,GNAI3,CCL25,CXCL16,GNG5,CXCR3,SHC4,CCL17,PTK2,KRAS,LYN,CCL5,GRK1,GNB4,CCR4,NRAS,GNG13,CCR7,GNB2,PRKCZ,RAC2,NCF1,GNGT1,CXCR5,GRK2,CCL1,CCR5,HCK,JAK3,GNG8,CCR3,HRAS,CXCL5,CXCR6,WAS,TIAM2,GNG3,ADCY7	0.964082
KEGG_ENDOCYTOSIS	0.561856	0.70034	-0.962213	181	ERBB4,EHD2,ADRB2,GRK3,ARRB1,RABEP1,KDR,VPS36,RAB11FIP2,IQSEC1,RAB5B,NEDD4,ARAP3,DAB2,SH3GLB1,ADRB3,RNF41,STAM2,EEA1,KIT,GRK5,CXCR2,IQSEC3,FLT1,RBSN,PDGFRA,NEDD4L,WWP1,EGF,EHD3,PDCD6IP,ADRB1,EHD4,PIKFYVE,USP8,CHMP3,GIT2,TRAF6,PSD2,CXCR1,EPS15	0.962213
KEGG_TERPENOID_BACKBONE_BIOSYNTHESIS	0.528846	0.685989	0.962108	15	PDSS1,FDPS,ACAT2,MVD,GGPS1,PMVK,IDI2	0.962108
KEGG_LONG_TERM_DEPRESSION	0.524752	0.684591	-0.958982	66	ITPR1,IGF1,GNAI1,GRIA1,PPP2R1B,PLA2G12A,GNAQ,PRKG1,GUCY1A2,PPP2CB,JMJD7-PLA2G4B,MAPK3,PLA2G5,IGF1R,PRKG2,PLA2G6,PLCB1,ITPR2,NOS1,GRIA3,GNAI2,PLA2G4B,GNAZ,BRAF,PPP2CA	0.958982
KEGG_PATHWAYS_IN_CANCER	0.609143	0.739441	0.949505	321	BIRC5,CCNE1,E2F2,RAD51,E2F1,CDKN2A,E2F3,TPM3,MMP1,CKS1B,CCNE2,MSH2,SLC2A1,BRCA2,HDAC2,SKP2,TRAF2,TFG,MSH6,BAX,DVL3,FN1,FZD9,CDK2,CASP3,AXIN1,NFKB2,HSP90B1,CYCS,RAC3,FH,MMP9,HSP90AB1,BID,VEGFA,STAT1,PPARD,WNT10A,CUL2,DAPK1,FGF21,RBX1,HDAC1,CDK4,CCNA1,SMO,TRAF4	0.949505
KEGG_COLORECTAL_CANCER	0.560455	0.70034	0.948134	62	BIRC5,MSH2,MSH6,BAX,CASP3,AXIN1,CYCS,RAC3	0.948134
KEGG_GLYCOLYSIS_GLUCONEOGENESIS	0.551495	0.695496	-0.942398	59	ADH1B,ADH1A,ACSS2,PCK1,ADH1C,ALDH2,ADH5,FBP1,ALDH3A2,ADH4	0.942398
KEGG_GLYCOSAMINOGLYCAN_BIOSYNTHESIS_CHONDROITIN_SULFATE	0.570762	0.70034	0.941087	22	CHST11,CHPF2,CHPF,B3GAT3,B3GALT6	0.941087
KEGG_PRION_DISEASES	0.565407	0.70034	0.940959	34	STIP1,BAX,ELK1,PRKX,C8G,HSPA5,CCL5,NOTCH1,IL1A,MAP2K2	0.940959
KEGG_FRUCTOSE_AND_MANNOSE_METABOLISM	0.568082	0.70034	0.936046	32	TPI1,GMDS,PFKP,PFKFB4,PMM2,PFKL,GMPPA,MTMR2,PFKFB2,HK3,GMPPB,MTMR1,KHK	0.936046
HALLMARK_NOTCH_SIGNALING	0.579795	0.707599	0.927458	32	APH1A,SAP30,DTX2,PPARD,RBX1,PSENEN,CUL1,NOTCH3,NOTCH1	0.927458
KEGG_CHRONIC_MYELOID_LEUKEMIA	0.618132	0.742262	0.922753	73	E2F2,E2F1,CDKN2A,E2F3,HDAC2,HDAC1,CDK4,SHC4,KRAS,CBLC,NRAS	0.922753
KEGG_GLIOMA	0.621277	0.742262	0.920472	65	E2F2,E2F1,CDKN2A,E2F3,CDK4,CALML5,SHC4,KRAS,NRAS,CALM2,CAMK2A,CDK6,HRAS,MAP2K2	0.920472
KEGG_B_CELL_RECEPTOR_SIGNALING_PATHWAY	0.619178	0.742262	0.919765	74	NFKBIE,RAC3,VAV2,NFKBIB,DAPP1,CD72,PTPN6,KRAS,LYN,NRAS,CD19,RAC2,PIK3AP1,CD79A,HRAS,MAP2K2,CARD11,SYK,CR2,IFITM1,PIK3R3,VAV1,GSK3B,PPP3R1,PIK3CD,BTK,IKBKG,GRB2,RASGRP3,CD79B,RELA,BLNK,LILRB3,PLCG2	0.919765
HALLMARK_COMPLEMENT	0.658566	0.778617	0.915257	199	MMP13,PLAUR,RABIF,PFN1,CTSV,FN1,MMP12,PPP4C,CASP3,CDK5R1,SRC,HSPA5,IRF7,MMP14,GZMB,S100A9,PSMB9,OLR1,GNAI3,XPNPEP1,SERPINB2,CASP5,IRF1,PCSK9,LYN,RASGRP1,SIRT6,SPOCK2,CCL5,PRSS3,GNB4,MT3,F5,GNB2,CEBPB,CTSC,LCK,ACTN2,DYRK2,PLSCR1,CTSB,C2,GZMA,CTSD,PREP,EHD1,KCNIP3,WAS,RCE1,RHOG,KLK1,LAMP2,PLA2G7,LAP3,ATOX1,GZMK,CXCL1,TIMP1,LCP2,FCER1G,USP14,CR2,MSRB1,F2,CTSS,CTSH,HPCAL4,MMP15,CALM3	0.915257
KEGG_ENDOMETRIAL_CANCER	0.637584	0.757757	-0.908985	52	PIK3R1,PTEN,AXIN2,SOS2,APC,ILK,EGF,MAPK3,CTNNA3,FOXO3,TCF7L2,PIK3CA,PDPK1,CTNNA1,CASP9	0.908985
KEGG_TIGHT_JUNCTION	0.733624	0.845344	-0.895634	127	JAM2,MYH11,CLDN5,CLDN11,CLDN19,MYH1,MAGI1,JAM3,GNAI1,PTEN,PPP2R1B,MPDZ,TJP1,MYH3,PRKCH,EPB41L2,MRAS,MYL9,PPP2CB,EPB41L3,MAGI2,PPP2R2B,AMOTL1,CLDN8,MYH10,RRAS,MYH2,MYL7,CTNNA3,EPB41L1,MYL5	0.895634
HALLMARK_KRAS_SIGNALING_DN	0.73138	0.845344	0.88855	191	GPR19,TLX1,CD80,HTR1D,BARD1,CCR8,RIBC2,CDKAL1,EDN2,GTF3C5,NPHS1,RSAD2,CLPS,COL2A1,PDCD1,TCL1A,MX1,ITGB1BP2,IFNG,ENTPD7,CLSTN3,UPK3B,SERPINB2,CCNA1,CALML5,KLHDC8A,TGM1,CALCB,TG,TEX15,CLDN16,NGB,IL12B,SPTBN2,CD207,MAGIX,CKM,SMPX,CHST2,DTNB,SLC30A3,IFI44L,CAMK1D,SLC5A5,SLC38A3,HSD11B2,FGFR3,STAG3,GPR3,TFF2,RYR1,PTPRJ,GDNF,TNNI3,CHRNG,MSH5,KCNQ2,KCNN1,SKIL,WNT16,LYPD3,MYH7,NUDT11,TFCP2L1	0.88855
HALLMARK_PANCREAS_BETA_CELLS	0.669725	0.787707	-0.886668	38	FOXO1,ABCC8,STXBP1,LMO2,SCGN,DPP4,G6PC2,PAK3	0.886668
KEGG_NOTCH_SIGNALING_PATHWAY	0.703329	0.822967	0.865895	47	APH1A,HDAC2,DLL3,DVL3,DTX2,RBPJL,HDAC1,PSENEN,DTX3L,NCSTN,NOTCH3,NOTCH1,DVL1,NUMBL	0.865895
KEGG_LONG_TERM_POTENTIATION	0.829352	0.944065	-0.832294	68	RAPGEF3,ITPR1,PPP3CB,RPS6KA2,GRIA1,PPP1R1A,GNAQ,ADCY1,CALM1,CAMK2B,CHP1,MAPK3,PPP1R12A,PPP3CC,RAP1B,RPS6KA3,CACNA1C,CREBBP,GRIN2B	0.832294
KEGG_HEMATOPOIETIC_CELL_LINEAGE	0.869231	0.962514	-0.826562	83	CD34,CD36,TPO,MME,ITGA1,IL11RA,IL6,KIT,IL1R1,CSF3,EPOR,ITGA3,IL3RA,THPO,IL4,KITLG,ITGA2	0.826562
KEGG_ADHERENS_JUNCTION	0.850365	0.960362	-0.821881	73	SORBS1,PTPRB,TGFBR2,PTPRM,FER,SMAD3,TJP1,WASF3,NECTIN3,WASF2,MAPK3,FGFR1,SMAD4,CTNNA3,VCL,TCF7L2,CTNND1,CTNNA1,CREBBP,IGF1R	0.821881
HALLMARK_PROTEIN_SECRETION	0.831776	0.944065	0.814366	95	ANP32E,ARF1,SCAMP3,YKT6,AP2M1,AP2S1,COPE,TPD52,COPB2,CLTA,GNAS,STAM,VPS45,TMED2,DNM1L,CTSC,ZW10,SH3GL2,RER1	0.814366
KEGG_OTHER_GLYCAN_DEGRADATION	0.722756	0.841363	0.813862	15	GBA,MAN2B1,GLB1,NEU1,FUCA2	0.813862
KEGG_O_GLYCAN_BIOSYNTHESIS	0.787791	0.903174	-0.795492	29	GALNT15,GCNT4,GALNT16,GALNT10	0.795492
KEGG_PROSTATE_CANCER	0.87651	0.965863	0.781317	88	CCNE1,E2F2,E2F1,E2F3,CCNE2,CDK2,HSP90B1,HSP90AB1	0.781317
KEGG_MELANOGENESIS	0.947154	0.990802	-0.774565	99	FZD4,ADCY4,EDNRB,ADCY5,ADCY6,MITF,GNAI1,WNT9B,KIT,GNAQ,ADCY1,ADCY9	0.774565
KEGG_REGULATION_OF_ACTIN_CYTOSKELETON	0.961212	0.991796	0.769997	207	IQGAP3,DIAPH3,LIMK1,ARPC5L,ARPC5,PFN1,CSK,CFL1,MYLK2,FGD1,FN1,RAC3,PIP5K1A,VAV2,PPP1CA,PFN2,CHRM3,PAK4,ARPC1B,ARPC4,ACTB,ARPC1A,FGF21,ENAH,ACTG1,ARPC2,EZR,PTK2,KRAS,ARHGEF1,NRAS,ACTN4,ARPC3,ITGB7,MYLPF,RAC2,FGF5,ACTN2,ITGAX,GIT1,ITGB2,HRAS,WAS,MAP2K2,TIAM2,PPP1CB,FGFR3,ITGAL	0.769997
KEGG_EPITHELIAL_CELL_SIGNALING_IN_HELICOBACTER_PYLORI_INFECTION	0.89301	0.974583	0.762265	67	F11R,CSK,ATP6V0B,ATP6V1C2,CASP3,SRC,ATP6V1F,LYN,CCL5,TCIRG1,ATP6AP1,MAPK13,GIT1,CXCL1,PAK1,ATP6V1A,ADAM17,CXCL8,ATP6V1E2,ATP6V0A4,ATP6V0A2,IKBKG,ATP6V0E2,ATP6V1G1,RELA,ATP6V1H,PLCG2,ATP6V1B2,IGSF5,ATP6V1C1,MET,MAPK12	0.762265
KEGG_TASTE_TRANSDUCTION	0.8653	0.962514	0.762231	45	PRKX,CACNA1B,ITPR3,GNAS,CACNA1A,TAS1R3,GNG13,GNG3,TRPM5,GRM4,TAS2R46,TAS2R13,TAS2R50,GNB3,TAS2R40,GNB1,TAS2R19,TAS2R42,PLCB2,TAS2R14,TAS2R60,SCNN1B,TAS2R38,TAS1R1,TAS2R31,SCNN1G,TAS2R39,TAS2R43,TAS2R20	0.762231
KEGG_APOPTOSIS	0.921727	0.986944	0.740646	84	IRAK1,TRAF2,BAX,CASP3,PRKX,CYCS,BID,MYD88,DFFB,TNF,CASP6,CAPN1,AIFM1,FASLG,IL1A	0.740646
HALLMARK_WNT_BETA_CATENIN_SIGNALING	0.888071	0.973875	0.739114	42	HDAC2,SKP2,AXIN1,PPARD,DKK1,WNT6,NCSTN,CUL1,NOTCH1,LEF1,ADAM17,PSEN2,KAT2A,CSNK1E	0.739114
KEGG_GLUTATHIONE_METABOLISM	0.900145	0.977669	0.73898	47	RRM2,SMS,GGCT,IDH2,GPX7,SRM,RRM1,ODC1,GSTA2,LAP3,GSTO1,GSTP1,OPLAH,GSTA5,TXNDC12	0.73898
KEGG_NEUROTROPHIN_SIGNALING_PATHWAY	0.951886	0.991184	0.733916	126	RIPK2,IRAK1,NFKBIE,CSK,BAX,MAGED1,YWHAZ,SH2B2,NFKBIB,YWHAH,RPS6KA1,YWHAQ,RPS6KA4,CALML5,SHC4,KRAS,MAPKAPK2,NRAS,CALM2,CAMK2A,MAPK13	0.733916
KEGG_ALPHA_LINOLENIC_ACID_METABOLISM	0.864499	0.962514	-0.732187	17	PLA2G12A,JMJD7-PLA2G4B,PLA2G5,ACOX1,PLA2G6,PLA2G4B,ACOX3,PLA2G2C,PLA2G10,PLA2G2A	0.732187
KEGG_DORSO_VENTRAL_AXIS_FORMATION	0.858915	0.962514	0.730325	24	ETV7,SPIRE2,ETV6,KRAS,NOTCH3,NOTCH1	0.730325
KEGG_BASAL_CELL_CARCINOMA	0.908795	0.979934	-0.72848	54	FZD4,AXIN2,WNT9B,BMP4,GLI3,APC,GLI1	0.72848
KEGG_CARDIAC_MUSCLE_CONTRACTION	0.934247	0.9887	0.718574	77	TPM3,UQCRH,ATP1B3,CACNG5,CYC1,UQCRHL,CACNB3,COX5A,COX6B1,COX7A2,ATP1A3,COX7B2,COX7B,COX5B,MYH6,COX6A1,COX6C,COX8A,TPM4,CACNB1,COX6A2,TNNI3,COX7A2L,UQCRC1,UQCR10,MYH7,UQCRFS1,TNNT2	0.718574
KEGG_WNT_SIGNALING_PATHWAY	0.995475	1	-0.713437	146	FZD4,SOX17,PRICKLE2,PPP3CB,AXIN2,PPP2R1B,WNT9B,JUN,DAAM2,SKP1,SMAD3,MAPK10,APC,DAAM1,NFATC2,PPP2CB,FBXW11,DKK2,CAMK2B,CHP1,FRAT1,BTRC,CSNK1A1,SFRP4,NFAT5,PPP3CC,SMAD4	0.713437
KEGG_REGULATION_OF_AUTOPHAGY	0.910864	0.979934	-0.694056	22	GABARAPL1,ATG12,BECN1,PIK3C3,PRKAA1,PRKAA2,GABARAPL2,PIK3R4	0.694056
HALLMARK_HEDGEHOG_SIGNALING	0.959627	0.991796	-0.65708	36	NRP1,RTN1,DPYSL2,ETS2,GLI1,RASA1,VLDLR,CNTFR,UNC5C,NF1	0.65708
KEGG_HEDGEHOG_SIGNALING_PATHWAY	0.973941	0.998645	-0.649153	53	WNT9B,BMP4,GLI3,DHH,GLI1,CSNK1G3,FBXW11,PTCH2,GAS1,BTRC,CSNK1A1,LRP2,HHIP,STK36,GLI2,BMP6,BMP2,PTCH1	0.649153
KEGG_VEGF_SIGNALING_PATHWAY	0.976648	0.998645	0.648286	73	SH2D2A,SPHK1,SRC,RAC3,VEGFA,PTK2,KRAS,MAPKAPK2,NRAS,MAPK13,RAC2,PLA2G2F,HRAS,PLA2G2D,MAP2K2	0.648286
KEGG_THYROID_CANCER	0.946809	0.990802	0.634715	29	TPM3,TFG,KRAS,NRAS,HRAS,MAP2K2,LEF1,TPR,RXRB,TCF7L1,TP53	0.634715
KEGG_GLYCOSYLPHOSPHATIDYLINOSITOL_GPI_ANCHOR_BIOSYNTHESIS	0.936434	0.9887	0.629119	24	PIGC,PIGU,DPM2,GPAA1,PIGW,PIGX,PIGO,PIGA,PIGM	0.629119
KEGG_GLYCOSPHINGOLIPID_BIOSYNTHESIS_GANGLIO_SERIES	0.927885	0.9887	0.626838	15	B4GALNT1,GLB1,SLC33A1,ST6GALNAC5,ST8SIA1,ST3GAL1,ST6GALNAC4,ST8SIA5,B3GALT4,HEXA,ST6GALNAC6	0.626838
KEGG_PANTOTHENATE_AND_COA_BIOSYNTHESIS	0.984043	1	-0.573813	16	DPYD,ENPP1,PANK3,DPYS,ENPP3,PANK2,COASY,PPCS,UPB1,BCAT2,PANK4,VNN2,VNN1,PANK1,PPCDC,BCAT1	0.573813
KEGG_OLFACTORY_TRANSDUCTION	1	1	-0.549466	150	GRK3,OR5K2,GNAL,OR2L13,OR2L3,PDE1C,OR2C1,PRKG1,OR51E1,CALM1,CAMK2B,CLCA4,OR2A42,OR2A7,OR2A1,OR6B3,OR2B11,OR10A6,OR10A3,OR2M4,GUCY2D,OR10H1,PRKG2,CNGA3,OR52N4,OR1L8,OR2L2	0.549466
KEGG_FC_EPSILON_RI_SIGNALING_PATHWAY	1	1	-0.533161	76	PIK3R1,MS4A2,SOS2,MAP2K6,PLA2G12A,MAPK10,FCER1A,JMJD7-PLA2G4B,MAPK3,IL4,PLA2G5,VAV3,PIK3CA,PDPK1,MAP2K4,PRKCE,MAPK11	0.533161
KEGG_RIBOSOME	1	1	0.503768	87	MRPL13,RPL26L1,RPS10,RPL17,RPL22L1,RPS17,RPL8,RPS19,RPS16,RPL30,RPL28,RPS7,RPS2,RPS21,RPL38,UBA52,RPL18A,RPSA,RPL3L,RPL36,RPL35,RPS28,RPL39,RPL27A,RPL36A,RPL35A,RPS18,RPS20,RPL37,RPS12,FAU,RPLP1,RPL18,RPL19,RPS3,RPL24	0.503768

## Sheet: clusterC_vs_normal_gsea_results
pathway	pval	padj	NES	size	leadingEdge	abs_NES
HALLMARK_E2F_TARGETS	2.22865180008874e-43	5.05903958620143e-41	3.33662	196	KIF4A,UBE2T,ASF1B,CDK1,PLK1,SPC25,AURKA,KIF18B,CDCA8,MELK,CDCA3,HMMR,KIF2C,SPAG5,PTTG1,CKS2,BIRC5,SPC24,TK1,CCNB2,ESPL1,RRM2,GINS1,CDKN3,TOP2A,AURKB,BUB1B,DLGAP5,LMNB1,CENPM,MYBL2,CDC20,TIMELESS,EZH2,RACGAP1,CENPE,E2F8,MAD2L1,MKI67,UBE2S,DEPDC1,TACC3,KIF22,TRIP13,CIT,KPNA2,RAD51AP1,ORC6,PCNA,HMGB3,ATAD2,PLK4,MCM4,DIAPH3,DCTPP1,TUBG1,CDC25A,HELLS,MTHFD2,WDR90,NME1,CHEK1,DDX39A,PAICS,LIG1,DONSON,SN…	3.33662
HALLMARK_G2M_CHECKPOINT	2.93241058033395e-30	3.32828600867904e-28	3.05206	191	NEK2,KIF4A,TPX2,UBE2C,CDK1,TROAP,PLK1,AURKA,PBK,HMMR,BUB1,KIF2C,NDC80,PTTG1,CKS2,BIRC5,CENPF,CCNB2,ESPL1,KIF11,EXO1,E2F1,KIF23,CDKN3,TOP2A,AURKB,CENPA,LMNB1,TLE3,MYBL2,CDC20,EZH2,CDC45,CCNF,KNL1,RACGAP1,CCNA2,CENPE,MAD2L1,MKI67,UBE2S,KIF15,TACC3,KIF22,POLQ,RAD54L,GINS2,KPNA2,TTK,BUB3,ORC6,HMGB3,CDC6,STIL,PLK4,SQLE,E2F2,CDC25A,TRAIP,ODF2,CHEK1,DDX39A,CCND1,LIG3,CDC7,MCM2,DTYMK,HNRNPU,STMN1,DBF4,CH…	3.05206
HALLMARK_MYC_TARGETS_V1	3.41990937857738e-20	2.58773142979022e-18	2.63819	196	CDC20,CDC45,CCNA2,MAD2L1,KPNA2,BUB3,PCNA,CCT3,CBX3,MCM4,CSTF2,HDGF,NME1,HPRT1,HNRNPA2B1,TYMS,MCM2,PSMC4,PSMD14,HNRNPC,HNRNPU,RNPS1,RFC4,RUVBL2,FAM120A,ILF2,NHP2,ERH,GOT2,RAN,CTPS1,HSPE1,AIMP2,SNRPD1,GSPT1,GLO1,NDUFAB1,PPM1G,SRSF1,COPS5,TRIM28,TXNL4A,NOP56,CDK2,SNRPG,MCM6,CCT5,VDAC1,CCT2,ACP1,PPIA,CYC1,HSP90AB1,PTGES3,SNRPA1,POLD2,PSMD3,TUFM,RRM1,RANBP1,PSMB3,MRPL23,PSMA4,SET,VBP1,PGK1,PSMA7,SRPK1…	2.63819
HALLMARK_TNFA_SIGNALING_VIA_NFKB	3.29277749133969e-15	1.49492098106822e-13	-2.43269	199	PLPP3,CXCL2,BMP2,SGK1,G0S2,RCAN1,PTX3,KLF9,PTGER4,DNAJB4,KLF4,EGR1,EGR2,CFLAR,TANK,ZFP36,CXCL3,ETS2,KLF6,PNRC1,PTGS2,IL6,FOSB,PER1,NFIL3,SOCS3,STAT5A,EDN1,ATF3,FOS,PPP1R15A,DUSP1,FUT4,NR4A3,LAMB3,KLF10,PFKFB3,JUN,GEM,SOD2,MAFF,EGR3,KLF2,CXCL1,HBEGF,ABCA1,SLC2A3,TIPARP,CCL2,NR4A1,F3,TNFAIP8,TSC22D1,TRIP10,CCNL1,IL15RA,FOSL1,DENND5A,LIF,GFPT2,BCL6,TNIP1,SERPINB8,NFE2L2,MAP3K8,SNN,CXCL6,TNFAIP3,MCL1…	2.43269
KEGG_CELL_CYCLE	2.05089217104946e-11	4.65552522828228e-10	2.40023	124	PKMYT1,CDC25C,CDK1,PLK1,CCNB1,BUB1,PTTG1,CCNB2,ESPL1,E2F1,BUB1B,CDC20,CDC45,CCNA2,MAD2L1,TTK,BUB3,ORC6,PCNA,CDC6,CCNE2,MCM4,E2F2,CDC25A,ORC1,CHEK1,CCND1,CDC7,MCM2,DBF4,CDK7,CCNE1,ANAPC11,RAD21,CDKN2D,ANAPC7,E2F5,YWHAZ,MCM3,CDK2,MCM6,HDAC1,YWHAB,CHEK2,CDC25B,ORC5,MDM2,GADD45G,RBL1,FZR1,MAD2L2,RBX1,CDKN2A,PRKDC,SKP1,SMC1A,MCM7	2.40023
KEGG_DNA_REPLICATION	9.42850586017356e-08	1.18903935014411e-06	2.3708	36	PCNA,FEN1,MCM4,POLE2,DNA2,LIG1,MCM2,RFC2,POLD4,RFC4,RPA3,POLE,RFC5,PRIM1,POLA2,MCM3,MCM6,PRIM2,POLD2,POLD1,RFC3,RNASEH2A,SSBP1,MCM7,POLE3	2.3708
KEGG_CYTOKINE_CYTOKINE_RECEPTOR_INTERACTION	1.34648911920421e-15	7.64132575148391e-14	-2.34791	246	VEGFD,TGFBR2,LEPR,TSLP,CX3CL1,CXCL2,LEP,EGFR,KIT,BMP2,CXCL12,CCL14,LIFR,PDGFRA,CXCL3,TNFRSF10D,IFNGR1,IL6,NGFR,IL11RA,CCL23,MET,GHR,ACVRL1,EDAR,ACVR2A,IL17B,IL22RA2,MPL,CCL13,CXCR2,PDGFA,TNFRSF8,FLT4,FAS,CCL24,CSF3,CCL21,KDR,TNFRSF1B,CXCL1,CCL2,CXCL5,GDF5,HGF,VEGFC,TNFRSF21,IL15RA,CCL28,CCL16,IL18R1,IL6R,LIF,TPO,IFNE,IL1R1,PF4,CCL18,PLEKHO2,ACVR1,PPBP,TNFRSF11A,FLT1,PF4V1,IL7,CXCL6,EDA,IL4R,TNFSF…	2.34791
HALLMARK_UV_RESPONSE_DN	1.8724724825471e-11	4.65552522828228e-10	-2.31635	140	CAV1,TGFBR2,PLPP3,CELF2,FBLN5,PPARG,KIT,PTGFR,NFIB,NR3C1,DLC1,NRP1,PTPRM,MET,VLDLR,FYN,PTPN21,ACVR2A,SCHIP1,GRK5,DUSP1,PRKCA,DAB2,ADD3,LAMC1,RND3,MGLL,AKT3,SNAI2,SYNE1,PRKAR2B,ADGRL2,ATP2B4,F3,TGFBR3,ID1,MAP1B,KALRN,TFPI,EFEMP1,HAS2,NEK7,LPAR1,RBPMS,PIK3CD,TJP1,PTEN,MYC,BMPR1A,RASA2,NR1D2,PRDM2,ADORA2B,ITGB3,PMP22,ARHGEF9,BCKDHB,PDGFRB,MRPS31,MAP2K5,NOTCH2,MAPK14	2.31635
HALLMARK_ADIPOGENESIS	7.71338969010504e-13	2.50134208521978e-11	-2.31096	192	GPAM,ITIH5,LPL,SORBS1,ITGA7,LIPE,ANGPT1,FZD4,GPX3,MYLK,CD36,ENPP2,LEP,PPARG,CAT,SPARCL1,FABP4,ITSN1,SSPN,LIFR,TANK,ADIPOQ,ARL4A,PHLDB1,CIDEA,IFNGR1,ALDH2,LAMA4,PGM1,STAT5A,RETSAT,ACADL,ELMOD3,GBE1,C3,MRAP,PLIN2,MGLL,HADH,PFKFB3,CD302,ESYT1,ANGPTL4,ACAA2,ABCA1,CDKN2C,COL15A1,NABP1,MCCC1,ATL2,BCL6,SUCLG1,PEMT	2.31096
HALLMARK_MYOGENESIS	4.7860683700281e-13	1.81072919999396e-11	-2.29815	198	FHL1,MRAS,DMD,GSN,MYOM1,SORBS1,CRYAB,ITGA7,PYGM,GPX3,MYH11,MYLK,CD36,IGF1,PRNP,ACSL1,SSPN,MYH1,CASQ2,DES,PTGIS,TNNT3,WWTR1,MEF2C,ABLIM1,LAMA2,SOD3,CKMT2,TAGLN,LPIN1,SCHIP1,FXYD1,SVIL,BIN1,FGF2,CDH13,MYOM2,COX7A1,MYH3,NOTCH1,NOS1,FOXO4,HBEGF,KIFC3,KLF5,CFD,COL15A1,LDB3,HSPB2,TPM2,PC,ITGB1,NCAM1,IGFBP3,IFRD1,MYL3,CAV3,SGCA,SPEG,APOD,TNNI2,SMTN,NAV2,MYO1C,GJA5,APLNR,APP,MYH2,MYL2,ITGB4,SGCD,COL4A2,M…	2.29815
HALLMARK_KRAS_SIGNALING_UP	8.08737112957907e-12	2.29479155801806e-10	-2.23278	198	SPRY2,GNG11,AKAP12,GYPC,TMEM100,MMD,PECAM1,BMP2,SPARCL1,EMP1,G0S2,ADGRL4,IL33,TSPAN7,RBP4,KLF4,HSD11B1,ABCB1,CIDEA,ALDH1A2,ADGRA2,PTGS2,GPRC5B,CFH,NRP1,ETV5,ALDH1A3,PPP1R15A,RELN,ETS1,CCND2,FLT4,DUSP6,ANGPTL4,TNFRSF1B,CDADC1,MALL,HBEGF,ETV1,MPZL2,MTMR10,PDCD1LG2,PIGR,SATB1,F13A1,LIF,DCBLD2,GFPT2,TFPI,PLVAP,GPNMB,ENG,IGFBP3,SLPI,CCSER2,PPBP,APOD,SPON1,KCNN4,TNFAIP3,IGF2,NAP1L2,CBL,LY96,CAB39L,NGF,…	2.23278
KEGG_BASE_EXCISION_REPAIR	1.97937558113414e-06	1.7972730276698e-05	2.23259	33	NEIL3,PCNA,FEN1,PARP1,POLE2,LIG3,LIG1,POLD4,NTHL1,APEX2,POLE,SMUG1,POLB,MPG,POLD2,POLD1,XRCC1,UNG,POLE3,TDG,MBD4	2.23259
KEGG_PROTEASOME	6.47720434701774e-07	6.3927190729262e-06	2.22083	42	PSMA5,PSMC4,PSMD14,PSME2,PSMD4,PSME1,PSMD12,PSMB4,PSMB5,PSMD3,PSMB3,PSMD11,PSMA4,PSME3,PSMD2,PSMA7,PSMA6,PSMC2,PSMC6,PSMC5,PSMD8,PSMA3,POMP,PSMC3,PSMD1,PSMD13,PSMA1,PSMB8,PSMB2,PSMB7,PSMF1,PSMB6	2.22083
HALLMARK_DNA_REPAIR	3.77376793849987e-10	7.13871101699559e-09	2.21914	146	ZWINT,RAD51,CANT1,PCNA,FEN1,ARL6IP1,NME1,HPRT1,RAE1,LIG1,NME3,POLR2H,TYMS,RFC2,POLD4,ZNF707,COX17,RFC4,RPA3,POLR2K,SAC3D1,CETN2,CSTF3,ALYREF,RFC5,TSG101,TMED2,PRIM1,POLA2,POLB,VPS28,NME4,TARBP2,CCNO,VPS37D,MPG,ADRM1,STX3,MPC2,POLD1,ITPA,POLR2J,POLR2G,SEC61A1,NELFCD,BRF2,BCAM,RFC3,NCBP2,TAF9,AAAS,RBX1,NUDT9,RRM2B,POLR2I,CMPK2,GUK1,NT5C,POLR2D,NT5C3A,PNP,TAF6,DGUOK,DAD1,DDB1,DUT,UMPS,EDF1,POLA1,APR…	2.21914
HALLMARK_MYC_TARGETS_V2	6.27318390311624e-07	6.3927190729262e-06	2.21782	58	PLK1,PLK4,CBX3,MCM4,DCTPP1,SORD,TMEM97,FARSA,TFB2M,HSPE1,AIMP2,RRP12,SLC19A1,NOP56,RABEPK,TBRG4,LAS1L,BYSL,NOC4L,EXOSC5,NOLC1,PRMT3,HSPD1,UNG,PUS1,GRWD1,NOP16,PA2G4,RRP9,GNL3,IMP4,SLC29A2,PPAN,TCOF1,PHB,MCM5,MRTO4,IPO4,MPHOSPH10,PES1,CDK4,NPM1	2.21782
KEGG_FATTY_ACID_METABOLISM	2.5835589548715e-06	2.25564570290704e-05	-2.17725	42	ACSL4,ACSL1,ADH1B,ADH1A,ALDH2,ADH5,ADH4,ADH1C,ACADL,HADH,ACAA2,ACSL5,HADHA,EHHADH,ADH6,ACADM,ACADS,ALDH7A1,HADHB,ACADVL,ACAT1,ACOX1	2.17725
KEGG_MISMATCH_REPAIR	1.88132692232803e-05	0.000125606	2.14346	23	EXO1,PCNA,LIG1,RFC2,POLD4,RFC4,RPA3,RFC5,POLD2,POLD1,RFC3,SSBP1,MSH2,MLH1	2.14346
KEGG_FOCAL_ADHESION	2.89500247749982e-10	5.97423238538599e-09	-2.13065	198	CAV1,CAV2,TNXB,VEGFD,ITGA7,MYLK,VWF,EGFR,PAK3,IGF1,COL6A6,TLN2,PARVA,PDGFRA,TLN1,LAMA2,LAMA4,MET,ITGA9,FYN,PDGFD,PAK5,RELN,MYL9,LAMA1,PRKCA,LAMB3,LAMC1,PDGFA,CCND2,PIK3R1,FLNC,ITGA1,FLT4,AKT3,JUN,ROCK2,KDR,RAPGEF1,SOS1,VCL,FLNA,LAMC3,HGF,VEGFC,LAMC2,COL4A4,MAPK10,SHC3,ITGB1,ITGA6,CAV3,ACTN1,TNN,ZYX,PIK3CD,FLT1,CRK,LAMB1,PXN,LAMB4,PIK3CA,VEGFB,RAP1A,PTEN,ITGA10,PDGFC,MYL2,ITGB4,COL4A2,ILK,SOS2,ITG…	2.13065
KEGG_PPAR_SIGNALING_PATHWAY	3.52444922461782e-06	2.96314805180831e-05	-2.10612	68	LPL,SORBS1,PLIN1,CD36,PPARG,AQP7,ACSL4,ACSL1,FABP4,ADIPOQ,PPARA,PLTP,ACADL,FABP7,ANGPTL4,PCK1,ACSL5,CYP7A1,FABP5,SLC27A6,RXRG,EHHADH	2.10612
KEGG_SPLICEOSOME	1.00755365126166e-07	1.20376146755999e-06	2.10026	126	LSM4,SNRPB,EIF4A3,CRNKL1,HNRNPC,U2AF2,SNRPE,HNRNPU,SF3B4,SRSF9,ALYREF,THOC3,SNRPD1,DDX23,PRPF19,SRSF1,PPIL1,HNRNPK,SNRPC,TXNL4A,SNRPG,MAGOHB,USP39,EFTUD2,SNRPA1,WBP11,PUF60,SNRPF,RBM8A,PRPF6,NCBP2,LSM7,PRPF3,BUD31,SRSF2,HNRNPM,HSPA6,LSM3,NCBP1,SNRPB2,PRPF31,DHX15,SNRNP40,PRPF4,HSPA1A,HSPA2,HSPA8,SF3B2,LSM5,SNRPD2,DHX8,XAB2,HSPA1L,CCDC12,LSM8,CHERP,ZMAT2,SF3B6,CTNNBL1,DHX16,SNRPA,PPIH,ACIN1,LSM2,P…	2.10026
HALLMARK_EPITHELIAL_MESENCHYMAL_TRANSITION	1.26755149467673e-09	2.21333991762783e-08	-2.08384	198	PCOLCE2,SFRP1,MYLK,FBLN5,FERMT2,ECM2,OXTR,DST,SLIT3,PTX3,CXCL12,VIM,LRP1,DCN,ACTA2,FSTL1,MATN2,GAS1,IL6,LAMA2,TAGLN,SLIT2,FBLN2,MYL9,LAMA1,DAB2,LAMC1,CALD1,ABI3BP,NT5E,FGF2,FAS,MFAP5,SNAI2,JUN,GEM,GLIPR1,CXCL1,TGFBR3,MEST,FLNA,PDLIM4,VEGFC,FBLN1,LAMC2,TPM2,DPYSL3,ITGB1,IGFBP3,SGCB,NNMT,CD59,CXCL6,TNFAIP3,FBN1,EFEMP2,SFRP4,TPM1,FOXC2,FMOD,WIPF1,MMP2,SGCD,COL4A2,ELN,ITGB3,PRRX1,PMP22,IL15,SNTB1,EMP…	2.08384
HALLMARK_HYPOXIA	3.73735214825942e-09	6.05984955467778e-08	-2.06506	193	CAV1,PYGM,SRPX,AKAP12,CHST3,UGP2,EGFR,LALBA,ZFP36,DCN,KLF6,PNRC1,CDKN1C,IL6,NR3C1,NFIL3,VLDLR,PGM1,ATF3,FOS,PPP1R15A,CHST2,DUSP1,ETS1,GBE1,PRKCA,PHKG1,PLIN2,CSRP2,PFKFB3,JUN,RRAGD,MAFF,HAS1,ANGPTL4,PCK1,ADM,PPARGC1A,PIM1,SLC2A3,TIPARP,PKP1,F3,S100A4,KLF7,TKTL1,SDC3,STBD1,TES,HS3ST1,IGFBP3,ALDOC,ERRFI1,TNFAIP3,MXI1,ACKR3,NDST1,BNIP3L,IGFBP1,AK4,KLHL24,GPC3,RORA,RBPJ,ADORA2B,WSB1,PAM,SLC2A5,FOXO3,B…	2.06506
KEGG_RETINOL_METABOLISM	1.62093751561393e-05	0.000118694	-2.02696	61	RDH5,ALDH1A1,DGAT2,ADH1B,ADH1A,ALDH1A2,ADH5,CYP26B1,ADH4,ADH1C,RETSAT,RPE65,CYP1A1,UGT2B7,DHRS3,UGT2B28,ADH6,DHRS9	2.02696
KEGG_HOMOLOGOUS_RECOMBINATION	5.70288367309108e-05	0.000334922	2.02599	26	RAD51,RAD54L,EME1,RAD54B,XRCC2,BLM,POLD4,RPA3,BRCA2,POLD2,POLD1,RAD51C,SSBP1,RAD51D	2.02599
HALLMARK_MTORC1_SIGNALING	9.49255487264557e-09	1.43653997072703e-07	2.01755	196	PLK1,AURKA,BUB1,RRM2,CCNF,SLC9A3R1,SQLE,MCM4,TRIB3,TUBG1,CDC25A,SORD,MTHFD2,XBP1,HPRT1,DDX39A,STIP1,MCM2,PSMC4,PSMD14,CACYBP,TMEM97,FDXR,SDF2L1,TOMM40,SLC7A5,HSPA4,PRDX1,ALDOA,SLC7A11,HSPA9,HSPE1,RPN1,ARPC5L,CD9,COPS5,CALR,SLC2A1,HSPA5,SLC1A4,PSMD12,TPI1,EBP,PPIA,SYTL2,YKT6,SHMT2,PSMB5,PSMA4,PSME3,DHCR24,PGK1,P4HA1,UCHL5,GOT1,MLLT11,SERP1,QDPR,RDH11,EEF1E1,PSMC2,HSPD1,PNO1,PSMC6,DHCR7,UNG,STC1,BH…	2.01755
KEGG_PROTEIN_EXPORT	0.000234233	0.0011313	1.9909	23	SRP9,SRP54,SPCS1,SEC61A2,SRPRB,HSPA5,SEC11C,SEC61G,SPCS2,SEC61A1,IMMP1L,SRP72,SEC61B,SRP68,SRP14,SRP19	1.9909
HALLMARK_ESTROGEN_RESPONSE_EARLY	2.27833871648109e-08	3.23239305400755e-07	1.9866	196	SLC9A3R1,FKBP4,SIAH2,ANXA9,CANT1,RET,FAM102A,KCNK15,KDM4B,SLC39A6,CELSR1,UGCG,KRT18,MLPH,KRT8,ISG20L2,TJP3,CA12,XBP1,MSMB,KRT19,ASB13,CCND1,PMAIP1,RARA,ABCA3,MYBL1,ARL3,RAB31,TTC39A,SLC37A1,TPBG,TFF3,CLDN7,SLC7A5,RAB17,SNX24,MUC1,ESRP2,SLC22A5,OVOL2,ABAT,RHOD,TBC1D30,RRP12,SLC27A2,SLC19A2,ABHD2,CELSR2,MICB,SLC2A1,MREG,SLC1A4,RASGRP1,IGF1R,ELOVL2,PRSS23,REEP1,BAG1,AMFR,CISH,MYB,SLC1A1,TFF1,FLNB,RA…	1.9866
HALLMARK_APICAL_JUNCTION	7.55828252788261e-08	1.00925301989962e-06	-1.98236	196	ADAMTS5,CX3CL1,CD34,VWF,EGFR,GNAI1,EPB41L2,PECAM1,CLDN11,SIRPA,ICAM2,NEXN,PARVA,CD209,ACTG2,CLDN5,CLDN19,CALB2,ITGA9,COL17A1,SLIT2,NECTIN3,CADM3,DSC1,MYL9,LAMB3,DSC3,CLDN8,FLNC,MSN,HADH,AKT3,JAM3,SKAP2,MPZL2,LAYN,VCL,NLGN3,CDH3,LAMC2,SDC3,NECTIN1,ITGB1,RSU1,SPEG,ACTN1,SGCE,ZYX,TJP1,ICAM5,FBN1,CNN2,LIMA1,CNTN1,ARHGEF6,PTEN,ITGA10,CDH8,RRAS,ADAM23,PARD6G,TRO,MPZL1,ITGB4,MMP2,ALOX15B,ACTN3,CLDN18,TS…	1.98236
KEGG_JAK_STAT_SIGNALING_PATHWAY	1.11197053302261e-06	1.05173879581722e-05	-1.97368	139	SPRY2,LEPR,TSLP,LEP,SPRY1,LIFR,IFNGR1,IL6,IL11RA,GHR,SOCS3,STAT5A,SOCS5,IL22RA2,MPL,STAT5B,CCND2,PIK3R1,AKT3,CSF3,PIM1,SOS1,IL15RA,IL6R,LIF,SPRY3,TPO,IFNE,JAK1,SPRED1,PIK3CD,IL7,IL4R,PIK3CA,CBL,IL3RA,STAT4,MYC,IFNAR2,CNTFR,CSF2RB,CSF2RA,IL13,IL12A,SOCS2,OSMR,SOS2,IFNLR1,JAK2,IL20RB,IL22RA1,IL15,PTPN11,IL10,IL2,IL7R,CBLB,IFNAR1,CCND3,IL10RA,PIAS1,CNTF,PRL,IL23R,IL13RA2,PIK3CG,STAT6,CRLF2	1.97368
KEGG_PYRIMIDINE_METABOLISM	9.03415422435972e-06	7.07156209975743e-05	1.96547	96	TK1,POLR3K,RRM2,CANT1,POLE2,ENTPD8,NME1,NME3,POLR2H,TYMS,DTYMK,POLD4,POLR2K,POLE,CTPS1,CTPS2,PRIM1,POLA2,NME4,TYMP,PRIM2,NT5M,ENTPD6,DCK,POLD2,RRM1,POLD1,ITPA,UCKL1,POLR2J,POLR2G,NME2,NME6,RRM2B,POLR2I,POLE3,CMPK2,NT5C,POLR2D,NT5C3A,PNP,DUT,UMPS,PNPT1,ENTPD5,TXNRD2,POLA1,UPRT,POLR3C,POLR1A,NME7,POLR1C,POLR2L,POLR1B,NUDT2,NME5	1.96547
KEGG_DRUG_METABOLISM_CYTOCHROME_P450	6.48986192563754e-05	0.000359317	-1.96037	67	FMO2,ADH1B,ADH1A,GSTM5,ADH5,ADH4,ALDH1A3,ADH1C,MAOA,AOX1,FMO1,UGT2B7,UGT2B28,ADH6,GSTP1,CYP1A2,FMO3,MGST1,FMO4,GSTA1,CYP3A4	1.96037
KEGG_COMPLEMENT_AND_COAGULATION_CASCADES	6.26907028709555e-05	0.00035577	-1.94662	69	PROS1,VWF,F10,SERPING1,CFH,MASP1,A2M,C1R,CFI,F8,C1S,C3,C4BPA,C6,C7,F3,CR1,CFD,F13A1,TFPI,THBD,CD59	1.94662
KEGG_ADIPOCYTOKINE_SIGNALING_PATHWAY	4.45247999329691e-05	0.000273166	-1.94246	66	SLC2A4,LEPR,CD36,ACACB,LEP,ACSL4,ACSL1,ADIPOQ,PPARA,SOCS3,AKT3,PCK1,ACSL5,TNFRSF1B,PPARGC1A,RXRG,PRKAA1,MAPK10	1.94246
KEGG_METABOLISM_OF_XENOBIOTICS_BY_CYTOCHROME_P450	0.000161728	0.000815829	-1.92532	65	ADH1B,ADH1A,GSTM5,ADH5,AKR1C2,ADH4,ALDH1A3,AKR1C1,ADH1C,AKR1C3,CYP1A1,UGT2B7,UGT2B28,ADH6,GSTP1,CYP1A2,MGST1,GSTA1,CYP3A4	1.92532
HALLMARK_INFLAMMATORY_RESPONSE	3.375360899887e-07	3.64860440130642e-06	-1.90365	198	CX3CL1,TACR1,PTGER4,NMUR1,KLF6,IL6,MET,ACVR2A,EDN1,KCNJ2,CHST2,SCARF1,CCL24,CSF3,MARCO,TNFRSF1B,ADM,HBEGF,ABCA1,SELE,CCL2,HRH1,F3,AXL,IL15RA,CALCRL,LYN,NLRP3,IL18R1,PROK2,LIF,DCBLD2,VIP,IL1R1,HAS2,LPAR1,STAB1,FZD5,CXCL6,IL4R,KIF1B,APLNR,TLR3,PDPN,KCNMB2,TLR1,IRAK2,MYC,CD40,GPC3,IL18RAP,NAMPT,CMKLR1,PDE4B,PTPRE,ADORA2B,CD69,BEST1,TLR2,OSMR,AHR,CD82,ITGB3,SLC31A2,ITGB8,IL15,CSF1,IL10,EMP3,CD14,IL7R…	1.90365
KEGG_CELL_ADHESION_MOLECULES_CAMS	1.09229828606485e-05	8.26505703122401e-05	-1.88165	129	JAM2,CD34,PECAM1,CLDN11,CDH5,ICAM2,CLDN5,CLDN19,PTPRM,ITGA9,NECTIN3,CADM3,MPZ,SELP,ESAM,CLDN8,JAM3,CLDN10,GLG1,SELE,HLA-E,PDCD1LG2,NLGN3,CDH3,CLDN16,SDC3,NECTIN1,ITGB1,NCAM1,ITGA6,CLDN2,CNTN1,CD40,MPZL1,NLGN1,CLDN18,ITGB8,ITGA8,CLDN1,CLDN15,CD58,NRXN2,CD40LG,VCAM1	1.88165
HALLMARK_ESTROGEN_RESPONSE_LATE	3.02283345470965e-07	3.43091597109546e-06	1.87647	197	COX6C,KIF20A,TOP2A,PLAC1,CDC20,TSPAN13,SLC9A3R1,GINS2,FKBP4,SIAH2,LLGL2,ANXA9,RET,FAM102A,CDC6,STIL,PLK4,DNAJC12,DNAJC1,TJP3,SORD,FGFR3,CA12,XBP1,GALE,HPRT1,KRT19,CCND1,CACNA2D2,LSR,ASCL1,ABCA3,ARL3,MAPK13,RAB31,AGR2,TPBG,TFF3,SLC7A5,PKP3,SLC22A5,OVOL2,PTPN6,SLC27A2,ABHD2,CELSR2,CD9,PRLR,MICB,SLC1A4,PRSS23,BAG1,AMFR,CISH,MYB,TFF1,EMP2,FLNB,TH,RAPGEFL1,UGDH,DCXR,SCUBE2,MAPT,BATF,NPY1R,MDK,CHST8,NM…	1.87647
KEGG_NUCLEOTIDE_EXCISION_REPAIR	0.000433882	0.00189406	1.86753	44	PCNA,POLE2,LIG1,RFC2,POLD4,CDK7,RFC4,RPA3,CETN2,POLE,RFC5,POLD2,POLD1,RFC3,RBX1,POLE3,MNAT1,DDB1,ERCC2	1.86753
HALLMARK_UNFOLDED_PROTEIN_RESPONSE	4.05066642981945e-05	0.000262715	1.84873	109	LSM4,PARN,MTHFD2,XBP1,EIF4A3,ALDH18A1,ARFGAP1,DNAJA4,SLC7A5,EXOSC4,SPCS1,NHP2,HSPA9,EXOC2,YIF1A,LSM1,YWHAZ,SRPRB,CALR,HSPA5,SLC1A4,NOP56,FUS,BANF1,CNOT6,DKC1,CKS1B,EXOSC5,EIF4EBP1,SERP1,EXOSC1,IFIT1,NOLC1,WFS1,EIF4E,STC2,SLC30A5,HSP90B1,XPOT,NFYA,EIF4G1,HYOU1,KHSRP,ATF6,TATDN2,RRP9,EDEM1,PAIP1,EXOSC9,IMP3,POP4,NOP14,EIF2AK3,VEGFA	1.84873
HALLMARK_IL6_JAK_STAT3_SIGNALING	7.5808711829748e-05	0.000400285	-1.83652	87	LEPR,CD36,CXCL3,IFNGR1,IL6,A2M,ACVRL1,SOCS3,FAS,JUN,TNFRSF1B,CXCL1,PIM1,TNFRSF21,IL15RA,IL18R1,PLA2G2A,IL1R1,PF4,MAP3K8,IL7,IL4R,CBL,IL3RA,CNTFR,PDGFC,CSF2RB,CSF2RA,TLR2,OSMR,ITGB3,CSF1,PTPN11,TNFRSF1A,CD14,IFNAR1,IL1R2,IL17RA,IL1B	1.83652
KEGG_TYROSINE_METABOLISM	0.00156754	0.00564813	-1.82469	39	AOC3,ADH1B,ADH1A,ADH5,ADH4,ALDH1A3,ADH1C,AOC2,HPD,DCT,MAOA,AOX1,TPO,ADH6	1.82469
KEGG_GLYCEROLIPID_METABOLISM	0.00126774	0.00496168	-1.80707	47	GPAM,LPL,PLPP3,PLPP1,DGAT2,ALDH2,MGLL,GPAT3,AGPAT4,AGPAT2,GLYCTK,DGKI,AKR1B1,DGKG,LIPG,LIPC	1.80707
KEGG_PROPANOATE_METABOLISM	0.00151074	0.00553125	-1.80261	31	ACACB,ALDH2,ACSS2,HADHA,PCCA,EHHADH,LDHB,MLYCD,SUCLA2,SUCLG1,ACADM,ALDH7A1,HIBCH,LDHAL6B,ACAT1,ALDH6A1,ACSS3	1.80261
KEGG_HEMATOPOIETIC_CELL_LINEAGE	0.000177444	0.000875648	-1.80232	83	MME,CD34,CD36,KIT,IL6,IL11RA,ITGA1,CSF3,CR1,IL6R,TPO,IL1R1,ITGA6,FCER2,CD59,IL7,IL4R,IL3RA,CD1C,CSF2RA,CSF1R,ITGB3,CD33,CSF1,CD14,CD1D,IL7R,IL1R2,IL1B	1.80232
KEGG_OOCYTE_MEIOSIS	7.58249250330998e-05	0.000400285	1.79893	108	PKMYT1,CDC25C,CDK1,PLK1,AURKA,CCNB1,BUB1,SGO1,PTTG1,CCNB2,ESPL1,CDC20,MAD2L1,FBXO43,CCNE2,PPP1CA,SPDYC,CCNE1,ANAPC11,ANAPC7,YWHAZ,CDK2,IGF1R,YWHAB,PPP2R1A,ADCY1,BTRC,FBXO5,PPP2CA,MAD2L2,RBX1,SKP1,SMC1A,ADCY9,PRKACB,CALM3,RPS6KA1,ITPR3,YWHAH,REC8,CALML6,SMC1B	1.79893
HALLMARK_IL2_STAT5_SIGNALING	5.08182254812011e-06	4.11990613722594e-05	-1.78256	198	ITIH5,PLAGL1,SHE,PLPP1,BMP2,PRNP,EMP1,GABARAPL1,ABCB1,ARL4A,KLF6,IFNGR1,PENK,CDKN1C,LRRC8C,NRP1,NFIL3,PTH1R,SH3BGRL2,GLIPR2,PTCH1,CCND2,TNFRSF8,SELP,CAPN3,NT5E,SCN9A,PLIN2,RRAGD,MAFF,AHNAK,FGL2,TNFRSF1B,PIM1,SLC2A3,SWAP70,WLS,TNFRSF21,DENND5A,IL18R1,LIF,SYT11,DHRS3,ITGA6,MAP3K8,IL4R,MYO1C,PRKCH,IL3RA,MYC,RORA,TNFSF11,BATF3,IL13,IRF4,SOCS2,AHR,BMPR2,MYO1E	1.78256
HALLMARK_COAGULATION	5.754164137235e-05	0.000334922	-1.77975	137	ANXA1,GSN,PROS1,VWF,PECAM1,F10,LRP1,SERPING1,TF,CFH,A2M,DPP4,FYN,CSRP1,C1R,CFI,F8,C1S,C3,DCT,KLK8,DUSP6,MMP7,MAFF,LEFTY2,RAPGEF3,F3,CFD,KLF7,LGMN,THBD,PF4,CAPN5,P2RY1,RGN,FBN1,ISCU,GNG12	1.77975
KEGG_ECM_RECEPTOR_INTERACTION	0.000329941	0.0015285	-1.76371	83	TNXB,ITGA7,CD36,VWF,COL6A6,LAMA2,LAMA4,SV2B,ITGA9,RELN,LAMA1,LAMB3,LAMC1,ITGA1,LAMC3,HSPG2,LAMC2,COL4A4,SDC3,ITGB1,ITGA6,TNN,SV2C,LAMB1,LAMB4,ITGA10,ITGB4,COL4A2,ITGB3,ITGB8,ITGA8	1.76371
KEGG_BASAL_CELL_CARCINOMA	0.00144548	0.00537908	-1.74507	54	FZD4,BMP2,TCF7L2,FZD7,PTCH2,TCF7L1,PTCH1,GLI2,TCF7,WNT2B,GLI1,WNT6,FZD9,FZD5,WNT5B,WNT9B,HHIP,WNT1,FZD1,WNT10A,SMO,CTNNB1,WNT10B	1.74507
KEGG_LEUKOCYTE_TRANSENDOTHELIAL_MIGRATION	0.000305655	0.00144549	-1.72278	113	JAM2,GNAI1,PECAM1,CLDN11,CXCL12,CDH5,CLDN5,CLDN19,MYL9,PLCG2,PRKCA,PIK3R1,ESAM,CLDN8,MSN,JAM3,ROCK2,CLDN10,RAPGEF3,VCL,CLDN16,ITGB1,CLDN2,ACTN1,PIK3CD,PXN,PIK3CA,RAP1A,MYL2,MMP2,ACTN3,CLDN18,CLDN1,CLDN15,NCF4,PTPN11,CTNNA3,VCAM1,CTNNB1,TXK,MAPK14	1.72278
HALLMARK_MITOTIC_SPINDLE	1.79437457893781e-05	0.000123431	1.70374	197	NEK2,KIF4A,TPX2,CDK1,PLK1,AURKA,BUB1,KIF2C,NDC80,BIRC5,CENPF,CCNB2,ESPL1,KIF11,KIF23,TOP2A,DLGAP5,LMNB1,RACGAP1,CENPE,ANLN,KIF15,KIF22,TTK,ECT2,EZR,KNTC1,PIF1,CEP250,ARFIP2,CKAP5,SHROOM2,SMC4,PREX1,SAC3D1,RHOT2,TBCD,BRCA2,ARL8A,ARFGEF1,PRC1,ARF6,CYTH2,KIF3B,STAU1,KPTN,CTTN,INCENP,FLNB,TAOK2,SASS6,MARK4,ARHGDIA,KIF20B,FBXO5,CEP131	1.70374
KEGG_AMINOACYL_TRNA_BIOSYNTHESIS	0.00559232	0.0162751	1.70035	22	TARS2,EARS2,FARSA,DARS2,HARS2,IARS2,PARS2,LARS2,YARS2,FARSB,FARS2,MARS2,VARS2,NARS2,AARS2,CARS2	1.70035
KEGG_BETA_ALANINE_METABOLISM	0.00911921	0.0243537	-1.69597	22	AOC3,ALDH2,AOC2,DPYD,DPYS,HADHA,EHHADH,MLYCD,ACADM,ALDH7A1,HIBCH	1.69597
KEGG_NEUROACTIVE_LIGAND_RECEPTOR_INTERACTION	4.31212747601338e-05	0.000271904	-1.69152	259	LEPR,S1PR1,LEP,TACR1,OXTR,ADRB2,PTGFR,HTR2A,ADCYAP1R1,PTGER4,ADRA1A,GABRP,NMUR1,AVPR2,GABRE,GLP2R,GRIN2B,EDNRB,NR3C1,P2RY14,GHR,PTH1R,GRIA4,ADRB3,SCTR,LPAR6,CHRNA7,LHCGR,AVPR1A,GRID1,PTH2R,HRH1,SSTR1,CRHR2,NPY4R,GABRA4,CALCRL,S1PR2,CTSG,THRB,TSHB,ADRA2B,HTR4,TSHR,LPAR1,GALR1,GABRG1,P2RX6,P2RY1,UTS2R,APLNR,HCRTR1,LPAR4,NPY2R,MAS1,CHRM3,CHRM1,P2RY13,NPFFR1,GRIN2A,CYSLTR2,ADORA2B,CALCR,HTR7,ADRA2A,P…	1.69152
KEGG_CALCIUM_SIGNALING_PATHWAY	0.000151231	0.000780215	-1.68971	174	PDE1C,MYLK,EGFR,TACR1,RYR3,OXTR,ADRB2,PTGFR,HTR2A,ADRA1A,GNAL,PDE1B,PDGFRA,ADCY4,EDNRB,BST1,PLCZ1,PLCG2,PRKCA,PDE1A,PHKG1,ADRB3,CHRNA7,LHCGR,AVPR1A,TRPC1,NOS1,HRH1,ATP2B4,PLN,HTR4,CACNA1G,P2RX6,SLC8A3,CHRM3,NOS3,CHRM1,GRIN2A,CYSLTR2,CAMK2D,ADORA2B,PRKX,HTR7,P2RX1,ITPKB,PHKA2,ADCY3,PPP3CB,RYR1,PLCD1,PPP3CC,PDGFRB,SLC8A1,GNAQ,CACNA1C,CAMK2G,PLCB1,ATP2B1,PRKCB,PLCD3,PTGER3,HTR2B,PTAFR,BDKRB2	1.68971
KEGG_ABC_TRANSPORTERS	0.00380274	0.011825	-1.68758	44	ABCA9,ABCD2,ABCA8,ABCA10,ABCA6,ABCB5,ABCB1,ABCC9,ABCA1,ABCG2,ABCA5,CFTR,ABCD4,ABCC2,ABCB11,ABCC6,ABCA13,ABCG4	1.68758
HALLMARK_WNT_BETA_CATENIN_SIGNALING	0.0050441	0.0148703	-1.66581	42	GNAI1,NOTCH4,PTCH1,CCND2,NOTCH1,TCF7,DLL1,WNT6,MYC,WNT5B,RBPJ,JAG2,JAG1,WNT1,FZD1,NUMB,HEY2,CTNNB1,NKD1,DKK4,HEY1,ADAM17	1.66581
KEGG_TIGHT_JUNCTION	0.000848896	0.00350363	-1.65635	127	MRAS,JAM2,MYH11,GNAI1,EPB41L2,CLDN11,AMOTL1,MYH1,CLDN5,CLDN19,YBX3,MYL9,PRKCA,CLDN8,PPP2R1B,AKT3,JAM3,PPP2R2B,CLDN10,RRAS2,MYH3,MPDZ,CLDN16,CSNK2A2,CLDN2,ACTN1,TJP1,PRKCH,PTEN,RRAS,PARD6G,MYH2,MYL2,PRKCQ,MAGI1,ACTN3,CLDN18,CLDN1,CLDN15,MYH10,PPP2CB,CTNNA3,PARD3,CTNNB1	1.65635
KEGG_VASCULAR_SMOOTH_MUSCLE_CONTRACTION	0.0013404	0.00515712	-1.65588	109	NPR1,PPP1R12B,MYH11,KCNMB1,MYLK,PLA2G4A,ADRA1A,NPR2,ACTA2,ACTG2,PPP1R14A,ADCY4,MYL9,PRKCA,CALD1,AVPR1A,ROCK2,PLA2G5,CALCRL,PLA2G2A,PRKCH,KCNMB2,PLA2G4E,ADORA2B,PRKX,PRKCQ,ADCY3,PPP1R12A,PPP1CB,GNAQ,CACNA1C,PLCB1,PRKCB,PRKG1,RAMP2,ROCK1,GUCY1A2,CALM1,CALML3,ADCY5,PLCB4,ADCY6,ADCY7,GNA12	1.65588
KEGG_GLYCOSYLPHOSPHATIDYLINOSITOL_GPI_ANCHOR_BIOSYNTHESIS	0.00972575	0.0256714	1.6546	24	PIGQ,PIGT,PIGX,PIGU,DPM2,PIGM,PIGO,PIGC,PIGW,GPAA1	1.6546
HALLMARK_TGF_BETA_SIGNALING	0.00416163	0.0127661	-1.6412	54	SPTBN1,BMP2,WWTR1,CDKN1C,SKI,PPP1R15A,LTBP2,KLF10,LEFTY2,ID1,ENG,ACVR1,TJP1,JUNB,ID3,BMPR1A,BMPR2,SMAD6	1.6412
KEGG_VIBRIO_CHOLERAE_INFECTION	0.00312133	0.0102642	1.64085	52	ATP6AP1,MUC2,ATP6V0B,ARF1,ATP6V1G1,PDIA4,SEC61A2,ATP6V1H,SEC61G,KDELR1,TCIRG1,SEC61A1,ACTG1,ATP6V1F,ATP6V1C1,ATP6V0E2,ATP6V1G2,KDELR2,ADCY9,PRKACB,PRKCG,ATP6V1A,ATP6V1D,ATP6V0E1,SEC61B	1.64085
KEGG_ETHER_LIPID_METABOLISM	0.00596329	0.0169208	-1.64027	31	PLPP3,PLA2G4A,ENPP2,PLPP1,ENPP6,PLD1,LPCAT2,PLA2G5,PLA2G2A,PLD2,PLA2G4E,PAFAH1B1	1.64027
KEGG_VIRAL_MYOCARDITIS	0.00441791	0.0131956	-1.6363	68	CAV1,DMD,MYH11,MYH1,LAMA2,FYN,MYH3,HLA-E,SGCA,SGCB,CD40,MYH2,SGCD,ABL1,MYH10,CD40LG,PRF1,SGCG,CD28,MYH9,HLA-DMA,MYH7B,HLA-DOA,CD55,HLA-DOB	1.6363
KEGG_PATHWAYS_IN_CANCER	1.72524999647052e-05	0.000122385	-1.63511	321	VEGFD,TGFBR2,FOXO1,FZD4,EPAS1,PPARG,EGFR,KIT,BMP2,IGF1,FGF1,TCF7L2,RUNX1T1,PDGFRA,PLD1,FGF7,PTGS2,IL6,LAMA2,LAMA4,CEBPA,MET,FZD7,STAT5A,PTCH2,FOS,ZBTB16,ETS1,TCF7L1,LAMA1,PLCG2,PRKCA,STAT5B,PTCH1,LAMB3,LAMC1,PDGFA,PIK3R1,FGF2,FAS,AKT3,MECOM,JUN,GLI2,MITF,RARB,SOS1,LAMC3,HGF,VEGFC,RXRG,LAMC2,COL4A4,MAPK10,CDK6,ITGB1,TCF7,WNT2B,GLI1,ITGA6,JAK1,WNT6,FZD9,CDKN2B,FZD5,PIK3CD,GSTP1,CRK,LAMB1,LAMB4,PIK3…	1.63511
KEGG_RNA_DEGRADATION	0.00378365	0.011825	1.63271	55	LSM4,PARN,ENO2,EXOSC4,HSPA9,LSM1,CNOT9,CNOT3,CNOT10,SKIV2L,CNOT6,EXOSC5,ENO3,EXOSC3,EXOSC1,HSPD1,LSM7,LSM3,EDC3,PNPT1,WDR61,EXOSC9,LSM5,LSM8,EXOSC2,LSM2,PAPOLA,DCP1B,EXOSC7,ZCCHC7,CNOT2	1.63271
HALLMARK_FATTY_ACID_METABOLISM	0.000583187	0.0024978	-1.62213	154	AOC3,GPD1,CD36,AQP7,ACSL4,ACSL1,ALDH1A1,CA4,G0S2,CA6,GABARAPL1,INMT,PPARA,CIDEA,ACSM3,ADH1C,RETSAT,ACADL,HSD17B11,MGLL,HADH,ACAA2,ACSL5,MAOA,CYP1A1,EHHADH,FMO1,MLYCD,SUCLA2,SUCLG1,SDHD,DLST,ETFDH,MDH1,ME1,PTPRG,ALAD,ACADM,HSDL2,ACADS,HIBCH,S100A10,SERINC1,HADHB,BCKDHB,PRDX6,CD1D,ACADVL,PDHA1,ACOX1,VNN1,ODC1	1.62213
KEGG_DORSO_VENTRAL_AXIS_FORMATION	0.0184111	0.0430857	-1.6032	24	EGFR,ETS2,PIWIL4,NOTCH4,ETS1,NOTCH1,SOS1,CPEB1,ETV6,SOS2,PIWIL2,NOTCH2	1.6032
KEGG_ADHERENS_JUNCTION	0.00323825	0.0103533	-1.59488	73	SORBS1,TGFBR2,EGFR,PTPRB,TCF7L2,WASF3,PTPRM,MET,FYN,NECTIN3,TCF7L1,SNAI2,WASF2,VCL,FER,NECTIN1,CSNK2A2,TCF7,ACTN1,TJP1	1.59488
KEGG_CHEMOKINE_SIGNALING_PATHWAY	0.00042181	0.00187747	-1.59249	185	CX3CL1,GNG11,CXCL2,GNG2,GNAI1,CXCL12,CCL14,CXCL3,ADCY4,CCL23,GRK3,GRK5,CCL13,STAT5B,CXCR2,PIK3R1,CCL24,AKT3,ROCK2,CCL21,CXCL1,CCL2,GNG7,SOS1,CXCL5,CCL28,LYN,CCL16,SHC3,ELMO1,PF4,CCL18,PPBP,PIK3CD,FGR,PF4V1,CRK,CXCL6,PXN,PIK3CA,RAP1A,GNG12,RASGRP2,PRKX,CCL4,CCL8,FOXO3,SOS2,ADCY3,JAK2	1.59249
KEGG_AXON_GUIDANCE	0.00316517	0.0102642	-1.58776	128	EPHB1,CFL2,GNAI1,PAK3,DPYSL2,SLIT3,CXCL12,SEMA3G,ABLIM1,EPHA2,ROBO3,NRP1,MET,SEMA3D,FYN,SLIT2,PAK5,SEMA3A,EPHB6,ROCK2,EFNB1,NCK1,SEMA5A,ITGB1,NFATC2,NCK2,FES,NFAT5,EPHA4,NFATC3,ABL1,LIMK2,NFATC1,DCC,EFNB2,EFNA5,RGS3,PPP3CB,EFNB3,SEMA6A,PPP3CC,PLXNA1,NTN4,ABLIM3,ROBO1	1.58776
KEGG_N_GLYCAN_BIOSYNTHESIS	0.00818887	0.0221295	1.58097	46	ALG1,FUT8,DPM2,B4GALT3,ALG3,DOLPP1,RPN2,MGAT5B,RPN1,MOGS,MGAT4A,MGAT4B,ALG6,ALG8,DPM3,DPM1,MAN1B1,DAD1,GANAB,DPAGT1,STT3B,B4GALT1,B4GALT2,DDOST,ALG12,ALG5,ALG2	1.58097
HALLMARK_GLYCOLYSIS	0.000393432	0.00178618	1.5791	196	CDK1,AURKA,HMMR,POLR3K,KIF20A,CENPA,DEPDC1,FKBP4,ALG1,ARTN,GALE,ENO2,CACNA1H,PSMC4,FUT8,STMN1,BPNT1,SLC16A3,TPBG,SPAG4,CHST1,TFF3,COG2,BIK,ALDOA,GOT2,GMPPB,SLC25A10,COPB2,PAXIP1,GMPPA,IER3,PMM2,HSPA5,SDHC,CASP6,CHPF,B3GAT3,GNPDA1,CLN6,SAP30,TPI1,HAX1,PPIA,TXN,CLDN3,EFNA3,PKM,PGK1,P4HA1,GOT1,CHPF2,SRD5A3,GALK1,SDC1,FAM162A,CLDN9,MIOX,B4GALT7,STC1,XYLT2,IDUA,SOD1,RBCK1,PPFIA4,B4GALT4,B3GALT6,SLC35A…	1.5791
HALLMARK_XENOBIOTIC_METABOLISM	0.000639166	0.00268687	-1.57712	195	ABCD2,PROS1,ATOH8,CD36,NDRG2,PDK4,CAT,IGF1,F10,RBP4,CES1,CDO1,GABARAPL1,HSD11B1,ETS2,ALDH2,ADH5,EPHA2,AKR1C2,ADH1C,RETSAT,SLC12A4,AKR1C3,FAS,MAOA,LCAT,CYP1A1,AOX1,HSD17B2,FBLN1,FMO1,PC,GCKR,TPST1,IL1R1,ABHD6,PEMT,XDH,ETFDH,ACSM1,PINK1,IGFBP1,CYP1A2,PTGDS,FMO3,FETUB,ABCC2	1.57712
HALLMARK_BILE_ACID_METABOLISM	0.00192006	0.00670546	-1.5755	112	ABCA9,ABCD2,ABCA8,LIPE,ABCA6,CAT,ACSL1,ALDH1A1,BMP6,BBOX1,RETSAT,HSD17B11,NR3C2,CH25H,CYP7B1,CYP39A1,SLCO1A2,ACSL5,ABCA1,CYP7A1,OPTN,RXRG,MLYCD,ABCA5,AKR1D1	1.5755
KEGG_TGF_BETA_SIGNALING_PATHWAY	0.00425657	0.0128832	-1.57197	85	ACVR1C,TGFBR2,BMP2,BMP6,ID4,DCN,SMAD9,ACVRL1,ACVR2A,PPP2R1B,ROCK2,LEFTY2,ID1,GDF5,NODAL,ACVR1,CDKN2B,MYC,ID3,BMPR1A,GDF7,BMPR2,INHBB,SMAD6,PPP2CB,SMAD4,ZFYVE9,THBS4,FST,TGFB2,ROCK1,SMURF2,TGFBR1,RBL2	1.57197
HALLMARK_COMPLEMENT	0.000964687	0.00391043	-1.56369	199	KCNIP2,GNG2,CD36,PLA2G4A,F10,LRP1,SERPING1,NOTCH4,IL6,CFH,DPP4,FYN,CSRP1,C1R,L3MBTL4,F8,C1S,C3,CPM,DUSP6,CDH13,MAFF,ZFPM2,ZEB1,CXCL1,ANXA5,CASP10,PIM1,TIMP2,F3,CR1,LYN,LGMN,LGALS3,DGKG,CASP4,ADRA2B,CD59,CASP1,TNFAIP3,DOCK4,ME1,PIK3CA,FCN1,SH2B3,FDX1,DOCK9,COL4A2,CPQ,JAK2,CTSC,S100A12,CD40LG,PPP2CB,LIPA	1.56369
KEGG_STEROID_HORMONE_BIOSYNTHESIS	0.0109076	0.0281367	-1.55515	49	HSD11B1,AKR1C2,AKR1C1,AKR1C3,CYP11A1,CYP7B1,CYP7A1,CYP1A1,HSD17B2,UGT2B7,UGT2B28,AKR1D1,STS,CYP3A4,SULT1E1,HSD17B12,CYP1B1	1.55515
KEGG_WNT_SIGNALING_PATHWAY	0.00218445	0.00740103	-1.55512	146	SFRP1,FZD4,SOX17,TCF7L2,WIF1,FZD7,TCF7L1,PRKCA,CCND2,PPP2R1B,MMP7,JUN,ROCK2,DAAM2,PRICKLE2,FOSL1,MAPK10,CSNK2A2,TCF7,WNT2B,NFATC2,WNT6,FZD9,FZD5,NFAT5,MYC,WNT5B,SFRP4,LRP6,WNT9B,CAMK2D,PRKX,NFATC3,NFATC1,WNT1,PPP3CB,PPP2CB,FZD1,WNT10A,PPP3CC,SMAD4,SFRP5,CTNNB1,NKD1,PRICKLE1,WNT10B,CCND3,CAMK2G,PLCB1,PRKCB,WNT11,CER1,DKK4	1.55512
KEGG_HYPERTROPHIC_CARDIOMYOPATHY_HCM	0.00588205	0.0169016	-1.54875	83	DMD,ITGA7,IGF1,DES,IL6,LAMA2,ITGA9,CACNA2D1,ITGA1,PRKAA1,TPM2,ITGB1,ITGA6,MYL3,SGCA,SGCB,ITGA10,TPM1,MYL2,ITGB4,SGCD,TTN,ITGB3,ITGB8,ITGA8,ACTC1,SLC8A1,SGCG,CACNB4,PRKAG2,CACNA1C,PRKAB2,TGFB2,TNNT2	1.54875
KEGG_OXIDATIVE_PHOSPHORYLATION	0.00181201	0.00642696	1.5458	113	COX6C,ATP6AP1,ATP6V0B,ATP6V1G1,COX17,NDUFAB1,NDUFS2,COX6A1,ATP6V1H,NDUFA2,SDHC,NDUFS8,NDUFB10,CYC1,TCIRG1,COX7A2,COX8A,UQCRQ,ATP6V1F,NDUFB4,NDUFB9,NDUFS6,ATP6V1C1,ATP6V0E2,ATP6V1G2,NDUFA3,COX6A2,NDUFA8,NDUFB2,NDUFC2,ATP6V1A,ATP6V1D,NDUFS3,COX6B1,NDUFB6,ATP6V0E1,NDUFC1,NDUFB3,NDUFA1,NDUFA11,NDUFA5,NDUFA7,COX5A,UQCR10,NDUFB1,UQCRC1,COX7B2,NDUFA4,PPA2,COX7C,COX5B,NDUFB7,COX7A2L,COX7B,ATP6V1E1,NDUFA6	1.5458
KEGG_REGULATION_OF_ACTIN_CYTOSKELETON	0.00144222	0.00537908	-1.54298	207	MRAS,GSN,ITGA7,MYLK,CFL2,EGFR,PAK3,FGF1,PDGFRA,FGF7,ARHGEF4,ITGA9,PDGFD,PAK5,MYL9,PDGFA,PIK3R1,DIAPH2,MSN,ITGA1,FGF2,WASF2,ROCK2,RRAS2,SOS1,VCL,ITGB1,PIP5K1B,RDX,ITGA6,ARHGEF7,ACTN1,PIK3CD,CRK,PXN,PIK3CA,ARHGEF6,GNG12,CHRM3,ITGA10,RRAS,CHRM1,FGF16,PDGFC,MYL2,ITGB4,FGF17,PIKFYVE,SOS2,LIMK2,ITGB3,DOCK1,ACTN3,ITGB8,ITGA8,PPP1R12A,PPP1CB,MYH10,TIAM2,CD14	1.54298
KEGG_BUTANOATE_METABOLISM	0.0273401	0.0571587	-1.53996	33	ACSM5,ALDH2,ACSM3,HADH,HADHA,BDH2,EHHADH,ACSM1,OXCT1,ACSM2A,ACADS,ALDH7A1,PDHA1,ACAT1	1.53996
HALLMARK_SPERMATOGENESIS	0.00208693	0.00717778	1.53741	123	NEK2,CDK1,AURKA,BUB1,KIF2C,CCNB2,CDKN3,NCAPH,EZH2,STRBP,TTK,CNIH2,PHKG2,GRM8,CLGN,PCSK4,GAD1,DBF4,RFC4	1.53741
KEGG_OLFACTORY_TRANSDUCTION	0.00295605	0.009868	-1.52706	150	PDE1C,GNAL,CLCA4,OR5K2,GRK3,OR7C1,OR10A3,OR10A6,OR7A5,OR2L13,CLCA2,OR2B11,CNGB1,OR52N4,OR2L3,OR1L8,OR2A42,OR3A2,CAMK2D,PRKX,ADCY3,OR2A1,OR5AU1,OR52N2,OR51E1,OR2C3,OR5P2,OR2S2,CAMK2G,OR2A7,PRKG1,OR1E1,OR2A12,PRKG2,OR2M4,CALM1,CALML3,OR3A1,OR5P3,OR3A3,OR2L2,CLCA1,OR2A5,OR2A4,OR56B1,OR4D1,OR10Q1,OR2F1,OR6B1,OR52I1,OR52N1	1.52706
KEGG_ERBB_SIGNALING_PATHWAY	0.00696303	0.0192757	-1.51426	87	EGFR,PAK3,NRG2,STAT5A,PAK5,PLCG2,PRKCA,STAT5B,PIK3R1,AKT3,NRG1,JUN,HBEGF,SOS1,NCK1,MAPK10,SHC3,NCK2,PIK3CD,CRK,PIK3CA,CBL,MYC,TGFA,CAMK2D,ABL1,SOS2	1.51426
KEGG_ARRHYTHMOGENIC_RIGHT_VENTRICULAR_CARDIOMYOPATHY_ARVC	0.0118713	0.029942	-1.50496	74	DMD,ITGA7,TCF7L2,DES,LAMA2,ITGA9,TCF7L1,CACNA2D1,ITGA1,ITGB1,TCF7,ITGA6,SGCA,SGCB,ACTN1,DSC2,ITGA10,ITGB4,SGCD,ITGB3,ACTN3,ITGB8,ITGA8,CTNNA3,CTNNB1,SLC8A1,SGCG,CACNB4,CACNA1C	1.50496
KEGG_MELANOMA	0.0169777	0.0405677	-1.49899	70	EGFR,IGF1,FGF1,PDGFRA,FGF7,MET,PDGFD,PDGFA,PIK3R1,FGF2,AKT3,MITF,HGF,CDK6,PIK3CD,PIK3CA,PTEN,FGF16,PDGFC,FGF17	1.49899
KEGG_INTESTINAL_IMMUNE_NETWORK_FOR_IGA_PRODUCTION	0.0299615	0.0607255	-1.49631	45	CXCL12,IL6,PIGR,IL15RA,CCL28,MAP3K14,CD40,IL15,IL10,CD40LG,TNFRSF17,IL2,CD28,HLA-DMA,HLA-DOA,HLA-DOB,AICDA,CCR9,CCR10,TNFRSF13B	1.49631
KEGG_TRYPTOPHAN_METABOLISM	0.032515	0.0653177	-1.4957	39	CAT,INMT,ALDH2,HADH,HAAO,HADHA,MAOA,CYP1A1,AOX1,EHHADH	1.4957
KEGG_GLYCEROPHOSPHOLIPID_METABOLISM	0.012898	0.032174	-1.49371	74	GPAM,PLPP3,GPD1,PLA2G4A,PLPP1,PLD1,LPCAT2,GPAT3,PLA2G5,AGPAT4,ADPRM,AGPAT2,LCAT,DGKI,PLA2G2A,DGKG,PEMT,PCYT1B	1.49371
KEGG_ACUTE_MYELOID_LEUKEMIA	0.0168442	0.0405677	-1.49333	57	KIT,TCF7L2,RUNX1T1,CEBPA,STAT5A,ZBTB16,TCF7L1,STAT5B,PIK3R1,AKT3,PIM1,SOS1,TCF7,PIK3CD,PIK3CA,MYC,PML,SOS2	1.49333
HALLMARK_ANGIOGENESIS	0.0240195	0.0519279	-1.48899	36	LPL,FSTL1,NRP1,PDGFA,CCND2,S100A4,TNFRSF21,THBD,PF4,CXCL6,PRG2,APP,JAG2,JAG1,KCNJ8,MSX1,SLCO2A1	1.48899
KEGG_MAPK_SIGNALING_PATHWAY	0.000983301	0.00391595	-1.48868	260	MRAS,TGFBR2,PLA2G4A,EGFR,FGF1,PDGFRA,FGF7,MEF2C,RASGRF2,FOS,MAP2K6,DUSP1,RPS6KA3,PRKCA,PDGFA,FLNC,CACNA2D1,FGF2,FAS,DUSP6,AKT3,MECOM,JUN,RAPGEF2,PLA2G5,RPS6KA2,RRAS2,NTF4,DUSP7,NR4A1,SOS1,SRF,FLNA,MAP3K3,MAPK10,PLA2G2A,MAP3K5,IL1R1,NFATC2,RASGRP4,CACNA1G,MAP3K6,MAP3K8,CRK,MAP4K4,MAP3K14,RAP1A,DUSP2,GNG12,RASGRP2,MYC,RRAS,PTPN5,FGF16,RASGRP3,NGF,RASA2,PLA2G4E,NTRK2,PRKX,MKNK1,FGF17,SOS2,MAP3K4,DUS…	1.48868
KEGG_ALDOSTERONE_REGULATED_SODIUM_REABSORPTION	0.019793	0.045711	-1.48824	41	IGF1,SGK1,HSD11B1,FXYD2,PRKCA,NR3C2,PIK3R1,ATP1A2,ATP1B2,PIK3CD,PIK3CA	1.48824
KEGG_DILATED_CARDIOMYOPATHY	0.0101559	0.0264987	-1.48281	89	DMD,ITGA7,IGF1,DES,ADCY4,LAMA2,ITGA9,CACNA2D1,ITGA1,PLN,TPM2,ITGB1,ITGA6,MYL3,SGCA,SGCB,ITGA10,TPM1,MYL2,ITGB4,PRKX,SGCD,TTN,ADCY3,ITGB3,ITGB8,ITGA8,ACTC1,SLC8A1,SGCG,CACNB4,CACNA1C	1.48281
KEGG_RENAL_CELL_CARCINOMA	0.0244282	0.0523133	-1.47536	68	VEGFD,EPAS1,PAK3,MET,PAK5,ETS1,PIK3R1,AKT3,JUN,RAPGEF1,SOS1,HGF,VEGFC,PIK3CD,CRK,PIK3CA,VEGFB,RAP1A,TGFA,SOS2	1.47536
KEGG_PHENYLALANINE_METABOLISM	0.0588235	0.113161	-1.47038	16	AOC3,ALDH1A3,AOC2,HPD,MAOA	1.47038
KEGG_ARACHIDONIC_ACID_METABOLISM	0.0281737	0.0581402	-1.46766	55	GPX3,PLA2G4A,PTGIS,PTGS2,CYP2U1,AKR1C3,PLA2G5,PLA2G2A,PTGDS,PLA2G4E,ALOX15B,HPGDS	1.46766
KEGG_RIBOSOME	0.0117693	0.029942	-1.46251	87	RPL5,RPS25,RPS27A,RPL21,RPL11,RPL34,RPL9,RPL4,RPS3A,RPS7,RPL15,RPL10A,RPL22,RPS6,RPL6,RPS12,RPS23,RSL24D1,RPL3,RPS20,RPS4X,RPL31,RPL35A,RPL32,RPL13,RPS13,RPS8,RPL10,RPL26,RPL37,RPL39,RPS18,RPL37A,RPLP2,RPL12,RPL7,RPS29,RPS9,RPS11,RPL7A,RPL23,RPL27A,RPL27,RPL24,RPS27,RPS15A,RPL13A	1.46251
KEGG_MELANOGENESIS	0.0215639	0.0475243	-1.46209	99	FZD4,GNAI1,KIT,TCF7L2,ADCY4,EDNRB,FZD7,EDN1,TCF7L1,PRKCA,DCT,MITF,TCF7,WNT2B,WNT6,FZD9,FZD5,WNT5B,CREB3L2,WNT9B,CAMK2D,PRKX,ADCY3,WNT1,FZD1,WNT10A,ASIP,CTNNB1,WNT10B,GNAQ,CAMK2G,PLCB1,CREB1,PRKCB,WNT11	1.46209
HALLMARK_NOTCH_SIGNALING	0.0562852	0.109203	-1.45588	32	MAML2,DTX1,TCF7L2,FZD7,ST3GAL6,PRKCA,NOTCH1,DLL1,FZD5,DTX4	1.45588
KEGG_STARCH_AND_SUCROSE_METABOLISM	0.048474	0.0956834	-1.45544	45	PYGM,UGP2,PGM1,GBE1,UGT2B7,GYS2,UGT2B28,TREH,ENPP3,GANC,AMY2B,PYGL,GCK,PYGB	1.45544
KEGG_INSULIN_SIGNALING_PATHWAY	0.0137201	0.0338528	-1.45414	134	SORBS1,SLC2A4,PYGM,FOXO1,LIPE,ACACB,PDE3B,RHOQ,SOCS3,PHKG1,PIK3R1,AKT3,PRKAR2B,PCK1,PPARGC1A,RAPGEF1,SOS1,TRIP10,PRKAA1,MAPK10,SHC3,GYS2,INPP5D,PIK3CD,CRK,PIK3CA,CBL,PDE3A,INPP5K,PRKX,MKNK1,PHKA2,SOCS2,SOS2,PPP1CB,IRS2,PYGL,CBLB,RPS6,PRKAG2,SHC4,PRKAB2,GCK,PYGB,PIK3CG,TSC1	1.45414
KEGG_PROXIMAL_TUBULE_BICARBONATE_RECLAMATION	0.0596421	0.113739	-1.45268	23	AQP1,CA4,FXYD2,ATP1A2,PCK1,ATP1B2,MDH1,GLS	1.45268
KEGG_P53_SIGNALING_PATHWAY	0.0199356	0.045711	1.44912	67	CDK1,CCNB1,CCNB2,RRM2,GTSE1,CCNE2,CHEK1,CCND1,PMAIP1,CCNE1,BAX,BBC3,CASP3,CDK2,SHISA5,CHEK2,PIDD1,MDM2,GADD45G	1.44912
HALLMARK_P53_PATHWAY	0.00740918	0.0202637	-1.43757	194	PTPN14,BMP2,KLF4,TXNIP,EPHA2,TP63,CEBPA,RETSAT,ATF3,FOS,PPP1R15A,ZBTB16,FBXW7,PDGFA,CCND2,TCN2,KRT17,KLK8,FAS,CDH13,JUN,NOTCH1,ZFP36L1,HBEGF,S100A4,PLK3,TSC22D1,ZMAT3,LDHB,LIF,CLCA2,SESN1,CDKN2B,SERPINB5,CASP1,ISCU,PROCR,BLCAP,APP,TSPYL2,TGFA,PTPRE,ITGB4,RRAD,CCNG1,JAG2,FOXO3,PRMT2,BTG1,ALOX15B,VWA5A,CD82,INHBB	1.43757
HALLMARK_ALLOGRAFT_REJECTION	0.00632655	0.01773	-1.43498	195	EGFR,IFNGR1,IL6,ACVR2A,SOCS5,ETS1,CCL13,CCND2,FAS,CCL2,HLA-E,LY75,FLNA,NCK1,LYN,NLRP3,LIF,PF4,STAB1,IL16,SRGN,FGR,IL7,IL4R,GBP2,TLR3,CFP,STAT4,TLR1,IFNAR2,CD40,KLRD1,IL18RAP,ELANE,CCL4,RPL9,IL13,RPS3A,IL12A,TLR2,EIF3D,IRF4,JAK2,INHBB,FCGR2B,IL15,IL27RA,CSF1,DYRK3,NCF4,IL10,CD40LG,PRF1,IL2,CD1D,CCND3,CCR2,NCR1,IL1B,PRKCB,CD28,TGFB2,HLA-DMA,IRF8	1.43498
KEGG_PRIMARY_BILE_ACID_BIOSYNTHESIS	0.0705882	0.127171	-1.43123	16	CH25H,CYP7B1,CYP39A1,CYP7A1,AKR1D1,CYP46A1,CYP8B1	1.43123
KEGG_OTHER_GLYCAN_DEGRADATION	0.0916497	0.156425	1.42709	15	NEU1,GBA,NEU4,GLB1,AGA,NEU3,FUCA2,MANBA,MAN2B2,FUCA1	1.42709
KEGG_GRAFT_VERSUS_HOST_DISEASE	0.0680147	0.124511	-1.42484	37	IL6,FAS,HLA-E,KLRD1,PRF1,IL2,KLRC1,KIR3DL1,IL1B,CD28,HLA-DMA,HLA-DOA,HLA-DOB,KIR2DL1	1.42484
KEGG_NOD_LIKE_RECEPTOR_SIGNALING_PATHWAY	0.029598	0.0605292	-1.4218	62	CXCL2,CARD6,IL6,NOD1,CCL13,NLRP1,CXCL1,CCL2,NLRP3,MAPK10,CARD8,CASP1,TNFAIP3,CCL8,NLRC4,BIRC2,TAB2,CARD18,MAPK14,IL1B,MAPK11,BIRC3,TRAF6,NFKBIA,CXCL8	1.4218
KEGG_SYSTEMIC_LUPUS_ERYTHEMATOSUS	0.0452962	0.090195	-1.41787	54	GRIN2B,C1R,C1S,C3,C6,C7,CTSG,ACTN1,CD40,GRIN2A,ELANE,ACTN3,FCGR2B,IL10,CD40LG,CD28,HLA-DMA,C1QA,HLA-DOA,HLA-DOB	1.41787
KEGG_PRION_DISEASES	0.0654206	0.122731	-1.41756	34	PRNP,EGR1,IL6,FYN,LAMC1,C6,NOTCH1,C7,NCAM1	1.41756
KEGG_GLYCOSPHINGOLIPID_BIOSYNTHESIS_LACTO_AND_NEOLACTO_SERIES	0.0661626	0.123106	-1.4167	26	B3GALT1,B3GNT5,ST8SIA1,ST3GAL6,FUT4	1.4167
KEGG_RENIN_ANGIOTENSIN_SYSTEM	0.0936255	0.158604	-1.40457	17	MME,CMA1,ACE2,CTSG,MAS1,ENPEP,AGTR2	1.40457
KEGG_UBIQUITIN_MEDIATED_PROTEOLYSIS	0.0182152	0.0430713	1.39777	129	UBE2C,CDC20,UBE2S,MGRN1,UBE2F,BRCA1,ANAPC11,WWP1,UBE2O,SAE1,UBE2M,ANAPC7,PRPF19,UBE2Q1,TRIM37,PIAS4,UBE2K,CBLC,UBE2D2,UBE2N,UBA1,BTRC,MDM2,PPIL2,UBE2Z,UBE2L6,FZR1,UBE2A,STUB1,RBX1,UBE2I,SKP1,UBE2W,KEAP1,SYVN1,UBE2H,UBE2R2,RNF7,DDB1,VHL,PIAS3,NHLRC1,CUL7,UBE2J2,FBXW8,FANCL,UBE3B,CDC34,CUL4A,UBE2QL1,FBXO4,ANAPC2,ANAPC5,XIAP	1.39777
KEGG_PROGESTERONE_MEDIATED_OOCYTE_MATURATION	0.0273181	0.0571587	1.39603	82	PKMYT1,CDC25C,CDK1,PLK1,CCNB1,BUB1,CCNB2,CCNA2,MAD2L1,CDC25A,SPDYC,MAPK13,ANAPC11,ANAPC7,CDK2,IGF1R,MAPK9,HSP90AB1,CDC25B,ADCY1,AKT1,FZR1,MAD2L2,KRAS,ADCY9,PRKACB,HSP90AA1	1.39603
KEGG_FC_GAMMA_R_MEDIATED_PHAGOCYTOSIS	0.0202338	0.0458911	-1.39497	95	GSN,PLPP3,PLA2G4A,CFL2,PLPP1,PLD1,WASF3,PLCG2,PRKCA,PIK3R1,AKT3,WASF2,LYN,PIP5K1B,INPP5D,PIK3CD,CRK,PIK3CA,PLD2,PLA2G4E,DNM3,PIKFYVE,LIMK2,FCGR2B	1.39497
KEGG_VALINE_LEUCINE_AND_ISOLEUCINE_DEGRADATION	0.0705244	0.127171	-1.39336	43	ALDH2,HADH,ACAA2,HADHA,PCCA,AOX1,EHHADH,MCCC1,OXCT1,ACADM,ACADS,ALDH7A1,HIBADH,HIBCH,HADHB,BCKDHB,ACAT1,AUH,ALDH6A1,ACAD8,DLD,HMGCS2,ALDH9A1,OXCT2,ECHS1,BCAT1,DBT	1.39336
KEGG_NATURAL_KILLER_CELL_MEDIATED_CYTOTOXICITY	0.0274463	0.0571587	-1.37958	118	ICAM2,TNFRSF10D,IFNGR1,FYN,PLCG2,PRKCA,PIK3R1,FAS,ULBP3,HLA-E,SOS1,SHC3,NFATC2,PIK3CD,NFAT5,PIK3CA,IFNAR2,CD244,KLRD1,NFATC3,SOS2,NFATC1,PPP3CB,PTPN11,PPP3CC,KLRK1,PRF1,KLRC1,SH3BP2,KIR3DL1,IFNAR1,RAET1G,SH2D1B,NCR1,PRKCB,SHC4,PIK3CG,TNFRSF10B,PPP3R1,CSF2,RAET1L,KIR2DL1,CD247,ICAM1,MICA,MAP2K1,FCGR3B,CHP1,PIK3R5,MAPK1,CHP2	1.37958
HALLMARK_INTERFERON_ALPHA_RESPONSE	0.0204185	0.0458911	1.37291	95	ISG15,IRF7,ADAR,PSME2,OASL,HELZ2,CXCL11,PSME1,OAS1,CXCL10,PARP9,IFI27,TRAFD1,PARP12,IFI35,MOV10,USP18,OGFR,MX1,BST2,UBE2L6,DHX58,IFITM1,LGALS3BP,RIPK2,PSMA3,IRF9,CMPK2,TRIM14,MVB12A,DDX60,ISG20,TAP1,RSAD2,PNPT1,HLA-C,SAMD9,TDRD7,TRIM26,SP110,PARP14,CMTR1,PSMB8,IFIT3,IFIT2,LY6E	1.37291
KEGG_LEISHMANIA_INFECTION	0.0528109	0.103345	-1.3602	69	IFNGR1,TLR4,PTGS2,FOS,C3,JUN,CR1,ITGB1,JAK1,IL12A,TLR2,JAK2,NCF4,IL10,TAB2,MAPK14,IL1B,PRKCB,MAPK11,TGFB2,TRAF6,HLA-DMA,NFKBIA	1.3602
KEGG_STEROID_BIOSYNTHESIS	0.11	0.182263	1.3587	17	SQLE,HSD17B7,EBP,DHCR24,DHCR7,CYP27B1,NSDHL	1.3587
KEGG_GLYCINE_SERINE_AND_THREONINE_METABOLISM	0.086629	0.151083	-1.35042	31	AOC3,DMGDH,AOC2,MAOA,ALAS2,GLYCTK,SHMT1,PSAT1,PHGDH	1.35042
KEGG_HUNTINGTONS_DISEASE	0.0217934	0.0475682	1.34714	165	COX6C,CREB3L4,POLR2H,POLR2K,BAX,NDUFAB1,BBC3,NDUFS2,CREB3L1,COX6A1,CASP3,NDUFA2,CLTC,SDHC,TAF4,NDUFS8,VDAC1,HDAC1,NDUFB10,AP2S1,CYC1,COX7A2,DNAL4,AP2B1,POLR2J,POLR2G,COX8A,UQCRQ,NDUFB4,NDUFB9,DNAI1,DNALI1,NDUFS6,NDUFA3,VDAC3,AP2A1,COX6A2,CREB3,SOD1,NDUFA8,POLR2I,NDUFB2,NDUFC2,POLR2D,PLCB3,NDUFS3,COX6B1,GRIN1,NDUFB6,NDUFC1,CYCS,SLC25A5,NDUFB3,DCTN4,NDUFA1,NDUFA5,NDUFA7,COX5A,AP2M1,UQCR10,DNAL1,NDU…	1.34714
KEGG_GLYCOLYSIS_GLUCONEOGENESIS	0.0669014	0.123468	-1.34494	59	ADH1B,ADH1A,ALDH2,ADH5,ACSS2,ADH4,ALDH1A3,PGM1,ADH1C,PCK1,LDHB,ALDOC,ADH6	1.34494
HALLMARK_APOPTOSIS	0.0215618	0.0475243	-1.34366	160	CAV1,ANXA1,GSN,GPX3,BMP2,EMP1,IGFBP6,TXNIP,CFLAR,DCN,IFNGR1,IL6,FEZ1,RETSAT,ATF3,DPYD,CCND2,FAS,AVPR1A,JUN,SOD2,EGR3,NEDD9,TIMP2,TGFBR3,HGF,SATB1,PLPPR4,LGALS3,CASP4,BCL2L2,CASP1,MCL1,SC5D,BNIP3L	1.34366
KEGG_ASTHMA	0.111111	0.18277	-1.33763	27	FCER1A,PRG2,CD40,IL13,IL10,CD40LG,RNASE3,HLA-DMA,HLA-DOA,HLA-DOB,IL5,HLA-DPA1,HLA-DMB,MS4A2,IL4,HLA-DRA,HLA-DPB1	1.33763
KEGG_HEDGEHOG_SIGNALING_PATHWAY	0.0871886	0.151083	-1.32671	53	BMP2,BMP6,GAS1,PTCH2,PTCH1,GLI2,WNT2B,DHH,GLI1,WNT6,WNT5B,WNT9B,HHIP,PRKX,WNT1,WNT10A,SMO,WNT10B	1.32671
HALLMARK_OXIDATIVE_PHOSPHORYLATION	0.0151347	0.0369417	1.3243	185	COX6C,ATP6AP1,ATP6V0B,MRPS30,TIMM17A,ATP6V1G1,COX17,RHOT2,ECI1,AIFM1,BAX,HSPA9,GOT2,NDUFAB1,NDUFS2,COX6A1,MRPS12,ATP6V1H,MTX2,NDUFA2,SDHC,NDUFS8,VDAC1,HSD17B10,CYC1,TCIRG1,COX7A2,TIMM13,COX8A,UQCRQ,ATP6V1F,NDUFB4,TIMM10,NDUFS6,ATP6V1C1,IDH2,MRPL35,NDUFA3,VDAC3,MRPL15,NDUFA8,NDUFB2,FH,NDUFC2,ATP6V1D,NDUFS3,COX6B1,PMPCA,NDUFB6,IMMT,MDH2,ATP6V0E1,NDUFC1,CYCS,SLC25A5,NDUFB3,TIMM50,SURF1,NDUFA1,MRPS11…	1.3243
KEGG_SELENOAMINO_ACID_METABOLISM	0.121399	0.195353	1.31558	24	SEPHS2,LCMT1,LCMT2,AHCY,METTL6,MAT1A,CBS,GGT1,SCLY,HEMK1,MARS2,METTL2B,AHCYL2	1.31558
KEGG_RNA_POLYMERASE	0.114108	0.186349	1.31476	28	POLR3K,POLR2H,POLR2K,POLR2J,POLR2G,POLR2I,POLR2D,POLR3C,POLR1A,POLR1C,POLR2L,POLR1B,POLR3A,POLR1D,POLR2J3,POLR2J2	1.31476
KEGG_MATURITY_ONSET_DIABETES_OF_THE_YOUNG	0.128257	0.203596	1.31375	23	MAFA,MNX1,NKX6-1,BHLHA15,NKX2-2,PAX6,ONECUT1,FOXA3,NEUROG3,NEUROD1,PKLR,PDX1,HNF4G	1.31375
HALLMARK_CHOLESTEROL_HOMEOSTASIS	0.0882852	0.151824	-1.29592	73	LPL,ANTXR2,PPARG,GNAI1,PNRC1,ACSS2,ADH4,NFIL3,ATF3,AVPR1A,ANXA5,FABP5,LGMN,LGALS3,ALDOC,ERRFI1,SC5D	1.29592
KEGG_LYSOSOME	0.0792839	0.139515	1.27539	121	ATP6AP1,ATP6V0B,AP1M2,AP1S1,NEU1,ARSG,GBA,DNASE2,AP4M1,ABCB9,ATP6V1H,AP3M2,CLTC,LAPTM4B,TCIRG1,AP3D1,PPT1,AP1S3,CTSD,CLN3,ACP2,GAA,GLB1,NAGA,IDUA,GGA1,GNPTG,ACP5,GGA2,AGA,SUMF1,NAGPA,SLC11A1,CTSA,ABCA2,MANBA,AP3B1,AP3M1,AP3B2,ARSA,AP1B1,GLA,CLTA,FUCA1,GALNS,HGSNAT,ASAH1,ATP6V0D1,GUSB,DNASE2B,SGSH,AP1G1,CTSH,NAGLU,MCOLN1,GGA3,PLA2G15,ENTPD4,CLTB,ATP6V0C,PSAPL1,ATP6V0D2,SLC11A2	1.27539
KEGG_PARKINSONS_DISEASE	0.074359	0.132909	1.27196	111	COX6C,NDUFAB1,NDUFS2,COX6A1,CASP3,NDUFA2,SDHC,NDUFS8,VDAC1,NDUFB10,CYC1,COX7A2,SLC18A1,TH,COX8A,UBA1,UQCRQ,NDUFB4,NDUFB9,NDUFS6,UBE2L6,NDUFA3,VDAC3,COX6A2,NDUFA8,NDUFB2,NDUFC2,NDUFS3,COX6B1,NDUFB6,PARK7,NDUFC1,CYCS,SLC25A5,NDUFB3,NDUFA1,UBE2J2,NDUFA5,NDUFA7,COX5A,UQCR10,NDUFB1,UQCRC1,UBB,COX7B2,NDUFA4,GPR37,COX7C,COX5B,NDUFB7,PPID,COX7A2L,COX7B,NDUFA6,NDUFV2,NDUFS7,UBE2L3,UQCR11	1.27196
HALLMARK_ANDROGEN_RESPONSE	0.0988655	0.165018	-1.26921	97	AKAP12,CDC14B,PLPP1,ADAMTS1,SGK1,ARID5B,LIFR,MAF,ALDH1A3,PTPN21,RPS6KA3,SRF,TNFAIP8,TSC22D1,CDK6,MERTK,ACTN1,FKBP5,KLK2,TMPRSS2	1.26921
KEGG_FC_EPSILON_RI_SIGNALING_PATHWAY	0.122203	0.195353	-1.26764	76	PLA2G4A,FYN,MAP2K6,PLCG2,PRKCA,PIK3R1,AKT3,PLA2G5,SOS1,LYN,MAPK10,FCER1A,PLA2G2A,INPP5D,PIK3CD,PIK3CA,PLA2G4E,IL13,SOS2	1.26764
HALLMARK_KRAS_SIGNALING_DN	0.0601266	0.113739	-1.26274	191	SLC16A7,SYNPO,KCNMB1,SGK1,PTGFR,SOX10,SLC6A14,EDAR,DLK2,EDN1,ZBTB16,CHST2,KRT5,KLK7,TCF7L1,CPA2,CLDN8,KLK8,ITIH3,NRIP2,CYP39A1,NOS1,PKP1,NPY4R,SHOX2,CLDN16,TENM2,THRB,TSHB,PAX3,P2RX6,SNN,NUDT11,COPZ2,KCND1,CNTFR,FGF16,TGM1	1.26274
KEGG_PYRUVATE_METABOLISM	0.140481	0.218418	-1.25252	39	ACACB,ALDH2,ACSS2,PCK1,AKR1B1,LDHB,PC,MDH1,ME1,ACYP2,ALDH7A1,LDHD,LDHAL6B,PDHA1,ACAT1	1.25252
HALLMARK_HEDGEHOG_SIGNALING	0.150459	0.228523	-1.25088	36	DPYSL2,ETS2,NRP1,VLDLR,PTCH1,CDK6,GLI1,TLE1,CNTFR,NRP2,PML,HEY2,AMOT,MYH9,HEY1	1.25088
HALLMARK_PI3K_AKT_MTOR_SIGNALING	0.0963542	0.162018	1.24869	104	CDK1,E2F1,TRIB3,ARF1,PPP1CA,TRAF2,GRB2,VAV3,PAK4,CFL1,ARPC3,CALR,SLC2A1,CDK2,CLTC,MAPK9,UBE2N,YWHAB,PRKAG1,GNGT1,ARHGDIA,GRK2,AKT1S1,AKT1,PFN1,HRAS,EIF4E,PIN1,RPS6KA1,HSP90B1,CSNK2B,PIK3R3,TBK1,RPTOR,SQSTM1,NFKBIB,MYD88,GSK3B,AP2M1,CDKN1B,PLA2G12A,CDK4,GNA14,ACTR2,TIAM1	1.24869
KEGG_ALLOGRAFT_REJECTION	0.147114	0.22564	-1.24754	35	FAS,HLA-E,CD40,IL12A,IL10,CD40LG,PRF1,IL2,CD28,HLA-DMA,HLA-DOA,HLA-DOB	1.24754
KEGG_TOLL_LIKE_RECEPTOR_SIGNALING_PATHWAY	0.137031	0.214524	-1.23821	90	TLR4,IL6,FOS,MAP2K6,PIK3R1,AKT3,JUN,MAPK10,PIK3CD,MAP3K8,PIK3CA,TLR3,LY96,TLR1,IFNAR2,TLR9,CD40,LBP,CCL4,IL12A,TLR2,CD14,TAB2,IFNAR1,MAP2K3,MAPK14,IL1B,MAPK11,TRAF6,PIK3CG,NFKBIA,CXCL8,CTSK,TLR8	1.23821
HALLMARK_HEME_METABOLISM	0.0752351	0.133425	-1.23646	190	TNS1,ALDH1L1,GYPC,CAT,SNCA,HBB,TAL1,CLIC2,NR3C1,EPB42,LMO2,ACKR1,C3,EZH1,SLC25A37,SEC14L1,KAT2B,GYPE,AGPAT4,PICALM,ALAS2,OPTN,SPTA1,SPTB,ABCG2,PC,TFDP2,NEK7,SIDT2,ERMAP,MXI1,SDCBP,BNIP3L,ALAD,KLF3,FOXO3,BACH1,CAST,DMTN,ISCA1,MPP1,ADD1,RHD,KDM7A,SLC4A1,MAP2K3,CCND3	1.23646
KEGG_SMALL_CELL_LUNG_CANCER	0.135906	0.214241	-1.23475	84	PTGS2,LAMA2,LAMA4,LAMA1,LAMB3,LAMC1,PIK3R1,AKT3,RARB,LAMC3,RXRG,LAMC2,COL4A4,CDK6,ITGB1,ITGA6,CDKN2B,PIK3CD,LAMB1,LAMB4,PIK3CA,PTEN,MYC	1.23475
KEGG_AUTOIMMUNE_THYROID_DISEASE	0.181651	0.266031	-1.22131	38	FAS,HLA-E,TSHB,TPO,TSHR,CD40,IL10,CD40LG,PRF1,IL2,CD28,HLA-DMA,HLA-DOA,HLA-DOB	1.22131
KEGG_FRUCTOSE_AND_MANNOSE_METABOLISM	0.19403	0.282338	1.21984	32	SORD,PFKFB4,FBP1,ALDOA,GMPPB,GMPPA,PMM2,HK1,TPI1,PHPT1	1.21984
KEGG_CITRATE_CYCLE_TCA_CYCLE	0.176692	0.260448	-1.21979	29	ACO1,PCK1,PC,SUCLA2,SUCLG1,SDHD,DLST,MDH1,PDHA1,CS,IDH1,DLD	1.21979
KEGG_APOPTOSIS	0.151007	0.228523	-1.21618	84	CFLAR,TNFRSF10D,PIK3R1,FAS,AKT3,PRKAR2B,CASP10,IL1R1,IRAK3,PIK3CD,PIK3CA,MAP3K14,IL3RA,IL1RAP,IRAK2,NGF,CSF2RB,PRKX,ATM,PPP3CB,TNFRSF1A,PPP3CC,BIRC2,IL1B,BIRC3,PIK3CG,NFKBIA,TNFRSF10B,PPP3R1,DFFA,RIPK1,ENDOD1,IL1A,CHP1,PIK3R5,NTRK1,CHP2,EXOG,PPP3CA,PRKAR1B	1.21618
KEGG_GLIOMA	0.16295	0.243353	-1.20228	65	EGFR,IGF1,PDGFRA,PLCG2,PRKCA,PDGFA,PIK3R1,AKT3,SOS1,CDK6,SHC3,PIK3CD,PIK3CA,PTEN,TGFA,CAMK2D,SOS2,PDGFRB,CAMK2G,PRKCB,SHC4,EGF,PIK3CG,CALM1,CALML3	1.20228
KEGG_T_CELL_RECEPTOR_SIGNALING_PATHWAY	0.145902	0.225304	-1.19318	107	PAK3,FYN,PAK5,FOS,PIK3R1,AKT3,JUN,SOS1,NCK1,NFATC2,NCK2,PIK3CD,MAP3K8,NFAT5,PIK3CA,CBL,MAP3K14,NFATC3,PRKCQ,SOS2,NFATC1,TEC,PPP3CB,IL10,CD40LG,PPP3CC,IL2,MALT1,CBLB,GRAP2,MAPK14,CD28,MAPK11,PIK3CG,NFKBIA,PPP3R1,CSF2	1.19318
KEGG_MTOR_SIGNALING_PATHWAY	0.203152	0.291871	-1.18784	51	VEGFD,IGF1,RPS6KA3,PIK3R1,AKT3,RPS6KA2,VEGFC,PRKAA1,PIK3CD,PIK3CA,VEGFB,CAB39L	1.18784
HALLMARK_INTERFERON_GAMMA_RESPONSE	0.117465	0.190461	-1.18465	198	PLA2G4A,SSPN,ARID5B,TXNIP,PELI1,ARL4A,SERPING1,PTGS2,IL6,CFH,P2RY14,LATS2,SOCS3,C1R,NOD1,C1S,SELP,FAS,SOD2,FGL2,PIM1,CCL2,IL15RA,BANK1,CASP4,APOL6,EIF4E3,CASP1,IL7,TNFAIP3,IL4R,STAT4,IFNAR2,CD40,VAMP5,CSF2RB,NAMPT,CMKLR1,PDE4B,CD69,PML,BTG1,IRF4	1.18465
KEGG_GNRH_SIGNALING_PATHWAY	0.176661	0.260448	-1.1817	97	PLA2G4A,EGFR,PLD1,ADCY4,MAP2K6,PRKCA,JUN,PLA2G5,HBEGF,SOS1,MAP3K3,MAPK10,PLA2G2A,GNRH1,PLD2,PLA2G4E,CAMK2D,PRKX,MMP2,SOS2,ADCY3,MAP3K4,MAP2K3,MAPK14,GNAQ,CACNA1C,CAMK2G,PLCB1,PRKCB	1.1817
KEGG_NEUROTROPHIN_SIGNALING_PATHWAY	0.162641	0.243353	-1.17861	126	NGFR,RPS6KA3,PLCG2,PIK3R1,AKT3,JUN,RPS6KA2,NTF4,RAPGEF1,SOS1,MAP3K3,MAPK10,SHC3,MAP3K5,IRAK3,PIK3CD,CRK,PIK3CA,RAP1A,IRAK2,NGF,SH2B3,NTRK2,CAMK2D,KIDINS220,FOXO3,ABL1,SOS2,PTPN11,IRS2,RPS6KA5,MAP2K5,NTRK3,MAPK14,CAMK2G,SHC4,YWHAG,MAPK11,TRAF6,PIK3CG,NFKBIA	1.17861
KEGG_CYSTEINE_AND_METHIONINE_METABOLISM	0.229122	0.317138	1.17621	34	ENOPH1,SMS,SDS,DNMT1,GOT2,IL4I1,AHCY,DNMT3B,GOT1,MAT1A,DNMT3A	1.17621
KEGG_LINOLEIC_ACID_METABOLISM	0.218391	0.309842	-1.17171	27	PLA2G4A,PLA2G5,PLA2G2A,CYP1A2,PLA2G4E,CYP3A4	1.17171
KEGG_PENTOSE_AND_GLUCURONATE_INTERCONVERSIONS	0.245681	0.331962	-1.16291	25	UGP2,AKR1B1,UGT2B7,UGT2B28	1.16291
KEGG_NOTCH_SIGNALING_PATHWAY	0.221612	0.312459	-1.15425	47	MAML2,DTX1,NOTCH4,MFNG,KAT2B,NOTCH1,DLL4,DLL1,DTX4,RBPJ,JAG2,JAG1,NUMB,NOTCH2	1.15425
HALLMARK_APICAL_SURFACE	0.242315	0.331358	-1.1499	43	SLC2A4,SRPX,CX3CL1,GAS1,SLC22A12,AKAP7,LYN,DCBLD2,PKHD1,APP	1.1499
KEGG_NITROGEN_METABOLISM	0.244533	0.331962	-1.14946	23	CA3,CA4,CA6	1.14946
KEGG_ALZHEIMERS_DISEASE	0.201031	0.290663	1.12899	150	COX6C,CDK5,APH1A,ATP2A3,CDK5R1,GRIN2C,FADD,NDUFAB1,NDUFS2,COX6A1,CASP3,PSENEN,NDUFA2,SDHC,CACNA1D,NDUFS8,HSD17B10,NDUFB10,CYC1,COX7A2,GRIN2D,COX8A,UQCRQ,MAPT,NDUFB4,NDUFB9,NDUFS6,NDUFA3,IDE,COX6A2,NCSTN,NDUFA8,ATP2A1,NDUFB2,CALM3,NDUFC2,PLCB3,PSEN2,ITPR3,NDUFS3,BAD,CAPN1,GAPDH,ATF6,COX6B1,GRIN1,NDUFB6,CALML6,NDUFC1,CYCS,NDUFB3,PSEN1,CACNA1F,NDUFA1,EIF2AK3,GSK3B,NDUFA5,NDUFA7,COX5A,UQCR10,NDUFB1	1.12899
KEGG_B_CELL_RECEPTOR_SIGNALING_PATHWAY	0.25	0.335799	-1.12749	74	FOS,PLCG2,PIK3R1,AKT3,JUN,SOS1,LYN,INPP5D,NFATC2,PIK3CD,NFAT5,PIK3CA,RASGRP3,NFATC3,SOS2,NFATC1,FCGR2B,PPP3CB,PPP3CC,CD81,MALT1,CD79B,LILRB3,PRKCB,PIK3CG,NFKBIA,PPP3R1	1.12749
KEGG_ANTIGEN_PROCESSING_AND_PRESENTATION	0.22871	0.317138	1.1269	68	RFX5,HSPA4,PDIA3,PSME2,CALR,PSME1,HSPA5,TAPBP,HSP90AB1,RFXANK,PSME3,HSPA6,HSP90AA1,CANX,TAP1,NFYA,HSPA1A,HSPA2,HSPA8,HLA-C	1.1269
KEGG_LONG_TERM_DEPRESSION	0.258944	0.345067	-1.12215	66	PLA2G4A,GNAI1,IGF1,PRKCA,PPP2R1B,PLA2G5,NOS1,LYN,PLA2G2A,PLA2G4E,PPP1R17,RYR1,PPP2CB,GNAQ,PLCB1,PRKCB,PRKG1,GUCY1A2,PRKG2,GNAZ,PLCB4,GNA12,GNAI2,MAP2K1,JMJD7-PLA2G4B,PLCB2,MAPK1,ITPR1	1.12215
KEGG_VEGF_SIGNALING_PATHWAY	0.26146	0.345067	-1.1134	73	PLA2G4A,PTGS2,PLCG2,PRKCA,PIK3R1,AKT3,PLA2G5,KDR,PLA2G2A,NFATC2,PIK3CD,PXN,NFAT5,PIK3CA,NOS3,PLA2G4E,NFATC3,NFATC1,PPP3CB,PPP3CC	1.1134
KEGG_LYSINE_DEGRADATION	0.277879	0.364616	-1.10753	42	BBOX1,ALDH2,AASS,HADH,HADHA,EHHADH,DLST,SETD7,ALDH7A1,SETDB2,TMLHE,ACAT1	1.10753
HALLMARK_UV_RESPONSE_UP	0.206633	0.295004	1.10741	155	FKBP4,MAPK8IP2,FEN1,RET,NAT1,ENO2,SPR,STIP1,POLR2H,CLCN2,HNRNPU,LHX2,RFC4,CCNE1,CYB5R1,PPAT,KCNH2,ALDOA,EPCAM,TMBIM6,E2F5,RPN1,GRINA,CASP3,CDK2,BAK1,RASGRP1,COL2A1,AP2S1,PRKCD,YKT6,PPT1,MRPL23,DNAJA1,ATP6V1F,MARK2,ATP6V1C1,BSG,GGH,TACR3,PRPF3,PDAP1,GCH1,POLE3,IGFBP2,TAP1,SIGMAR1,PSMC3,HSPA2,POLG2,ONECUT1,HSPA13,SLC6A12,NUP58,SQSTM1,PPIF	1.10741
HALLMARK_PROTEIN_SECRETION	0.237245	0.326391	1.10654	95	TPD52,ARF1,KRT18,SCAMP3,NAPA,COG2,TSG101,TMED2,ARFGEF1,COPE,COPB2,ICA1,ATP6V1H,TOM1L1,CLTC,AP2S1,COPB1,YKT6,SEC24D,AP2B1,PPT1,ERGIC3,VPS45,YIPF6,SOD1,RAB2A,RER1,RAB22A,SCAMP1,OCRL,ARFGEF2,SH3GL2,GBF1,LMAN1,GNAS,AP2M1,ARFIP1,TMX1,NAPG	1.10654
KEGG_PURINE_METABOLISM	0.227979	0.317138	1.10629	151	POLR3K,RRM2,CANT1,POLE2,ENTPD8,NME1,HPRT1,PAICS,ATIC,NME3,POLR2H,POLD4,POLR2K,POLE,PPAT,PRIM1,POLA2,NME4,PRUNE1,PRIM2,NT5M,ENTPD6,DCK,POLD2,RRM1,POLD1,ITPA,POLR2J,POLR2G,ADCY1,PKM,NME2,NUDT5,IMPDH1,NME6,PDE6B,NUDT9,GMPS,RRM2B,ENPP1,POLR2I,ADCY9,POLE3,GUK1,NT5C,POLR2D,PRPS2,NT5C3A,PNP,DGUOK,PDE6D,PNPT1,ENTPD5,POLA1,APRT,POLR3C,POLR1A,GMPR2,GART,NME7,POLR1C,POLR2L,POLR1B,NUDT2,NME5	1.10629
KEGG_GLYCOSAMINOGLYCAN_BIOSYNTHESIS_CHONDROITIN_SULFATE	0.314741	0.399141	-1.10394	22	CHST3,CHST7,CSGALNACT1,DSE	1.10394
KEGG_PROSTATE_CANCER	0.260656	0.345067	-1.10159	88	FOXO1,EGFR,IGF1,CREB5,TCF7L2,PDGFRA,PDGFD,TCF7L1,PDGFA,PIK3R1,AKT3,SOS1,TCF7,PIK3CD,GSTP1,PIK3CA,PTEN,PDGFC,CREB3L2,TGFA	1.10159
KEGG_NON_SMALL_CELL_LUNG_CANCER	0.303136	0.386583	-1.09901	54	EGFR,PLCG2,PRKCA,PIK3R1,AKT3,RARB,SOS1,RXRG,CDK6,PIK3CD,PIK3CA,TGFA,FOXO3,SOS2	1.09901
KEGG_ENDOMETRIAL_CANCER	0.303136	0.386583	-1.09571	52	EGFR,TCF7L2,TCF7L1,PIK3R1,AKT3,SOS1,TCF7,PIK3CD,PIK3CA,PTEN,MYC,FOXO3,ILK,SOS2,CTNNA3,CTNNB1	1.09571
KEGG_EPITHELIAL_CELL_SIGNALING_IN_HELICOBACTER_PYLORI_INFECTION	0.291737	0.376274	-1.09251	67	JAM2,EGFR,MET,NOD1,PLCG2,CXCR2,JUN,JAM3,CXCL1,HBEGF,LYN,MAPK10,TJP1,MAP3K14	1.09251
HALLMARK_PEROXISOME	0.288026	0.375758	-1.08784	104	ABCD2,CAT,ACSL4,ACSL1,ALDH1A1,ABCB1,ITGB1BP1,ESR2,RETSAT,HSD17B11,SOD2,ACSL5,RXRG,EHHADH,MLYCD,DHRS3,STS	1.08784
KEGG_GAP_JUNCTION	0.290698	0.376274	-1.0866	86	EGFR,GNAI1,HTR2A,TUBB6,PDGFRA,ADCY4,PDGFD,PRKCA,PDGFA,SOS1,LPAR1,TJP1,PDGFC,PRKX,SOS2,ADCY3,PDGFRB,TUBB2A,TUBB2B,MAP2K5,GNAQ,PLCB1,PRKCB,PRKG1,HTR2B,EGF,GUCY1A2,PRKG2,TUBB1,ADCY5,PLCB4,ADRB1,ADCY6,ADCY7,DRD2,MAPK7,GNAI2,MAP2K1,DRD1,ADCY2,PLCB2,MAPK1,ITPR1	1.0866
KEGG_PANCREATIC_CANCER	0.317406	0.400284	-1.07962	70	VEGFD,TGFBR2,EGFR,PLD1,PIK3R1,AKT3,VEGFC,MAPK10,CDK6,JAK1,PIK3CD,PIK3CA,ARHGEF6,VEGFB	1.07962
KEGG_NICOTINATE_AND_NICOTINAMIDE_METABOLISM	0.370155	0.459154	-1.06574	24	BST1,NT5E,AOX1,NNMT,ENPP3,NAMPT,NT5C1A,NT5C2,NMRK1,CD38,NMNAT2,NMNAT1	1.06574
KEGG_HISTIDINE_METABOLISM	0.346154	0.434127	-1.06532	28	ASPA,ALDH2,ALDH1A3,MAOA,HNMT	1.06532
KEGG_PHOSPHATIDYLINOSITOL_SIGNALING_SYSTEM	0.370052	0.459154	-1.03786	76	PLCZ1,PIK3C2G,PLCG2,PRKCA,INPP1,PIK3R1,DGKI,PIP5K1B,DGKG,INPP5D,PIK3CD,INPP5B,PIK3CA,PTEN,INPP5K,PIKFYVE,ITPKB,INPP5A,PLCD1,PIK3C2B,DGKB,PLCB1,PRKCB,PLCD3	1.03786
KEGG_PATHOGENIC_ESCHERICHIA_COLI_INFECTION	0.410673	0.504514	1.02409	55	EZR,KRT18,TUBA3E,TUBA1C,TUBA3D,ARPC3,ARPC5L,YWHAZ,TUBB8,TUBB3,TUBB4B,OCLN,CTTN,ACTG1,TUBA1B,TUBA3C,TUBB,TUBAL3	1.02409
KEGG_AMINO_SUGAR_AND_NUCLEOTIDE_SUGAR_METABOLISM	0.430769	0.525724	1.0191	42	GALE,NANS,CYB5R1,GMPPB,GMPPA,PMM2,HK1,GNPDA1,GNPNAT1,UGDH,AMDHD2,GALK1,FPGT,GFPT1	1.0191
KEGG_CHRONIC_MYELOID_LEUKEMIA	0.438031	0.531065	-1.01711	73	TGFBR2,STAT5A,STAT5B,PIK3R1,AKT3,MECOM,SOS1,CDK6,SHC3,PIK3CD,CRK,PIK3CA,CBL,MYC,ABL1,SOS2,PTPN11,SMAD4,CBLB,SHC4,TGFB2,TGFBR1,PIK3CG,NFKBIA	1.01711
KEGG_LONG_TERM_POTENTIATION	0.411168	0.504514	-1.01534	68	PPP1R1A,GRIN2B,RPS6KA3,PRKCA,RPS6KA2,RAPGEF3,RAP1A,GRIN2A,CAMK2D,PRKX,PPP1R12A,PPP3CB,PPP1CB,PPP3CC,GNAQ,CACNA1C,CAMK2G,PLCB1,PRKCB,CALM1,PPP3R1,CALML3,PLCB4,RAP1B,MAP2K1,CHP1,PLCB2,MAPK1,CHP2,ITPR1	1.01534
HALLMARK_PANCREAS_BETA_CELLS	0.439825	0.531065	1.00531	38	PCSK1,SYT13,INSM1,CHGA,SRP9,SPCS1,SRPRB,NKX6-1	1.00531
KEGG_GLYCOSAMINOGLYCAN_BIOSYNTHESIS_KERATAN_SULFATE	0.464358	0.557722	0.990696	15	FUT8,B4GALT3,CHST1,ST3GAL1,B4GALT4,B4GALT1,B4GALT2	0.990696
KEGG_ASCORBATE_AND_ALDARATE_METABOLISM	0.468127	0.559289	-0.988524	22	ALDH2,UGT2B7,UGT2B28,ALDH7A1	0.988524
KEGG_ALPHA_LINOLENIC_ACID_METABOLISM	0.474104	0.563463	-0.981857	17	PLA2G4A,PLA2G5,PLA2G2A,PLA2G4E,ACOX1	0.981857
KEGG_COLORECTAL_CANCER	0.510453	0.603504	-0.966375	62	TGFBR2,TCF7L2,FOS,TCF7L1,PIK3R1,AKT3,JUN,MAPK10,TCF7,PIK3CD,PIK3CA,MYC	0.966375
KEGG_ARGININE_AND_PROLINE_METABOLISM	0.523364	0.613402	0.962854	52	PYCR1,ALDH18A1,PYCR2,SMS,GOT2,P4HA3,AOC1,NAGS,AGMAT,P4HA1,GOT1,CKMT1A,CKMT1B,GAMT	0.962854
KEGG_CYTOSOLIC_DNA_SENSING_PATHWAY	0.524229	0.613402	0.957581	41	POLR3K,IRF7,ADAR,PYCARD,CXCL10,IKBKE,IKBKB,IFNB1,DDX58,TBK1,NFKBIB,POLR3C,ZBP1,POLR1C,IRF3,POLR3A,IL18,RIPK3	0.957581
KEGG_INOSITOL_PHOSPHATE_METABOLISM	0.534843	0.616291	-0.955454	54	PLCZ1,PIK3C2G,PLCG2,INPP1,PIP5K1B,PIK3CD,INPP5B,PIK3CA,PTEN,INPP5K,PIKFYVE,ITPKB,INPP5A,PLCD1,PIK3C2B,PLCB1,ALDH6A1,PLCD3	0.955454
KEGG_GALACTOSE_METABOLISM	0.533589	0.616291	-0.944403	25	UGP2,LALBA,PGM1,AKR1B1	0.944403
KEGG_SPHINGOLIPID_METABOLISM	0.52954	0.616291	0.941824	38	DEGS2,UGCG,NEU1,GBA,SMPD4,SGPL1,SMPD3,SMPD2,NEU4,GLB1,SPHK2	0.941824
HALLMARK_REACTIVE_OXYGEN_SPECIES_PATHWAY	0.558182	0.639936	-0.932936	48	GPX3,CAT,PRNP,SOD2,MSRA,MPO,FES,JUNB,MBP,MGST1,FTL,LSP1,PRDX6	0.932936
KEGG_TYPE_II_DIABETES_MELLITUS	0.561594	0.640612	-0.930554	46	SLC2A4,ADIPOQ,SOCS3,PIK3R1,MAPK10,CACNA1G,PIK3CD,PIK3CA	0.930554
KEGG_ONE_CARBON_POOL_BY_FOLATE	0.572	0.64922	0.925608	17	MTHFD2,ATIC,TYMS,SHMT2	0.925608
KEGG_GLYCOSAMINOGLYCAN_BIOSYNTHESIS_HEPARAN_SULFATE	0.615222	0.691363	0.905916	26	HS6ST3,HS3ST5,B3GAT3,NDST4,HS6ST1,B4GALT7,XYLT2,B3GALT6,GLCE,HS3ST3A1	0.905916
KEGG_DRUG_METABOLISM_OTHER_ENZYMES	0.628319	0.702603	0.903013	48	TK1,NAT1,HPRT1,TYMP,CYP2A7,CYP2A6,ITPA,UCKL1,TPMT,IMPDH1,GMPS,CYP2A13,UMPS,UGT2B4,UGT2B17,NAT2	0.903013
KEGG_SNARE_INTERACTIONS_IN_VESICULAR_TRANSPORT	0.640367	0.710763	-0.888044	38	STX11,STX19,VAMP3,STX12,VTI1B,STX7	0.888044
KEGG_CARDIAC_MUSCLE_CONTRACTION	0.717026	0.775071	0.887953	77	COX6C,TPM3,CACNB3,CACNG1,ATP1A3,CACNA2D2,CACNG4,COX6A1,CACNA1D,TNNI3,CYC1,COX7A2,COX8A,UQCRQ,CACNB2,COX6A2,ATP1A4,CACNG6,CACNG8,COX6B1,CACNA1F,SLC9A1,CACNG5,COX5A,UQCR10	0.887953
KEGG_GLYCOSPHINGOLIPID_BIOSYNTHESIS_GANGLIO_SERIES	0.614481	0.691363	-0.88286	15	ST6GALNAC3,ST8SIA1	0.88286
KEGG_TASTE_TRANSDUCTION	0.658427	0.725548	0.882324	45	GRM4,GNG13,TRPM5,TAS1R3,GNG3,ASIC2,PRKACB,ITPR3,CACNA1B,SCNN1A,SCNN1G	0.882324
KEGG_GLYOXYLATE_AND_DICARBOXYLATE_METABOLISM	0.641879	0.710763	-0.86412	15	ACO1,GLYCTK,MDH1,CS,MTHFD1,HAO1,MTHFD1L	0.86412
KEGG_ALANINE_ASPARTATE_AND_GLUTAMATE_METABOLISM	0.679671	0.74534	0.863392	30	GAD1,PPAT,GOT2,ABAT,IL4I1,NIT2,GOT1,ASL,GFPT1,AGXT2	0.863392
KEGG_O_GLYCAN_BIOSYNTHESIS	0.693609	0.756968	-0.861912	29	GALNT15,GALNT8,GALNT12,ST3GAL2,B4GALT5,C1GALT1,ST6GALNAC1	0.861912
KEGG_RIG_I_LIKE_RECEPTOR_SIGNALING_PATHWAY	0.756881	0.802859	0.853732	58	ISG15,IRF7,TRAF2,MAPK13,TKFC,FADD,CXCL10,MAPK9,IKBKE,IKBKB,DHX58,IFNB1,PIN1,DDX58	0.853732
KEGG_BASAL_TRANSCRIPTION_FACTORS	0.715203	0.775071	0.853367	34	GTF2IRD1,TAF4,TAF9,TAF2,GTF2E1,TAF6,TAF9B,TAF11,TAF5L,TAF12,GTF2F1,GTF2H3,GTF2A2,TAF6L,GTF2F2,GTF2H2,TAF1L	0.853367
KEGG_ENDOCYTOSIS	0.826861	0.85317	-0.848487	181	EGFR,KIT,ADRB2,EHD2,PDGFRA,PLD1,ARAP3,SH3GLB1,MET,GRK3,GRK5,DAB2,CXCR2,ADRB3,SH3KBP1,IQSEC3,KDR,HLA-E,PIP5K1B,RAB11FIP2,EPS15,PSD2,FLT1,CLTCL1,CBL,VPS36,PARD6G,CHMP3,PLD2,DNM3,PIKFYVE,CSF1R,EEA1,EHD3	0.848487
KEGG_PEROXISOME	0.800341	0.829578	-0.837671	78	ABCD2,CAT,ACSL4,ACSL1,SOD2,ACSL5,EHHADH,MLYCD,XDH,PECR,ABCD4	0.837671
KEGG_THYROID_CANCER	0.733083	0.784952	-0.836295	29	PPARG,TCF7L2,TCF7L1,RXRG,TCF7,MYC	0.836295
KEGG_BLADDER_CANCER	0.723077	0.777907	0.826157	42	E2F1,E2F2,FGFR3,CCND1,MMP1,TYMP,MMP9,MDM2,HRAS,CDKN2A,KRAS,ERBB2,DAPK3,CDH1,E2F3,VEGFA	0.826157
KEGG_AMYOTROPHIC_LATERAL_SCLEROSIS_ALS	0.796167	0.829037	-0.813892	52	CAT,GRIN2B,MAP2K6,NOS1,TNFRSF1B,MAP3K5,CASP1,GRIN2A,PPP3CB,TNFRSF1A,PPP3CC,MAP2K3,MAPK14,PRPH2,MAPK11,NEFM,PPP3R1	0.813892
KEGG_BIOSYNTHESIS_OF_UNSATURATED_FATTY_ACIDS	0.766932	0.804679	-0.812009	22	HADHA,PECR,HACD1,HACD2,HSD17B12,SCD,ACOX1	0.812009
KEGG_VASOPRESSIN_REGULATED_WATER_REABSORPTION	0.769231	0.804679	0.809901	42	NSF,CREB3L4,CREB3L1,DYNC1LI1,DCTN5,ARHGDIA,DYNLL1,RAB11A,CREB3,DYNLL2,ADCY9,RAB5C,PRKACB,RAB5B,DCTN4,STX4,GNAS	0.809901
KEGG_PENTOSE_PHOSPHATE_PATHWAY	0.754253	0.802859	-0.805662	26	PGM1,H6PD,TKTL1,ALDOC	0.805662
KEGG_PANTOTHENATE_AND_COA_BIOSYNTHESIS	0.764228	0.804679	0.786252	16	BCAT2,COASY,PPCDC,PANK3,PPCS,ENPP1	0.786252
KEGG_PRIMARY_IMMUNODEFICIENCY	0.888268	0.912384	-0.73769	35	RAG1,CD40,RFXAP,CD40LG,IL7R,CIITA,CD4,JAK3,AICDA,PTPRC,TNFRSF13B,IGLL1,CD3E,BTK,CD8A,TAP2,LCK,TNFRSF13C,ZAP70,CD8B,CD79A,ADA	0.73769
KEGG_GLUTATHIONE_METABOLISM	0.971491	0.980127	0.656217	47	RRM2,SMS,GGCT,GSS,RRM1,IDH2,GSR,RRM2B,OPLAH,GSTA3,GSTM3,GSTZ1,GGT1	0.656217
KEGG_PORPHYRIN_AND_CHLOROPHYLL_METABOLISM	0.967249	0.980127	0.649336	37	EARS2,HMOX2,BLVRA,PPOX,BLVRB,UROS,HMBS,UGT2B4,UGT2B17	0.649336
KEGG_REGULATION_OF_AUTOPHAGY	0.960159	0.977382	-0.637948	22	GABARAPL1,PRKAA1	0.637948
KEGG_TERPENOID_BACKBONE_BIOSYNTHESIS	0.92668	0.947551	0.627511	15	GGPS1,PMVK,FDPS,ACAT2,PDSS1,MVK,HMGCR	0.627511
KEGG_GLYCOSAMINOGLYCAN_DEGRADATION	0.988142	0.992515	-0.568281	21	HPSE2,HYAL1	0.568281
KEGG_TYPE_I_DIABETES_MELLITUS	0.996357	0.996357	-0.506377	40	FAS,HLA-E,IL12A,PRF1,IL2,IL1B,CD28,HLA-DMA,HLA-DOA,HLA-DOB	0.506377

## Sheet: clusterB_vs_normal_gsea_results
pathway	pval	padj	NES	size	leadingEdge	abs_NES
HALLMARK_E2F_TARGETS	2.81619486465862e-30	6.39276234277507e-28	3.01105	196	KIF4A,ASF1B,UBE2T,SPC25,CDK1,CDCA8,MELK,PLK1,CKS2,KIF2C,PTTG1,HMMR,SPC24,KIF18B,TOP2A,CDKN3,CDCA3,DLGAP5,AURKA,RRM2,CDC20,LMNB1,BUB1B,EZH2,TK1,CCNB2,MKI67,SPAG5,GINS1,TACC3,BIRC5,E2F8,ESPL1,AURKB,CENPM,DEPDC1,KIF22,MYBL2,CENPE,CIT,RACGAP1,UBE2S,TRIP13,TIMELESS,HMGB3,KPNA2,DCTPP1,WDR90,RAD51AP1,MAD2L1,MTHFD2,PCNA,PLK4,ATAD2,HELLS,BARD1,DDX39A,NME1,MCM4,DIAPH3,ORC6,DONSON,SNRPB,LIG1,CHEK1,STMN1,MXD…	3.01105
HALLMARK_G2M_CHECKPOINT	1.03847348865548e-24	1.17866740962396e-22	2.86642	191	NEK2,KIF4A,TPX2,CENPF,UBE2C,CDK1,BUB1,EXO1,PBK,TROAP,PLK1,CKS2,KIF2C,PTTG1,HMMR,NDC80,TOP2A,CDKN3,AURKA,KIF11,CDC20,LMNB1,KNL1,KIF23,TLE3,EZH2,CCNB2,MKI67,TACC3,BIRC5,ESPL1,CENPA,AURKB,CCNA2,CCNF,KIF22,POLQ,TTK,KIF15,ODF2,MYBL2,CENPE,CDC45,RACGAP1,RAD54L,UBE2S,E2F1,SQLE,BUB3,CDC6,STIL,HMGB3,KPNA2,HNRNPU,MAD2L1,HOXC10,E2F2,PLK4,BARD1,GINS2,DDX39A,ORC6,BCL3,TGFB1,TRAIP,CHEK1,STMN1,LIG3,SMC4,DTYMK,B…	2.86642
HALLMARK_ADIPOGENESIS	9.67032153466145e-22	7.31720996122717e-20	-2.70483	192	GPAM,SORBS1,LPL,CAT,ITIH5,FZD4,LIPE,ITGA7,ANGPT1,PPARG,ITSN1,GPX3,PGM1,RETSAT,ELMOD3,HADH,TANK,GBE1,LIFR,CD36,ENPP2,LEP,ESYT1,MYLK,CDKN2C,ACAA2,MGLL,ALDH2,FABP4,MCCC1,SUCLG1,ARL4A,ME1,PFKFB3,ATL2,ADIPOQ,CIDEA,IFNGR1,STAT5A,MRAP,ACADL,SSPN,PLIN2,LAMA4,PHLDB1,BCL6,CD302,SPARCL1,ANGPTL4,YWHAG,ABCA1,CS,PEMT,CMPK1,VEGFB,ACADS,PHYH,ACOX1,TKT,ACADM,SNCG,HIBCH,DLD,SCARB1,BCL2L13,NMT1,ADCY6,RNF11,SAMM50,R…	2.70483
KEGG_FATTY_ACID_METABOLISM	1.15753355532472e-09	6.56900292646777e-08	-2.51739	42	ACSL1,ADH5,HADH,ACAA2,ADH1A,ALDH2,ADH1B,ACSL4,HADHA,ACADL,ADH1C,ADH4,ACAT1,ALDH7A1,ACADS,ACOX1,EHHADH,ACADM,ACADVL,HADHB,ADH6,ECHS1,ACSL5,ALDH3A2	2.51739
KEGG_PPAR_SIGNALING_PATHWAY	6.11816637005234e-09	1.98403395143126e-07	-2.38816	68	SORBS1,LPL,ACSL1,PPARG,PLIN1,AQP7,PPARA,CD36,FABP4,RXRG,ME1,PCK1,ADIPOQ,ACSL4,ACADL,PLTP,SCD,ANGPTL4,FABP7,FABP5,SLC27A6,ACOX1,EHHADH,NR1H3,ACADM,CYP7A1	2.38816
KEGG_BASE_EXCISION_REPAIR	3.10594889739497e-06	4.72385215824907e-05	2.23846	33	NEIL3,PARP1,POLE2,PCNA,FEN1,LIG1,POLD4,LIG3,NTHL1,MPG,POLB,APEX2,SMUG1,XRCC1,POLD1,POLE,POLE3,MBD4,POLD2	2.23846
KEGG_PROPANOATE_METABOLISM	5.98071842327825e-06	7.98601812990684e-05	-2.18421	31	ACACB,ACSS2,ALDH2,SUCLG1,SUCLA2,MLYCD,HADHA,LDHB,PCCA,ACAT1,ALDH7A1,EHHADH,ACADM,HIBCH,ACSS3,ALDH6A1,ECHS1,ALDH3A2	2.18421
HALLMARK_FATTY_ACID_METABOLISM	2.53722098020831e-09	9.59915270845477e-08	-2.13976	154	AOC3,ACSL1,RETSAT,GABARAPL1,HADH,AQP7,GPD1,PPARA,CD36,G0S2,CA6,CA4,ACAA2,MAOA,MGLL,ALDH1A1,SUCLG1,SUCLA2,MLYCD,MDH1,ME1,ACSM3,CIDEA,ACSL4,ACADL,ETFDH,ADH1C,INMT,DLST,HSDL2,HSD17B11,PDHA1,ACADS,PRDX6,ACOX1,EHHADH,ACADM,HIBCH,DLD,SDHD,SERINC1,ACADVL,HADHB,ODC1,AUH,ALAD,CYP1A1,METAP1,HPGD,AADAT,ALDH3A1,ECHS1,ACSL5,BCKDHB,ACO2,ALDH3A2,PTPRG	2.13976
KEGG_CELL_CYCLE	1.36869449903279e-07	3.4521516808938e-06	2.11334	124	PKMYT1,CDC25C,CDK1,BUB1,PLK1,CCNB1,PTTG1,CDC20,BUB1B,CCNB2,ESPL1,CCNA2,TTK,CDC45,TGFB3,E2F1,BUB3,CDC6,MAD2L1,E2F2,CCNE2,PCNA,CDK7,MCM4,ORC6,ORC1,TGFB1,CHEK1,GADD45G,DBF4,MCM2,CDC25A,CDKN2A,CDKN2D,CCND1,CDC7,ANAPC7,ANAPC11,YWHAH,E2F5,MCM6,MAD2L2,CCNE1,ORC5,E2F3,FZR1,MCM3,RAD21	2.11334
KEGG_RETINOL_METABOLISM	5.6354664472211e-06	7.98601812990684e-05	-2.07842	61	RDH5,DGAT2,ADH5,RETSAT,ADH1A,CYP26B1,ALDH1A1,ADH1B,ALDH1A2,RPE65,ADH1C,ADH4,DHRS3,CYP3A4,CYP1A2,CYP1A1,AWAT2,ADH6,UGT2B28,UGT2B7,DHRS9,DGAT1	2.07842
KEGG_DRUG_METABOLISM_CYTOCHROME_P450	3.12148821029674e-06	4.72385215824907e-05	-2.0654	67	ADH5,FMO2,GSTM5,MAOA,ADH1A,ADH1B,ALDH1A3,ADH1C,ADH4,AOX1,GSTA1,MGST1,CYP3A4,CYP1A2,ADH6,GSTA4,ALDH3A1,UGT2B28,UGT2B7,GSTM2,FMO4,FMO1,GSTP1,FMO3,CYP2C18,CYP3A43,CYP2C19,MGST3	2.0654
KEGG_METABOLISM_OF_XENOBIOTICS_BY_CYTOCHROME_P450	7.4319034411895e-06	8.87916884815798e-05	-2.06509	65	ADH5,GSTM5,ADH1A,AKR1C1,AKR1C2,ADH1B,AKR1C3,ALDH1A3,ADH1C,ADH4,GSTA1,MGST1,CYP3A4,CYP1A2,CYP1A1,ADH6,GSTA4,ALDH3A1,UGT2B28,UGT2B7,GSTM2,EPHX1,GSTP1,CYP2C18,CYP3A43,CYP2C19,MGST3	2.06509
KEGG_CITRATE_CYCLE_TCA_CYCLE	4.2328910026009e-05	0.000417768	-2.05852	29	ACO1,PC,SUCLG1,SUCLA2,MDH1,PCK1,DLST,PDHA1,CS,DLD,SDHD,OGDH,ACO2,IDH3A,DLAT,IDH1	2.05852
HALLMARK_UV_RESPONSE_DN	1.53594948091267e-07	3.48660532167177e-06	-2.0492	140	CAV1,PLPP3,PPARG,TGFBR2,KIT,PRKAR2B,VLDLR,MGLL,NFIB,NR3C1,CELF2,FBLN5,GRK5,TGFBR3,DLC1,MET,PTPRM,PTGFR,TFPI,NEK7,KALRN,PTPN21,RND3,ADD3,EFEMP1,SCHIP1,PRKCA,ATP2B4,SYNE1,MYC,NR1D2,NRP1,DUSP1,LAMC1,BMPR1A,ACVR2A,FYN,ADGRL2,F3,MAP1B,ARHGEF9,DAB2,PTEN,MAP2K5,ID1,TJP1,MAPK14,ADORA2B,ATP2B1,MRPS31,BCKDHB,RBPMS,AKT3,SNAI2,LDLR,CITED2,LPAR1	2.0492
HALLMARK_MYOGENESIS	2.48729051313398e-09	9.59915270845477e-08	-2.04717	198	MYOM1,MRAS,FHL1,SORBS1,GSN,DMD,CRYAB,PYGM,ACSL1,ITGA7,GPX3,LPIN1,CD36,PRNP,MYLK,ABLIM1,PC,MYH11,CASQ2,MYOM2,BIN1,FGF2,COX7A1,SOD3,CKMT2,FXYD1,SSPN,CFD,PTGIS,MYH1,SVIL,SCD,MEF2C,CDH13,IGF1,DES,SCHIP1,FOXO4,IFRD1,TNNT3,MYH3,LDB3,MYO1C,SPEG,DAPK2,TAGLN,SGCG,KLF5,HSPB2,NAV2,EIF4A2,NOS1,ITGB1,SIRT2,NOTCH1,APOD,TNNC2,HBEGF,GABARAPL2,LAMA2,WWTR1,RYR1,MEF2A,TPM2,HDAC5,HRC,CAV3,NCAM1,VIPR1,ACTN3,SMTN,MYF6…	2.04717
KEGG_VALINE_LEUCINE_AND_ISOLEUCINE_DEGRADATION	3.66052465076708e-05	0.0003777	-2.04044	43	HADH,ACAA2,ALDH2,MCCC1,HADHA,OXCT1,PCCA,AOX1,ACAT1,HIBADH,ALDH7A1,ACADS,EHHADH,ACADM,HIBCH,DLD,HADHB,AUH,ALDH6A1,ECHS1,BCKDHB,ALDH3A2,ACAD8,DBT	2.04044
KEGG_BUTANOATE_METABOLISM	8.67895905534137e-05	0.000729675	-2.03096	33	ACSM5,HADH,ALDH2,ACSM3,HADHA,OXCT1,PDHA1,ACAT1,ALDH7A1,BDH2,ACSM1,ACADS,EHHADH,ACSM2A,AACS,ECHS1,ALDH3A2,ALDH5A1	2.03096
HALLMARK_TNFA_SIGNALING_VIA_NFKB	1.25889010281517e-08	3.57210066673803e-07	-2.00795	199	PLPP3,TANK,DNAJB4,BMP2,G0S2,KLF4,CXCL2,KLF9,CFLAR,KLF10,PFKFB3,RCAN1,PER1,MAFF,KLF6,PNRC1,SGK1,STAT5A,ACKR3,CXCL3,EGR1,SOCS3,ETS2,FOSB,ZFP36,SNN,EGR2,NFIL3,BCL6,PTGS2,PPP1R15A,SOD2,IRS2,PTX3,PTGER4,DENND5A,CCNL1,MYC,FOS,ABCA1,TNIP1,DUSP1,IL6,TIPARP,TSC22D1,FUT4,LAMB3,NR4A3,ATF3,EIF1,EDN1,F3,NFE2L2,JUN,KLF2,NFAT5,NR4A1,EGR3,TRIP10,CCL2,HBEGF,CXCL1,MAP3K8,PHLDA1,IL15RA,CSF1,ATP2B1,CEBPB,CXCL6,FOSL1…	2.00795
KEGG_DNA_REPLICATION	0.000148706	0.00116401	2.00645	36	POLE2,DNA2,PCNA,FEN1,MCM4,LIG1,POLD4,RFC2,MCM2,RPA3,RFC4,POLA2,PRIM2,MCM6,POLD1,POLE,MCM3,SSBP1,RNASEH2A,POLE3,POLD2,RFC5	2.00645
KEGG_ADIPOCYTOKINE_SIGNALING_PATHWAY	3.09751425694513e-05	0.000334827	-2.00583	66	SLC2A4,ACACB,ACSL1,LEPR,PPARA,CD36,LEP,RXRG,PCK1,ADIPOQ,ACSL4,SOCS3,PTPN11,MAPK10,IRS2,PPARGC1A	2.00583
HALLMARK_BILE_ACID_METABOLISM	1.0882873541232e-05	0.000123521	-1.93688	112	CAT,ACSL1,ABCD2,LIPE,RETSAT,ABCA9,ABCA8,ABCA5,RXRG,ALDH1A1,PECR,ABCA6,MLYCD,BMP6,NR3C2,SLCO1A2,BBOX1,OPTN,CYP39A1,AKR1D1,HSD17B11,ABCA1,PHYH,SLC23A2,CYP7A1,CYP46A1,PEX19,TFCP2L1,NPC1,HACL1,ABCG8,NR1H4,CYP7B1,GCLM,ACSL5,SLC29A1	1.93688
HALLMARK_HYPOXIA	3.99413015241221e-07	8.24243222361429e-06	-1.89782	193	CAV1,UGP2,PYGM,PGM1,GBE1,SRPX,LALBA,VLDLR,AKAP12,CDKN1C,ALDOC,NR3C1,RRAGD,STBD1,EGFR,CHST3,PFKFB3,PCK1,MAFF,KLF6,PNRC1,ACKR3,PLIN2,ADM,GPC3,ZFP36,NFIL3,PHKG1,PPP1R15A,MXI1,IRS2,CHST2,PRKCA,ANGPTL4,PPARGC1A,ERRFI1,DCN,FOS,AK4,DUSP1,IL6,S100A4,TIPARP,RBPJ,IGFBP1,ATF3,CSRP2,F3,JUN,SCARB1,HAS1,PIM1,WSB1,HS3ST1,BNIP3L,ALDOB,SLC2A5,PKP1,TKTL1,ADORA2B,KLF7,NDRG1,PAM,KLHL24,SLC2A3,SDC3,ETS1,PDK1,CITED2,I…	1.89782
HALLMARK_ESTROGEN_RESPONSE_EARLY	4.89689820442253e-07	9.26329910336595e-06	1.8795	196	SIAH2,KDM4B,ANXA9,MUC1,TJP3,KCNK15,CELSR1,FAM102A,MLPH,ISG20L2,PMAIP1,CA12,KRT8,RAB31,SLC9A3R1,SLC37A1,KRT18,CANT1,RET,TTC39A,SLC1A1,FKBP4,KRT19,CISH,ABAT,SLC39A6,XBP1,UGCG,RARA,TPBG,TFF3,ASB13,TFF1,OVOL2,RAB17,FARP1,TBC1D30,MREG,ARL3,ABCA3,MYB,CLDN7,RASGRP1,MICB,REEP1,FCMR,GLA,SNX24,SLC2A1,SLC22A5,MAPT,SLC1A4,SLC19A2,PRSS23,MYBL1,RHOD,CCND1,RRP12,ELOVL2,ABHD2,BHLHE40,ESRP2,SLC7A5,GFRA1,SLC7A2,TM…	1.8795
KEGG_PROTEASOME	0.000319548	0.00231018	1.87466	42	PSME2,PSMC4,PSMA5,PSMD14,PSME1,PSMD4,PSMB4,PSMB3,PSMA4,PSMA6,PSMD3,PSMB5,PSMB8,PSMB9,PSMD2,PSMC2,IFNG,PSMB10,PSMA3,PSMD1,PSMD11,POMP,PSMA7,PSMC5,PSMC6,PSME3,PSMD12,PSMA2,PSMC3,PSMD8,PSMD13	1.87466
KEGG_TYROSINE_METABOLISM	0.000583838	0.00353785	-1.87443	39	AOC3,ADH5,AOC2,HPD,MAOA,ADH1A,ADH1B,ALDH1A3,ADH1C,ADH4,AOX1,DCT,TPO,TRMT11,ADH6,ALDH3A1,DDC	1.87443
KEGG_TRYPTOPHAN_METABOLISM	0.000592238	0.00353785	-1.87181	39	CAT,HADH,MAOA,ALDH2,HADHA,INMT,AOX1,ACAT1,ALDH7A1,EHHADH,HAAO,CYP1A2,CYP1A1,AADAT,OGDH,DDC,ECHS1,ALDH3A2	1.87181
KEGG_PYRUVATE_METABOLISM	0.000592238	0.00353785	-1.8711	39	ACACB,ACSS2,ALDH2,PC,MDH1,ME1,PCK1,LDHB,LDHD,PDHA1,ACAT1,ALDH7A1,ACYP2,DLD	1.8711
HALLMARK_ESTROGEN_RESPONSE_LATE	6.66221099920912e-07	1.16332453601575e-05	1.85746	197	KIF20A,PLAC1,TOP2A,CDC20,COX6C,SIAH2,ANXA9,TSPAN13,TJP3,FAM102A,LLGL2,CA12,RAB31,CDC6,SLC9A3R1,STIL,GALE,RET,AGR2,DNAJC12,FKBP4,KRT19,CISH,XBP1,DNAJC1,LSR,PLK4,SORD,TPBG,FGFR3,GINS2,TFF3,PRLR,TFF1,PTPN6,OVOL2,FARP1,CD9,ASCL1,ARL3,ABCA3,UGDH,MYB,EMP2,MICB,GLA,BATF,HPRT1,SLC22A5,CHST8,MAPT,PKP3,SLC1A4,PRSS23,MAPK13,CCND1,NMU,CACNA2D2,SCUBE2,IDH2	1.85746
KEGG_HOMOLOGOUS_RECOMBINATION	0.00228414	0.01037	1.85647	26	RAD51,RAD54L,EME1,RAD54B,XRCC2,POLD4,BLM,BRCA2,RPA3,POLD1,SSBP1,POLD2,MUS81,NBN,RAD50,TOP3A,XRCC3	1.85647
KEGG_GLYCINE_SERINE_AND_THREONINE_METABOLISM	0.00174445	0.00808141	-1.80903	31	AOC3,DMGDH,AOC2,MAOA,ALAS2,SHMT1,GLYCTK,PSAT1,PHGDH,DLD	1.80903
KEGG_BETA_ALANINE_METABOLISM	0.00241632	0.010755	-1.79124	22	AOC3,AOC2,ALDH2,MLYCD,HADHA,ALDH7A1,EHHADH,ACADM,HIBCH,DPYD,DPYS,ECHS1,ALDH3A2	1.79124
KEGG_LYSINE_DEGRADATION	0.00140598	0.0072536	-1.78876	42	HADH,ALDH2,HADHA,BBOX1,AASS,DLST,ACAT1,ALDH7A1,SETD7,EHHADH,TMLHE,AADAT,SETDB2,OGDH,ECHS1,ALDH3A2,ALDH9A1,SETMAR,SETD2,AASDH	1.78876
HALLMARK_MYC_TARGETS_V1	6.40072542192566e-06	8.07202594876181e-05	1.77873	196	CDC20,CCNA2,CDC45,CCT3,HDGF,BUB3,KPNA2,HNRNPU,MAD2L1,CBX3,PCNA,CSTF2,HNRNPC,NME1,MCM4,FAM120A,ILF2,ERH,HNRNPA2B1,PSMC4,RNPS1,RUVBL2,MCM2,TYMS,PSMD14,HPRT1,SNRPG,GSPT1,NHP2,RFC4,HSPE1,CTPS1,TRIM28,MRPL9,LSM7,PSMB3,AIMP2,SRSF1,RPS10,MCM6,GLO1,PPM1G,TUFM,SET,CLNS1A,SNRPD1,NDUFAB1,NOP56,NCBP2,PSMA4,PPIA,SSBP1,RAN,ACP1,PSMA6,COPS5,NCBP1,VDAC1,SNRPA1,MRPL23,SRPK1,CDK2,PSMD3,PRPF31,POLE3,TXNL4A,PRPS2,CC…	1.77873
KEGG_GLYCOLYSIS_GLUCONEOGENESIS	0.000926476	0.00500738	-1.77518	59	ACSS2,ADH5,PGM1,ADH1A,ALDOC,ALDH2,ADH1B,PCK1,ALDH1A3,ADH1C,LDHB,ADH4,PDHA1,ALDH7A1,DLD,ALDOB,ADH6,ALDH3A1,ALDH3A2,DLAT,GCK,ALDH9A1	1.77518
KEGG_GLYCEROLIPID_METABOLISM	0.00081455	0.00450982	-1.75828	47	GPAM,LPL,PLPP3,DGAT2,PLPP1,MGLL,ALDH2,AGPAT2,GLYCTK,GPAT3,ALDH7A1,DGKG,AWAT2,LIPC,ALDH3A2,AKR1B1,DGAT1,ALDH9A1,AGPAT4,DGKI,DGKB,CEL	1.75828
KEGG_ABC_TRANSPORTERS	0.00167687	0.00793019	-1.75288	44	ABCD2,ABCA9,ABCA8,ABCA10,ABCC9,ABCA5,ABCA6,ABCB5,ABCB1,ABCA1,ABCG2,ABCG8,ABCA13,ABCC6,ABCB11,ABCD4	1.75288
KEGG_STARCH_AND_SUCROSE_METABOLISM	0.00136167	0.00718836	-1.72961	45	UGP2,PYGM,PGM1,GBE1,GYS2,PYGL,PYGB,GANC,ENPP3,AMY2B,UGT2B28,TREH,UGT2B7	1.72961
KEGG_INSULIN_SIGNALING_PATHWAY	0.000179414	0.00135756	-1.72562	134	SORBS1,SLC2A4,ACACB,PYGM,LIPE,RHOQ,PDE3B,FOXO1,PRKAR2B,PCK1,SOS1,SHC3,SOCS3,MAPK10,PHKG1,IRS2,GYS2,PPARGC1A,RAPGEF1,PIK3R1,INPP5K,PHKA2,CRK,CALM1,PYGL,PIK3CA,PYGB,SOS2,MAP2K1,TRIP10,PRKAG2,PRKAA1,PPP1CB,CBL,AKT3,SHC4,MKNK1,PHKB,TSC1,PRKX,GCK,EXOC7,SOCS2,PDE3A	1.72562
HALLMARK_INTERFERON_ALPHA_RESPONSE	0.000748209	0.00424609	1.70669	95	CXCL11,IRF7,ISG15,CXCL10,ADAR,PSME2,OASL,PARP9,MOV10,PSME1,HELZ2,TRIM14,TRAFD1,SELL,UBE2L6,OAS1,RSAD2,IFI35,BST2,PARP12,IRF1,MX1,EPSTI1,SP110,TAP1,OGFR,LAMP3,IFITM1,HLA-C,DHX58,IFI27,SAMD9,PARP14,IRF9,MVB12A,CMPK2,ISG20,USP18,CD74,RIPK2,TRIM26,IFI30,PSMB8,DDX60,IFIT2,IFIT3,PSMB9	1.70669
KEGG_MISMATCH_REPAIR	0.00944111	0.0357189	1.70417	23	EXO1,PCNA,LIG1,POLD4,RFC2,RPA3,RFC4,POLD1,SSBP1,POLD2,RFC5,RFC3	1.70417
KEGG_PHENYLALANINE_METABOLISM	0.0100372	0.036749	-1.69568	16	AOC3,AOC2,HPD,MAOA,ALDH1A3,PRDX6,ALDH3A1,DDC	1.69568
KEGG_PROXIMAL_TUBULE_BICARBONATE_RECLAMATION	0.00708958	0.0282339	-1.67073	23	ATP1A2,CA4,AQP1,MDH1,PCK1,FXYD2,ATP1B2,SLC38A3	1.67073
HALLMARK_XENOBIOTIC_METABOLISM	7.56106527645264e-05	0.000671995	-1.669	195	CAT,ABCD2,NDRG2,ADH5,RETSAT,GABARAPL1,PDK4,RBP4,CD36,CDO1,ATOH8,CES1,HSD11B1,MAOA,PROS1,ALDH2,F10,PC,AKR1C2,AKR1C3,ABHD6,EPHA2,ETFDH,ADH1C,ETS2,IGF1,AOX1,SLC12A4,MTHFD1,PINK1,PEMT,ACSM1,IGFBP1,XDH,ACOX1,NPC1,LCAT,TTPA,NMT1,CYP1A2,HACL1,CYP1A1,ALDH3A1,DDC,HSD17B2,IL1R1,FETUB,ACO2,PMM1,FAH,GCLC	1.669
KEGG_FOCAL_ADHESION	6.22614618688604e-05	0.00058889	-1.66187	198	CAV1,CAV2,VEGFD,ITGA7,TNXB,PAK3,TLN2,MYLK,VWF,PARVA,EGFR,COL6A6,TLN1,ROCK2,PDGFA,SOS1,LAMA4,MET,SHC3,PDGFD,MAPK10,ITGA1,RELN,IGF1,ITGA9,PRKCA,RAPGEF1,MYL9,PIK3R1,LAMC1,ITGA6,LAMA3,FLT4,PAK5,VEGFB,LAMB3,KDR,CRK,FYN,PDGFRA,LAMA1,PIK3CA,VCL,JUN,ITGB1,PXN,SOS2,MAP2K1,LAMC2,PTEN,FLNC,CCND2,FLT1,PPP1R12A,RAP1A,LAMA2,PPP1CB,COL4A4,LAMC3,CAV3,CCND3,EGF,VEGFC,AKT3,LAMB4,ACTN3,SHC4,PARVB,FLNA,DOCK1,ITGA10,…	1.66187
HALLMARK_KRAS_SIGNALING_UP	7.69686189126217e-05	0.000671995	-1.65036	198	MMD,SPRY2,GNG11,RBP4,BMP2,TMEM100,GYPC,G0S2,KLF4,AKAP12,EMP1,HSD11B1,MTMR10,GPRC5B,PECAM1,CDADC1,CIDEA,ADGRL4,ALDH1A2,TSPAN7,ETV5,ALDH1A3,IL33,TFPI,RELN,PTGS2,DUSP6,SPARCL1,ABCB1,PPP1R15A,CAB39L,ANGPTL4,PPBP,NRP1,FLT4,CCSER2,CFH,ADGRA2,SATB1,DCBLD2,KCNN4,PIGR,APOD,CCND2,HBEGF,SLPI,NR1H4,IL1RL2,ETV1,BTBD3,MALL,NAP1L2,MPZL2,SCG3,FGF9,CBL,BTC,USP12,PDCD1LG2,TNFRSF1B,ETS1,PTBP2,PLVAP,IGFBP3,EVI5,CPE,…	1.65036
HALLMARK_DNA_REPAIR	0.000463641	0.00318929	1.63692	146	ZWINT,RAD51,CANT1,PCNA,NME3,FEN1,CCNO,NME1,POLR2H,LIG1,ARL6IP1,POLD4,RFC2,SAC3D1,ZNF707,CETN2,TYMS,NME4,HPRT1,MPG,RPA3,RAE1,POLB,TARBP2,ITPA,RFC4,POLA2,VPS37D,BCAM,VPS28,ALYREF,CSTF3,SEC61A1,GUK1,POLD1,TMED2,POLR2J,POLR2G,NCBP2,POLR2K,CMPK2,PDE6G,POLR3C,COX17,STX3,ADRM1,TAF6,MPC2,RBX1,TAF9,POLR2I,NT5C3A,EDF1,PNP,RFC5,TAF12,ERCC2,POLH,SNAPC4,GTF2F1,NELFB,DAD1,RFC3	1.63692
KEGG_VASCULAR_SMOOTH_MUSCLE_CONTRACTION	0.00153365	0.00761856	-1.62813	109	NPR1,PPP1R12B,ADRA1A,PLA2G4A,MYLK,KCNMB1,MYH11,NPR2,ROCK2,PPP1R14A,ACTG2,ADCY4,ACTA2,AVPR1A,PRKCA,MYL9,PLA2G5,CALM1,ADCY3,MAP2K1,KCNMB2,ADCY6,PPP1R12A,PPP1CB,ADORA2B,CALD1,ADCY8,CALCRL,RAMP2,PLA2G4E,PLA2G2A,PRKX,ITPR1,PLCB1	1.62813
HALLMARK_MITOTIC_SPINDLE	0.000133381	0.00108134	1.61058	197	NEK2,KIF4A,TPX2,CENPF,CDK1,BUB1,PLK1,KIF2C,NDC80,TOP2A,DLGAP5,AURKA,KIF11,ANLN,LMNB1,KIF23,CCNB2,BIRC5,ESPL1,EZR,KIF22,TTK,ECT2,KIF15,CENPE,RACGAP1,SHROOM1,RHOT2,SHROOM2,ARFIP2,FARP1,SMC4,PREX1,ARL8A,SAC3D1,BRCA2,RHOF,KPTN,CYTH2,FGD6,PIF1	1.61058
KEGG_ALDOSTERONE_REGULATED_SODIUM_REABSORPTION	0.0129782	0.043971	-1.60074	41	ATP1A2,HSD11B1,NR3C2,SGK1,IGF1,FXYD2,IRS2,PRKCA,PIK3R1,ATP1B2,PIK3CA	1.60074
KEGG_CALCIUM_SIGNALING_PATHWAY	0.000492163	0.00328591	-1.58886	174	OXTR,ADRA1A,RYR3,PDE1C,ADRB2,MYLK,GNAL,EGFR,EDNRB,LHCGR,P2RX6,PDE1B,TACR1,ADCY4,HTR2A,ADRB3,PTGFR,PHKG1,AVPR1A,BST1,PRKCA,ATP2B4,PLCZ1,PLCG2,TRPC1,PHKA2,PPP3CB,CALM1,PDGFRA,NOS1,HTR4,CHRNA7,ADCY3,CHRM3,CAMK2G,TNNC2,PPP3R1,RYR1,ADORA2B,ATP2B1,ADCY8,CCKBR,PLN,PHKB,PDE1A,ATP2B2,PRKX,PPP3CC,ITPR1,PLCB1,CHRM1,HRH1,CHP1,CAMK2D,SLC25A4,GNAQ,BDKRB2,PTGER3	1.58886
HALLMARK_HEME_METABOLISM	0.000325664	0.00231018	-1.58495	190	TNS1,CAT,HBB,ALDH1L1,EZH1,GYPC,NR3C1,SEC14L1,PC,KAT2B,ALAS2,TAL1,SNCA,EPB42,OPTN,NEK7,SPTB,LMO2,SIDT2,MXI1,TFDP2,PICALM,CLIC2,SLC25A37,ADD1,DMTN,ISCA1,ABCG2,RANBP10,ALAD,SPTA1,SDCBP,SLC4A1,BNIP3L,NCOA4,ALDH6A1,MPP1,FOXJ2,GCLM,YPEL5,ERMAP,GYPE,ACKR1,KLF3,FBXO7,ENDOD1,CCND3,C3,NFE2L1,CAST,GCLC,MAP2K3,RCL1,FOXO3,NNT,AGPAT4,USP15,FBXO9,TMCC2,DAAM1,UROD,RHAG,PPP2R5B,ADD2	1.58495
KEGG_TYPE_I_DIABETES_MELLITUS	0.0107143	0.0386056	1.57923	40	CD80,GAD1,ICA1,IL12B,LTA,HLA-DQB1,HLA-DQA1,HLA-C,HLA-DRB1,HLA-DPB1,CD86,HLA-DQA2,PTPRN2,HLA-DRA,HLA-DRB5,IFNG,HLA-DPA1,HLA-A,HLA-B,HLA-DMB,FASLG,GZMB,PTPRN,HLA-F	1.57923
KEGG_HISTIDINE_METABOLISM	0.0190228	0.0550839	-1.57464	28	ASPA,MAOA,ALDH2,ALDH1A3,ALDH7A1,HNMT,TRMT11,ALDH3A1,DDC,ALDH3A2	1.57464
KEGG_PYRIMIDINE_METABOLISM	0.00278879	0.0121741	1.56926	96	RRM2,TK1,POLR3K,POLE2,CANT1,TYMP,NME3,ENTPD8,NME1,POLR2H,POLD4,DTYMK,TYMS,NME4,CTPS2,ITPA,CTPS1,POLA2,PRIM2,NME7,NME6,POLD1,POLE,POLR2J,POLR2G,NT5M,POLR2K,CMPK2,POLR3C,DCK,NME2,POLE3,ENTPD6,ENTPD1,NME5,POLR2I,NT5C3A,PNP,POLD2,POLR1A,ENTPD4	1.56926
KEGG_RIBOSOME	0.00587478	0.0238138	-1.56004	87	RPL5,RPS25,RPS27A,RPL21,RPL15,RPL9,RPS7,RPL34,RPS3A,RPL22,RPL4,RPL11,RSL24D1,RPS23,RPS20,RPL6,RPL10A,RPS13,RPS6,RPL32,RPL3,RPL35A,RPL26,RPL13,RPS12,RPS4X,RPL39,RPL7,RPL37A,RPLP2,RPL31,RPL10,RPS8,RPL27,RPS29,RPL37,RPL23,RPS18,RPL14,RPL36AL,RPS4Y1,RPL7A,RPL27A,RPL24,RPS15A,RPS11,RPL23A,RPL29,RPLP0,RPS24,RPS9	1.56004
HALLMARK_APICAL_JUNCTION	0.000741541	0.00424609	-1.55571	196	GNAI1,ADAMTS5,CD34,HADH,CX3CL1,EPB41L2,VWF,SIRPA,CALB2,PARVA,CD209,EGFR,PECAM1,NEXN,ICAM2,ACTG2,CLDN11,CLDN5,NECTIN3,DSC1,SKAP2,CLDN8,ITGA9,ARHGEF6,MYL9,CLDN19,LAMA3,SPEG,LAMB3,COL17A1,CADM3,AMIGO1,CDH4,VCL,ITGB1,LAMC2,CDH8,NFASC,MSN,PTEN,MYH10,FLNC,NECTIN1,NLGN3,TJP1,MAPK14,RRAS,SLIT2,JAM3,CDH3,MPZL2,AMIGO2,DSC3,RSU1,ALOX15B,CADM2,AKT3,PARD6G,SDC3,ACTN3,NRTN,TRO,TSC1,LIMA1	1.55571
KEGG_ANTIGEN_PROCESSING_AND_PRESENTATION	0.0119925	0.041247	1.553	68	RFX5,PSME2,TAPBP,LTA,CALR,PDIA3,PSME1,HSPA4,RFXANK,HSPA5,HLA-DQB1,HLA-DQA1,TAP1,HSPA6,HLA-C,HLA-DRB1,HLA-DPB1,CD74,HLA-DQA2,NFYA,HSPA2,IFI30,HLA-DRA,HLA-DRB5,CD8A,HLA-DPA1,KIR2DL4,HLA-A,CTSB,HLA-B,HLA-DMB,HSPA1A,PSME3,CD8B,HLA-F,HSPA8,HLA-DOA,HLA-G,KIR3DL2,HSP90AB1,CANX,IFNA5,CD4	1.553
KEGG_PROTEIN_EXPORT	0.0252482	0.0682303	1.54845	23	SRP9,SRP54,HSPA5,SRPRB,SPCS1,SEC61A2,SEC61A1,SEC61G,SPCS2,SEC61B,SEC11C,IMMP1L	1.54845
KEGG_PRIMARY_IMMUNODEFICIENCY	0.0140277	0.0461491	1.54465	35	RFX5,BLNK,ICOS,RFXANK,TAP1,IL2RG,LCK,CD19,CD3D,CD3E,ZAP70,PTPRC,TNFRSF13B,JAK3,CD8A,CD79A,BTK,TNFRSF13C,AIRE	1.54465
HALLMARK_MYC_TARGETS_V2	0.0156213	0.0479195	1.53869	58	PLK1,DCTPP1,CBX3,PLK4,SORD,MCM4,TFB2M,FARSA,RRP12,TMEM97,RABEPK,HSPE1,AIMP2,EXOSC5,NOP56,GRWD1,NOC4L,SLC19A1,PUS1,PPAN,TBRG4,BYSL,NOLC1,NOP16,LAS1L,IPO4,IMP4,SLC29A2,CDK4,RRP9,PHB,TCOF1,MCM5	1.53869
HALLMARK_SPERMATOGENESIS	0.00354039	0.0151636	1.53502	123	NEK2,CDK1,BUB1,KIF2C,CDKN3,AURKA,EZH2,CCNB2,NCAPH,CNIH2,STRBP,GRM8,TTK,CLGN,PHKG2,PCSK4,GAD1,OAZ3,DBF4,CAMK4,HOXB1,TNNI3,RPL39L,RFC4,MAP7,PGK2,CHFR,NEFH,MAST2,TUBA3C,IFT88	1.53502
KEGG_ERBB_SIGNALING_PATHWAY	0.00725034	0.0283763	-1.53333	87	PAK3,STAT5B,EGFR,NRG2,STAT5A,SOS1,SHC3,MAPK10,PRKCA,MYC,NRG1,PIK3R1,TGFA,NCK1,PAK5,PLCG2,CRK,PIK3CA,JUN,SOS2,MAP2K1,CAMK2G,HBEGF,NCK2,EGF,CBL,BTC,AKT3,SHC4	1.53333
KEGG_CYTOKINE_CYTOKINE_RECEPTOR_INTERACTION	0.000570187	0.00353785	-1.53171	246	VEGFD,LEPR,GHR,TGFBR2,LIFR,CX3CL1,LEP,KIT,BMP2,MPL,TSLP,CXCL2,EGFR,TNFRSF10D,IL11RA,IFNGR1,CNTFR,CXCL3,IL22RA2,PDGFA,CXCL12,MET,CCL14,CCL13,CXCR2,CCL28,TNFRSF21,EDA,PF4,PPBP,IL6,ACVRL1,FLT4,BMPR1A,VEGFB,TNFRSF8,ACVR2A,EDAR,CXCL5,KDR,CCL24,CCL23,IL17B,PDGFRA,GDF5,CSF3,CCL8,CCL18,CCL16,TNFRSF11A,NGFR,TPO,CCL21,IL6R,FLT1,CCL2,CXCL1,TNFSF12,PF4V1,IFNAR1,IL22RA1,IL15RA,CSF1,INHBB,EGF,IL1R1,CXCL6,IFNLR…	1.53171
KEGG_ETHER_LIPID_METABOLISM	0.0221386	0.0612861	-1.52954	31	PLPP3,ENPP2,PLA2G4A,PLPP1,PLD1,ENPP6,LPCAT2,PLA2G5,PAFAH1B1,LPCAT4	1.52954
KEGG_N_GLYCAN_BIOSYNTHESIS	0.00926359	0.0356413	1.52806	46	ALG1,B4GALT3,FUT8,DPM2,DOLPP1,ALG3,MOGS,MGAT4B,RPN1,ALG8,ALG6,MAN1B1,RPN2,MGAT4A,DPM3,B4GALT1,B4GALT2,MGAT5B,MGAT2,DAD1,DPAGT1,GANAB,DDOST	1.52806
KEGG_P53_SIGNALING_PATHWAY	0.0111236	0.0394541	1.5249	67	CDK1,CCNB1,RRM2,CCNB2,GTSE1,PMAIP1,BBC3,CCNE2,BAX,CHEK1,GADD45G,CASP3,CDKN2A,SHISA5,CCND1	1.5249
KEGG_DORSO_VENTRAL_AXIS_FORMATION	0.022785	0.0623157	-1.50353	24	EGFR,NOTCH4,PIWIL4,SOS1,ETS2,CPEB1,SOS2,MAP2K1,NOTCH1,ETS1,ETV6	1.50353
KEGG_AMINOACYL_TRNA_BIOSYNTHESIS	0.0572034	0.133074	1.49965	22	TARS2,EARS2,DARS2,FARSA,HARS2,IARS2,PARS2,LARS2,YARS2,NARS2,FARS2,VARS2,AARS2	1.49965
KEGG_GLYOXYLATE_AND_DICARBOXYLATE_METABOLISM	0.028645	0.076499	-1.49875	15	ACO1,MDH1,GLYCTK,MTHFD1,CS	1.49875
HALLMARK_MTORC1_SIGNALING	0.00157741	0.00761856	1.49707	196	BUB1,PLK1,AURKA,RRM2,CCNF,SQLE,TRIB3,SLC9A3R1,XBP1,MTHFD2,SORD,DDX39A,MCM4,PSMC4,CD9,SLC7A11,PIK3R3,TOMM40,TUBG1,CALR,SDF2L1,MCM2,ARPC5L,GLA,PSMD14,FDXR,ALDOA,SLC2A1,CXCR4,HPRT1,CDC25A,EGLN3,SLC1A4,GSR,HSPA4,CACYBP,TMEM97,YKT6,HSPA5,HSPE1,PRDX1,CORO1A,SERPINH1,STIP1,RPN1,BHLHE40,SLC7A5,FKBP2,RIT1,SYTL2,P4HA1,MLLT11,SHMT2,DHCR24,TFRC,PSMA4,PPIA,EBP,PSPH,COPS5,RDH11,ACTR2,NFKBIB,SERP1,ACTR3,UCHL5,Q…	1.49707
HALLMARK_GLYCOLYSIS	0.00157741	0.00761856	1.49338	196	CDK1,KIF20A,HMMR,AURKA,POLR3K,ARTN,CENPA,COL5A1,DEPDC1,ALG1,VCAN,GALE,FUT8,SDC1,FKBP4,COG2,BPNT1,TPBG,CHPF,CHPF2,TFF3,CASP6,BIK,PMM2,CHST6,COPB2,STMN1,SLC16A3,PSMC4,GMPPA,IER3,CACNA1H,GPC4,EFNA3,GMPPB,PKM,LHX9,ALDOA,CXCR4,KDELR3,EGLN3,SDHC,FAM162A,GNPDA1,HSPA5,PAXIP1,SAP30,TXN,ENO2,CHST1,MIOX,SPAG4,SLC35A3,B4GALT7,B3GAT3,P4HA1,AGRN,CLDN9,IDUA,SRD5A3,B3GALT6,CLN6,AKR1A1,XYLT2,PPIA,SLC25A10,RBCK1,B…	1.49338
KEGG_CYTOSOLIC_DNA_SENSING_PATHWAY	0.0375868	0.0992116	1.49013	41	POLR3K,IRF7,CXCL10,PYCARD,ADAR,IKBKE,IL18,ZBP1,IFNB1,DDX58,AIM2,IKBKB,POLR3C,NFKBIB,RIPK3,CCL5	1.49013
HALLMARK_WNT_BETA_CATENIN_SIGNALING	0.0218573	0.0612545	-1.46815	42	GNAI1,NOTCH4,PTCH1,MYC,RBPJ,NOTCH1,HEY2,CCND2,WNT6,JAG2,HDAC5,DKK4,TCF7,WNT5B,NUMB,HEY1,FZD1,AXIN2,CTNNB1,CUL1,ADAM17,DLL1,JAG1	1.46815
KEGG_OTHER_GLYCAN_DEGRADATION	0.0763052	0.163408	1.45495	15	GLB1,NEU4,GBA,NEU1,MAN2B1,FUCA1,MAN2B2,MANBA,NEU3,AGA	1.45495
KEGG_OOCYTE_MEIOSIS	0.00995183	0.036749	1.45163	108	PKMYT1,CDC25C,CDK1,BUB1,PLK1,CCNB1,PTTG1,AURKA,SGO1,CDC20,CCNB2,ESPL1,FBXO43,MAD2L1,CCNE2,PPP1CA,SPDYC	1.45163
KEGG_TIGHT_JUNCTION	0.0151485	0.0471057	-1.44154	127	MRAS,GNAI1,PPP2R1B,EPB41L2,JAM2,MYH11,CSNK2A2,YBX3,RRAS2,AMOTL1,CLDN11,CLDN5,MYH1,CLDN8,MPDZ,PRKCA,MAGI1,MYL9,MYH3,CLDN19,PARD3,PPP2R2B,CLDN10,PTEN,MYH10,CTNNA3,CLDN2,TJP1,RRAS,JAM3,CLDN16,MYH7B,PPP2CB,AKT3,PARD6G,ACTN3	1.44154
HALLMARK_UNFOLDED_PROTEIN_RESPONSE	0.0147742	0.0471057	1.44017	109	ALDH18A1,PARN,XBP1,MTHFD2,LSM4,ARFGAP1,FUS,CALR,CNOT6,EIF4A3,KDELR3,SLC1A4,YIF1A,NHP2,EXOSC4,HSPA5,SRPRB,SPCS1,SLC7A5,BANF1,DNAJA4,EXOSC1,EXOC2,EXOSC5,NOP56,IFIT1,ATF6,SERP1,NFYA,SEC31A,LSM1,WFS1,EIF2AK3,KHSRP,SHC1,STC2,YWHAZ,NOLC1,HSPA9,SLC30A5,EIF4G1,ZBTB17,CKS1B,EDEM1,PDIA5,ERO1A,HYOU1	1.44017
KEGG_PEROXISOME	0.0174365	0.0520801	-1.42711	78	CAT,ACSL1,ABCD2,PECR,MLYCD,ACSL4,SOD2,PHYH,XDH,ACOX1,EHHADH,PEX19,HACL1,ABCD4,PEX5,ACSL5	1.42711
KEGG_NUCLEOTIDE_EXCISION_REPAIR	0.0545852	0.13043	1.41357	44	POLE2,PCNA,CDK7,LIG1,POLD4,RFC2,CETN2,RPA3,RFC4,POLD1,POLE,POLE3,RBX1,POLD2,RFC5,ERCC2,RFC3	1.41357
KEGG_ADHERENS_JUNCTION	0.048474	0.122261	-1.41239	73	SORBS1,TGFBR2,WASF3,EGFR,CSNK2A2,PTPRB,MET,WASF2,NECTIN3,PTPRM,TCF7L2,TCF7L1,PARD3,FER,FYN,VCL,SMAD4,NECTIN1,CTNNA3,TJP1,FGFR1,SNAI2,ACTN3,WASF1	1.41239
KEGG_WNT_SIGNALING_PATHWAY	0.0115183	0.0402254	-1.4112	146	FZD4,PPP2R1B,SFRP1,CSNK2A2,ROCK2,DAAM2,SOX17,FZD7,FZD5,TCF7L2,MAPK10,FZD9,PRKCA,MYC,TCF7L1,WNT10B,PPP3CB,WIF1,JUN,NFATC3,SMAD4,NFAT5,CAMK2G,LRP6,CCND2,WNT6,LRP5,NFATC2,PPP3R1,PRICKLE2,MMP7,CCND3,FOSL1,PPP2CB,DKK4,PRKX,PPP3CC,PLCB1,CHP1,TCF7,WNT2B,WNT5B,CAMK2D,WNT11,DAAM1,CER1,SMAD2,SMAD3,PPP2R5B,PPP2R5C,ROCK1,FZD1,NFATC1,AXIN2,FBXW11,APC,PPP3CA,CTNNB1,PLCB4,CUL1,WNT9B,CTNNBIP1,MAPK8	1.4112
KEGG_NEUROACTIVE_LIGAND_RECEPTOR_INTERACTION	0.0057149	0.023587	-1.40808	259	NMUR1,OXTR,ADRA1A,LEPR,GHR,ADRB2,LEP,GLP2R,GABRE,NR3C1,GRIN2B,S1PR1,EDNRB,SCTR,GABRP,LHCGR,P2RX6,AVPR2,ADCYAP1R1,TACR1,HTR2A,ADRB3,PTGFR,P2RY14,AVPR1A,PTGER4,GRIA4,ADRA2B,GALR1,PTH1R,THRB,DRD2,THRA,SSTR1,LPAR6,PARD3,NPY4R,HCRTR1,CRHR2,PTH2R,HTR4,CHRNA7,GABRG1,CHRM3,GPR50,MAS1,GABRA4,CNR1,ADORA2B,GABRA2,TSHB,CCKBR,VIPR1,ADRA2A,CALCRL,S1PR2,TSHR,GRIA3,CALCR,LPAR1,CHRM1,HRH1,GABRR1,GPR156,GRIK5,HRH4…	1.40808
KEGG_GLYCEROPHOSPHOLIPID_METABOLISM	0.05	0.122261	-1.40274	74	GPAM,PLPP3,GPD1,PLA2G4A,PLPP1,AGPAT2,GPAT3,PLD1,LPCAT2,ADPRM,PEMT,PLA2G5,LPCAT4,LCAT,DGKG,PCYT1B,PLA2G4E,GPD1L,PLA2G2A,PCYT1A,CHKA,AGPAT4,DGKI,DGKB,PLD2,PHOSPHO1,PISD,CDS2	1.40274
KEGG_PATHWAYS_IN_CANCER	0.00524142	0.0220334	-1.40273	321	FZD4,VEGFD,PPARG,TGFBR2,EPAS1,FOXO1,KIT,BMP2,CEBPA,STAT5B,EGFR,RXRG,FGF1,FGF2,STAT5A,PTCH1,PLD1,PDGFA,SOS1,ZBTB16,FZD7,LAMA4,MET,FZD5,TCF7L2,MAPK10,IGF1,PTGS2,FZD9,PRKCA,MYC,FOS,TCF7L1,PIK3R1,IL6,LAMC1,ITGA6,TGFA,LAMA3,VEGFB,DAPK2,LAMB3,PLCG2,CRK,RARB,WNT10B,RUNX1T1,PDGFRA,LAMA1,FGF7,PTCH2,PIK3CA,JUN,ITGB1,MECOM,SMAD4,SOS2,MAP2K1,LAMC2,PTEN,MITF,CTNNA3,WNT6,NCOA4,LAMA2,JAK1,COL4A4,LAMC3,FGF9,CDK6…	1.40273
KEGG_STEROID_HORMONE_BIOSYNTHESIS	0.0601093	0.137826	-1.39898	49	HSD11B1,AKR1C1,AKR1C2,AKR1C3,AKR1D1,STS,CYP7A1,CYP11A1,CYP3A4,CYP1A1,HSD17B12,CYP7B1,UGT2B28,HSD17B2,UGT2B7	1.39898
KEGG_ACUTE_MYELOID_LEUKEMIA	0.0519713	0.125505	-1.39835	57	KIT,CEBPA,STAT5B,STAT5A,SOS1,ZBTB16,TCF7L2,MYC,TCF7L1,PIK3R1,RUNX1T1,PIK3CA,SOS2,MAP2K1,PIM1	1.39835
KEGG_JAK_STAT_SIGNALING_PATHWAY	0.0143699	0.0465997	-1.39148	139	SPRY2,LEPR,GHR,LIFR,LEP,MPL,TSLP,STAT5B,IL11RA,IFNGR1,STAT5A,CNTFR,IL22RA2,SOS1,SOCS3,PTPN11,SPRY1,MYC,PIK3R1,IL6,SOCS5,CSF3,PIK3CA,SOS2,PIM1,SPRY3,TPO,IL6R,CCND2,JAK1,IFNAR1,IL22RA1,IL15RA,CCND3,CBL,IFNLR1,CNTF,AKT3	1.39148
KEGG_SPLICEOSOME	0.0149699	0.0471057	1.38791	126	HNRNPU,LSM4,SNRPE,HNRNPC,SF3B4,SNRPB,CRNKL1,U2AF2,THOC3,PRPF19,EIF4A3,PRPF4,SNRPG,SRSF9,HNRNPK,LSM7,SRSF1,ALYREF,MAGOHB,HSPA6,SNRPC,SNRPF,SNRPD1,HNRNPM,NCBP2,DDX23,NCBP1,SNRPA1,RBM8A,PPIH,PRPF3,USP39,PPIL1,PRPF31,HSPA2,SNRNP40,TXNL4A,PUF60,EFTUD2,DHX15,LSM5,BUD31,CCDC12,PRPF6,SNRNP70,SNRPD2,ACIN1,SNRPB2,LSM3,HSPA1A,CHERP,LSM2,SF3B6,MAGOH,XAB2,PRPF40A,SF3A2,DDX46,THOC1,SRSF2,LSM8,HSPA8	1.38791
KEGG_MELANOMA	0.0559567	0.132314	-1.38589	70	EGFR,FGF1,FGF2,PDGFA,MET,PDGFD,IGF1,PIK3R1,PDGFRA,FGF7,PIK3CA,MAP2K1,PTEN,MITF,FGF9,CDK6,FGF8,EGF,FGFR1,AKT3,FGF17	1.38589
KEGG_ALLOGRAFT_REJECTION	0.0697168	0.15105	1.38368	35	CD80,IL12B,HLA-DQB1,HLA-DQA1,HLA-C,HLA-DRB1,HLA-DPB1,CD86,HLA-DQA2,HLA-DRA,HLA-DRB5,IFNG,HLA-DPA1,HLA-A,HLA-B,HLA-DMB,FASLG,GZMB,HLA-F,HLA-DOA,HLA-G	1.38368
HALLMARK_CHOLESTEROL_HOMEOSTASIS	0.0574506	0.133074	-1.37987	73	LPL,ACSS2,GNAI1,PPARG,ANTXR2,ALDOC,PNRC1,ADH4,SCD,NFIL3,AVPR1A,ANXA5,ERRFI1,FABP5,ATF3,LGMN	1.37987
KEGG_AXON_GUIDANCE	0.0191702	0.0550839	-1.37652	128	CFL2,GNAI1,EPHB1,PAK3,SEMA3G,ABLIM1,SLIT3,DPYSL2,ROCK2,EPHA2,ROBO3,CXCL12,MET,SEMA3A,EFNB1,SEMA3D,NRP1,NCK1,PAK5,ABLIM3,PPP3CB,FYN,NFATC3,SEMA5A,ITGB1,SEMA6D,NFAT5,EPHB6,SEMA6A,EFNB3,NFATC2,PPP3R1,SLIT2,NCK2,FES,RGS3,EPHA7,EPHA4	1.37652
KEGG_NICOTINATE_AND_NICOTINAMIDE_METABOLISM	0.0881226	0.183521	-1.37473	24	NMNAT2,AOX1,NT5E,BST1,ENPP3,NMRK1,NT5C2,NT5C1A,NNT,NAMPT,NMNAT1,NADK	1.37473
KEGG_GLYCOSAMINOGLYCAN_BIOSYNTHESIS_KERATAN_SULFATE	0.114458	0.22593	1.35473	15	B4GALT3,FUT8,CHST6,CHST1,B4GALT4,ST3GAL1,B4GALT1,B4GALT2,ST3GAL3	1.35473
HALLMARK_IL2_STAT5_SIGNALING	0.0139687	0.0461491	-1.35431	198	ITIH5,GABARAPL1,PRNP,BMP2,PLPP1,EMP1,PLAGL1,SHE,CDKN1C,RRAGD,SH3BGRL2,SCN9A,ARL4A,MAFF,KLF6,IFNGR1,AHNAK,PTCH1,PLIN2,LRRC8C,CAPN3,NFIL3,DHRS3,ABCB1,TNFRSF21,NT5E,PENK,DENND5A,MYC,PTH1R,NRP1,MYO1C,ITGA6,TNFRSF8,ODC1,PIM1,WLS,CCND2,MAP3K8,PHLDA1,SWAP70,CD81,FGL2,GLIPR2,CSF1,NDRG1,CCND3,SLC2A3,FAH,SELP,TNFRSF1B	1.35431
KEGG_VIBRIO_CHOLERAE_INFECTION	0.069869	0.15105	1.35057	52	ATP6AP1,ARF1,ATP6V0B,MUC2,PDIA4,ATP6V1G1,KDELR3,KDELR2,ACTG1,ATP6V0E2,KDELR1,TCIRG1,SEC61A2,SEC61A1,SEC61G,ADCY9,ATP6V1F,ACTB,SEC61B,ATP6V1A,ATP6V1D,ATP6V0D2,ATP6V1G2,ERO1A,ATP6V0E1	1.35057
HALLMARK_PEROXISOME	0.0499076	0.122261	-1.34048	104	CAT,ACSL1,ABCD2,ITGB1BP1,RETSAT,ESR2,RXRG,ALDH1A1,MLYCD,ACSL4,DHRS3,ABCB1,SOD2,HSD17B11,SLC23A2,ACOX1,STS,EHHADH	1.34048
HALLMARK_ALLOGRAFT_REJECTION	0.0188283	0.0550839	1.33018	195	INHBA,CCL11,TPD52,IRF7,CD80,F2R,CXCL9,TRAF2,NME1,MMP9,PTPN6,KRT1,BCL3,IL12B,TGFB1,TAPBP,LTB,CXCR3,THY1,CAPG,CSK,IL11,IL18,CDKN2A,ITGAL,STAT1,MRPL3,HLA-DQA1,MAP4K1,CCL19,AKT1,TAP1,BRCA1,TIMP1,IL2RG,LY86,CD2,LCK,IKBKB,IL2RB,CCR5,CD3D,GZMA,TRAT1,CRTAM,SIT1,F2,GPR65,UBE2N,IL12RB1,CD74,CD86,RIPK2,CD3E,GALNT1,CD7,CCL5,CXCL13,HLA-DRA,ZAP70,WAS,ITK,EIF5A,SPI1,ITGB2,PTPRC,LCP2,CD3G,IFNG,PSMB10,CCL22,CD8A,…	1.33018
KEGG_TGF_BETA_SIGNALING_PATHWAY	0.0619308	0.139191	-1.32888	85	ACVR1C,PPP2R1B,TGFBR2,BMP2,BMP6,ROCK2,ID4,SMAD9,DCN,MYC,ACVRL1,BMPR1A,ACVR2A,NODAL,ZFYVE9,GDF5,RBL2,BMP5,SMAD4,ID1,INHBB,SMURF2,CDKN2B,PPP2CB	1.32888
KEGG_LYSOSOME	0.0420433	0.108453	1.32639	121	ATP6AP1,AP1M2,ATP6V0B,AP1S1,CTSD,AP1S3,DNASE2,AP4M1,PPT1,GLB1,GLA,GBA,NEU1,ARSG,CLN3,TCIRG1,NAGA,LAMP3,IDUA,CLTC,LAPTM5,ACP2,GAA,MAN2B1,AP3D1,ARSB,ACP5,SLC11A1,PSAPL1,ABCB9,GNPTG,CTSH,ENTPD4,CTSK,FUCA1,AP3B1,CTSB,ATP6V0D2,NAGPA,ATP6V1H,ASAH1,AP3M2,GGA1,MANBA,CTSW,SUMF1	1.32639
HALLMARK_PI3K_AKT_MTOR_SIGNALING	0.0453323	0.115623	1.32191	104	CDK1,E2F1,ARF1,TRIB3,VAV3,TRAF2,PAK4,CFL1,PPP1CA,PIK3R3,CALR,SLC2A1,CXCR4,CAMK4,ARPC3,GRB2,GNGT1,MYD88,PFN1,RPS6KA1,AKT1,RIT1,IL2RG,CLTC,LCK,AKT1S1,GRK2,MAPK9,ACTR2,YWHAB,NFKBIB,ARHGDIA,UBE2N,CDK2,TIAM1,ACTR3,PIN1,GNA14,THEM4,AP2M1	1.32191
KEGG_GLYCOSYLPHOSPHATIDYLINOSITOL_GPI_ANCHOR_BIOSYNTHESIS	0.125	0.244612	1.31874	24	PIGQ,PIGX,DPM2,PIGM,PIGU,PIGC,PIGT,PIGO	1.31874
KEGG_RENAL_CELL_CARCINOMA	0.0797101	0.169105	-1.31623	68	VEGFD,EPAS1,PAK3,SOS1,MET,PTPN11,RAPGEF1,PIK3R1,TGFA,PAK5,VEGFB,CRK,PIK3CA,JUN,SOS2,MAP2K1,RAP1A,VEGFC,AKT3,ETS1	1.31623
KEGG_MAPK_SIGNALING_PATHWAY	0.0171829	0.052007	-1.31398	260	MRAS,TGFBR2,PLA2G4A,EGFR,NTRK2,FGF1,MAP2K6,FGF2,RRAS2,PDGFA,RAPGEF2,SOS1,CACNA2D1,MEF2C,MAPK10,MAP3K5,DUSP6,PRKCA,RPS6KA3,MYC,FOS,DUSP1,PLA2G5,MAP3K3,NTF4,CRK,PPP3CB,PDGFRA,FGF7,DUSP3,JUN,MECOM,RPS6KA2,DUSP7,SOS2,RASGRF2,NR4A1,MAP2K1,ARRB1,FLNC,MAP2K5,SRF,MAP3K8,RAP1A,MAPK14,NFATC2,PPP3R1,RRAS,FGF9,FGF8,EGF,CD14,IL1R1,CACNG2,ATF4,DUSP14,FGFR1,AKT3,TRAF6,NTF3,FGF17,RPS6KA5,MAP2K3,MKNK1,FLNA,PLA2G4…	1.31398
HALLMARK_EPITHELIAL_MESENCHYMAL_TRANSITION	0.0207499	0.0588777	1.30397	198	COL11A1,INHBA,LRRC15,COMP,MATN3,CTHRC1,BGN,FN1,POSTN,COL1A1,LOXL1,COL5A2,COL5A1,FAP,CDH11,VCAN,MMP1,COL1A2,COL12A1,SDC1,ADAM12,MXRA5,COL3A1,MMP14,PLAUR,RGS4,COPA,MMP3,TGFB1,THBS2,FBN2,COL6A3,THY1,CAPG,P3H1,BASP1,LUM,SCG2,COL8A2,ECM1	1.30397
HALLMARK_P53_PATHWAY	0.0500894	0.122261	-1.30018	194	RETSAT,BMP2,PTPN14,TXNIP,KLF4,CEBPA,FBXW7,EPHA2,PDGFA,ZBTB16,LDHB,TCN2,CDH13,PPP1R15A,FOS,S100A4,TGFA,TSC22D1,BLCAP,TP63,ATF3,CCNG1,JUN,ISCU,PROCR,TSPYL2,KRT17,NOTCH1,CCND2,SESN1,HBEGF,HSPA4L,CD81,JAG2,PLK3,KLK8,INHBB,NDRG1,CCND3,OSGIN1,SERPINB5,ALOX15B,PMM1,CDKN2B,PRMT2,S100A10,APP,NUDT15,TM4SF1,FOXO3,COQ8A,GPX2,ZMAT3,FAS,PITPNC1,EPHX1,CGRRF1,DRAM1,ITGB4,RALGDS,CDKN2AIP,PPM1D,BTG1,CASP1,VWA5A,XP…	1.30018
KEGG_BIOSYNTHESIS_OF_UNSATURATED_FATTY_ACIDS	0.135849	0.254857	-1.29964	22	PECR,HADHA,SCD,ACOX1,HACD2,HACD1,HSD17B12,ACOT2,SCD5,FADS1,ACOT1,BAAT	1.29964
KEGG_CHEMOKINE_SIGNALING_PATHWAY	0.0609756	0.138415	-1.29263	185	GNAI1,GNG11,CX3CL1,GNG2,GRK3,CXCL2,STAT5B,ROCK2,GRK5,CXCL3,SOS1,CXCL12,SHC3,ADCY4,CCL14,CCL13,CXCR2,CCL28,PF4,PPBP,PIK3R1,PARD3,CXCL5,CCL24,CRK,GNG7,CCL23,CCL8,PIK3CA,CCL18,CCL16,ADCY3,PXN,SOS2,MAP2K1,ARRB1,CCL21,ADCY6,CCL2,CXCL1,RAP1A	1.29263
KEGG_LEUKOCYTE_TRANSENDOTHELIAL_MIGRATION	0.0644567	0.143448	-1.28543	113	GNAI1,JAM2,PECAM1,ROCK2,CDH5,CLDN11,CXCL12,CLDN5,PTPN11,RAPGEF3,CLDN8,PRKCA,MYL9,CLDN19,PIK3R1,PLCG2,ESAM,PIK3CA,VCL,ITGB1,CLDN10,PXN,MSN,CTNNA3,CLDN2,RAP1A,MAPK14,JAM3	1.28543
KEGG_GLIOMA	0.104693	0.212191	-1.28503	65	EGFR,PDGFA,SOS1,SHC3,IGF1,PRKCA,PIK3R1,TGFA,PLCG2,CALM1,PDGFRA,PIK3CA,SOS2,MAP2K1,CAMK2G,PTEN,CDK6,EGF,AKT3,SHC4	1.28503
KEGG_LONG_TERM_DEPRESSION	0.100901	0.208223	-1.26673	66	GNAI1,PPP2R1B,PLA2G4A,IGF1,PRKCA,PLA2G5,NOS1,GNAZ,MAP2K1,RYR1,PPP2CB,GRIA3,PLA2G4E,PPP1R17,PLA2G2A,ITPR1,PLCB1,LYN,GRIA1,GNAQ,MAPK1,GRID2,ITPR2,PLCB4,RAF1,BRAF,PRKG2	1.26673
KEGG_BASAL_CELL_CARCINOMA	0.138182	0.255018	-1.26459	54	FZD4,BMP2,PTCH1,FZD7,FZD5,TCF7L2,FZD9,TCF7L1,WNT10B,PTCH2,WNT6,HHIP,TCF7,WNT2B,WNT5B,WNT11,FZD1,AXIN2,APC,CTNNB1,WNT9B	1.26459
HALLMARK_TGF_BETA_SIGNALING	0.138182	0.255018	-1.26369	54	SPTBN1,BMP2,CDKN1C,KLF10,SKI,PPP1R15A,BMPR1A,ID1,TJP1,WWTR1,SMURF2,ENG,SMAD6,LTBP2,HIPK2,SMAD3,ACVR1,APC,LEFTY2,CTNNB1,SMURF1,JUNB	1.26369
HALLMARK_INTERFERON_GAMMA_RESPONSE	0.0417046	0.108453	1.25342	198	CXCL11,IRF7,ISG15,CXCL10,CFB,CXCL9,MTHFD2,ADAR,PSME2,FCGR1A,PTPN6,OASL,TAPBP,VAMP8,OAS2,OAS3,GPR18,PSME1,MVP,CASP3,HELZ2,TRIM14,TRAFD1,UBE2L6,STAT1,MYD88,RSAD2,IFI35,BST2,PARP12,HLA-DQA1,ZBP1,IRF1,MX1,TNFAIP6,EPSTI1,DDX58,SP110,TAP1,RNF213,OGFR,SECTM1,DHX58,IL2RB,IFI27,GZMA,PARP14,IRF9,RBCK1,TOR1B,IRF5,CMPK2,IFIT1,ISG20,PTPN1,USP18,HLA-DRB1,CD74,RAPGEF6,CD86,RIPK2,TRIM26,CCL5,IFI30,PSMB8,PNP,DDX6…	1.25342
KEGG_PRIMARY_BILE_ACID_BIOSYNTHESIS	0.190945	0.332487	-1.24722	16	CYP39A1,AKR1D1,CYP7A1,CYP46A1,CYP7B1,CYP8B1,SCP2,CH25H,BAAT	1.24722
KEGG_GAP_JUNCTION	0.104205	0.212191	-1.24491	86	GNAI1,EGFR,TUBB6,PDGFA,SOS1,ADCY4,PDGFD,HTR2A,PRKCA,DRD2,PDGFRA,ADCY3,SOS2,MAP2K1,MAP2K5,ADCY6,TUBB2B,TJP1,TUBB1,ADCY8,EGF,TUBB2A,LPAR1,PRKX,ITPR1,PLCB1,PDGFC	1.24491
KEGG_REGULATION_OF_ACTIN_CYTOSKELETON	0.0685413	0.15105	-1.24388	207	MRAS,CFL2,GSN,ITGA7,PAK3,MYLK,EGFR,FGF1,ROCK2,FGF2,DIAPH2,RRAS2,PDGFA,SOS1,PDGFD,WASF2,ARHGEF4,ITGA1,ITGA9,ARHGEF6,MYL9,PIK3R1,ITGA6,PAK5,RDX,ARHGEF7,CRK,PDGFRA,FGF7,PIK3CA,VCL,ITGB1,CHRM3,PXN,SOS2,MAP2K1,MSN,MYH10,PPP1R12A,PIKFYVE,PPP1CB,RRAS,FGF9,FGF8,EGF,CD14,FGFR1,PIP5K1B,ACTN3,FGF17,WASF1,DOCK1,CHRM1,GNG12,ITGA10,PDGFC,MYL2,ITGB8	1.24388
KEGG_GNRH_SIGNALING_PATHWAY	0.110714	0.222408	-1.24177	97	PLA2G4A,EGFR,MAP2K6,PLD1,SOS1,ADCY4,MAPK10,PRKCA,PLA2G5,MAP3K3,CALM1,JUN,ADCY3,SOS2,MAP2K1,CAMK2G,ADCY6,HBEGF,MAPK14,ADCY8,ATF4,GNRH1,MAP2K3,PLA2G4E,PLA2G2A,PRKX,ITPR1,PLCB1,CAMK2D,GNAQ,PLD2,MAPK12,MAPK11,ADCY5,MAPK1,MAP3K4,ITPR2	1.24177
KEGG_NEUROTROPHIN_SIGNALING_PATHWAY	0.0851449	0.178962	-1.24042	126	NTRK2,SOS1,SHC3,PTPN11,MAPK10,MAP3K5,IRS2,RAPGEF1,RPS6KA3,YWHAG,PIK3R1,PLCG2,MAP3K3,NTF4,CRK,CALM1,PIK3CA,JUN,RPS6KA2,SOS2,MAP2K1,NGFR,CAMK2G,MAP2K5,RAP1A,MAPK14,IRAK2,ATF4,KIDINS220,AKT3,TRAF6,SORT1,NTF3,SHC4,RPS6KA5,FOXO3,NTRK3,NGF	1.24042
KEGG_COMPLEMENT_AND_COAGULATION_CASCADES	0.131868	0.250417	-1.23511	69	F8,VWF,PROS1,F10,MASP1,CFD,TFPI,SERPING1,C4BPA,A2M,CFH,CD59,F3,C6,MASP2,CFI,CR1,THBD,C3,C1R,C7,F13A1,BDKRB2,C1S,SERPINF2,KLKB1	1.23511
KEGG_MATURITY_ONSET_DIABETES_OF_THE_YOUNG	0.180294	0.319739	1.23361	23	NKX6-1,MNX1,NKX2-2,MAFA,FOXA3,PAX6,BHLHA15,NEUROG3,PKLR	1.23361
KEGG_LONG_TERM_POTENTIATION	0.130435	0.250417	-1.23306	68	PPP1R1A,GRIN2B,RAPGEF3,PRKCA,RPS6KA3,PPP3CB,CALM1,RPS6KA2,MAP2K1,CAMK2G,PPP1R12A,RAP1A,PPP1CB,PPP3R1,ADCY8,ATF4,PRKX,PPP3CC,ITPR1,PLCB1,CHP1,CAMK2D,GRIA1,GNAQ,MAPK1,GRIN2A,ITPR2,PPP3CA,PLCB4,RAF1,BRAF,PPP1CC	1.23306
KEGG_MELANOGENESIS	0.112933	0.224875	-1.22938	99	FZD4,GNAI1,KIT,EDNRB,FZD7,ADCY4,FZD5,TCF7L2,FZD9,PRKCA,TCF7L1,WNT10B,CALM1,EDN1,ADCY3,DCT,MAP2K1,CAMK2G,MITF,ADCY6,WNT6,ADCY8,PRKX,PLCB1,CREB3L2,TCF7,WNT2B,WNT5B,CAMK2D,WNT11,GNAQ	1.22938
KEGG_RENIN_ANGIOTENSIN_SYSTEM	0.207364	0.351281	-1.22049	17	MME,ACE2,CMA1,MAS1,ENPEP,CTSG,ACE,LNPEP,ANPEP	1.22049
KEGG_SNARE_INTERACTIONS_IN_VESICULAR_TRANSPORT	0.168539	0.301247	-1.21942	38	STX11,VTI1B,VAMP3,STX12,STX7,STX19,VAMP2	1.21942
KEGG_ARACHIDONIC_ACID_METABOLISM	0.194545	0.332487	-1.20495	55	GPX3,PLA2G4A,CYP2U1,AKR1C3,PTGIS,PTGS2,PLA2G5,ALOX15B,PLA2G4E,PLA2G2A,GPX2,GPX4,CYP2C18,LTA4H,CYP2C19,ALOX15,HPGDS,GGT7,PLA2G6,PTGDS,ALOX12B,CYP2C9	1.20495
HALLMARK_NOTCH_SIGNALING	0.194805	0.332487	-1.2033	32	MAML2,DTX1,FZD7,ST3GAL6,FZD5,TCF7L2,PRKCA,NOTCH1,ARRB1	1.2033
KEGG_AUTOIMMUNE_THYROID_DISEASE	0.217949	0.361127	1.19754	38	CD80,CGA,HLA-DQB1,TG,HLA-DQA1,HLA-C,HLA-DRB1,HLA-DPB1,CTLA4,CD86,HLA-DQA2,HLA-DRA,HLA-DRB5,HLA-DPA1,HLA-A,HLA-B,HLA-DMB,FASLG,GZMB,HLA-F	1.19754
KEGG_NITROGEN_METABOLISM	0.222857	0.363947	-1.18877	23	CA3,CA6,CA4,CPS1,CA13,GLS,CA5B	1.18877
KEGG_PROGESTERONE_MEDIATED_OOCYTE_MATURATION	0.164786	0.296876	1.18654	82	PKMYT1,CDC25C,CDK1,BUB1,PLK1,CCNB1,CCNB2,CCNA2,MAD2L1,SPDYC,PIK3R3,CDC25A,KRAS,MAPK13,ANAPC7,ANAPC11,RPS6KA1,AKT1,MAD2L2,FZR1,ADCY9,MAPK9	1.18654
HALLMARK_ANGIOGENESIS	0.213084	0.355662	-1.18536	36	LPL,PDGFA,TNFRSF21,PF4,NRP1,S100A4,FSTL1,PRG2,CCND2,MSX1,JAG2,THBD,KCNJ8,CXCL6,FGFR1	1.18536
KEGG_DILATED_CARDIOMYOPATHY	0.153846	0.281638	-1.18214	89	DMD,ITGA7,ADCY4,SGCB,CACNA2D1,ITGA1,IGF1,DES,ITGA9,ITGA6,SGCG,ITGB1,ADCY3,ADCY6,LAMA2,TPM2,ADCY8,CACNG2,PLN,MYL3,TPM1,PRKX,ITGA10,SGCA,MYL2,ITGB8,TTN	1.18214
HALLMARK_ANDROGEN_RESPONSE	0.157143	0.285371	-1.18106	97	CDC14B,LIFR,PLPP1,AKAP12,ARID5B,ADAMTS1,SGK1,ALDH1A3,SCD,PTPN21,MAF,RPS6KA3,TSC22D1,MERTK,TMPRSS2,SRF,NCOA4,HPGD,NDRG1,CDK6,FKBP5,CCND3,IDI1,TNFAIP8	1.18106
KEGG_CELL_ADHESION_MOLECULES_CAMS	0.131907	0.250417	-1.17562	129	CD34,JAM2,PECAM1,CDH5,ICAM2,CLDN11,MPZ,CLDN5,NECTIN3,PTPRM,CLDN8,ITGA9,CLDN19,ITGA6,GLG1,ESAM,CADM3,CDH4,ITGB1,CLDN10,NRXN1,HLA-E,NLGN1,NFASC,NECTIN1,NLGN3,CLDN2,JAM3,CDH3,NCAM1,CLDN16,PDCD1LG2,SELE,SDC3,SELP	1.17562
HALLMARK_COAGULATION	0.132379	0.250417	-1.17124	137	GSN,ANXA1,F8,VWF,PROS1,F10,PECAM1,CSRP1,MAFF,TF,CFD,RGN,RAPGEF3,DUSP6,LRP1,PF4,SERPING1,A2M,CFH,FYN,DPP4,F3,LGMN,SIRT2,ISCU,DCT,MASP2,CFI,GDA,CPQ,THBD,KLK8,KLF7,MMP7,C3,DUSP14,C1R	1.17124
KEGG_MTOR_SIGNALING_PATHWAY	0.209559	0.352369	-1.16688	51	VEGFD,IGF1,CAB39L,RPS6KA3,PIK3R1,VEGFB,EIF4B,PIK3CA,RPS6KA2,PRKAA1,VEGFC,AKT3,TSC1	1.16688
KEGG_PRION_DISEASES	0.228938	0.368574	-1.16279	34	PRNP,EGR1,IL6,LAMC1,FYN,C6,MAP2K1,NOTCH1,NCAM1,PRKX,C7	1.16279
KEGG_ECM_RECEPTOR_INTERACTION	0.192905	0.332487	1.15354	83	COL11A1,COMP,IBSP,FN1,HMMR,COL1A1,COL5A2,COL5A1,COL1A2,SDC1,COL3A1,TNR,THBS2,COL6A3	1.15354
HALLMARK_OXIDATIVE_PHOSPHORYLATION	0.188153	0.331091	-1.12721	185	RETSAT,PDK4,ACAA2,SUCLG1,SUCLA2,MDH1,CYB5R3,HADHA,ETFDH,LDHB,DLST,PDHA1,ACAT1,CS,SLC25A20,BDH2,PHYH,ACADM,DLD,SDHD,ACADVL,ISCU,ISCA1,HADHB,MPC1,ETFA,FDX1,ALDH6A1,UQCRC2,OGDH,SLC25A3,ECHS1,ACO2,NDUFS1,IDH3A,ETFB,MFN2,DLAT,FXN,IDH1,NNT,NDUFS4,MRPS22	1.12721
KEGG_HYPERTROPHIC_CARDIOMYOPATHY_HCM	0.225045	0.364895	-1.1254	83	DMD,ITGA7,SGCB,CACNA2D1,ITGA1,IGF1,DES,ITGA9,IL6,ITGA6,SGCG,ITGB1,PRKAG2,LAMA2,PRKAA1,TPM2,CACNG2,MYL3,TPM1,ITGA10,SGCA,MYL2,ITGB8,TTN	1.1254
HALLMARK_HEDGEHOG_SIGNALING	0.269159	0.41564	-1.11961	36	VLDLR,DPYSL2,PTCH1,CNTFR,ETS2,NRP1,HEY2,TLE1,CDK6,AMOT	1.11961
KEGG_ASCORBATE_AND_ALDARATE_METABOLISM	0.303774	0.453662	-1.1172	22	ALDH2,ALDH7A1,UGT2B28,ALDH3A2,UGT2B7,ALDH9A1	1.1172
KEGG_PENTOSE_PHOSPHATE_PATHWAY	0.298851	0.449265	-1.11643	26	PGM1,ALDOC,TKT,H6PD,ALDOB,TKTL1	1.11643
KEGG_ARRHYTHMOGENIC_RIGHT_VENTRICULAR_CARDIOMYOPATHY_ARVC	0.257143	0.405357	-1.11575	74	DMD,ITGA7,SGCB,CACNA2D1,TCF7L2,ITGA1,DES,ITGA9,TCF7L1,ITGA6,SGCG,ITGB1,CTNNA3,LAMA2,DSC2,CACNG2,ACTN3,ITGA10,SGCA,ITGB8,TCF7	1.11575
HALLMARK_IL6_JAK_STAT3_SIGNALING	0.239332	0.382594	-1.11404	87	LEPR,CD36,IFNGR1,CNTFR,CXCL3,SOCS3,PTPN11,TNFRSF21,PF4,IL6,ACVRL1,A2M,JUN,PIM1,CXCL1,MAP3K8,IFNAR1,IL15RA,CSF1,CD14,IL1R1,CBL	1.11404
KEGG_PATHOGENIC_ESCHERICHIA_COLI_INFECTION	0.278761	0.422326	1.11192	55	EZR,TUBA3D,KRT18,TUBB8,TUBA3E,TUBB3,TUBA1C,ARPC5L,ARPC3,TUBB4B,ACTG1,OCLN,CTTN,ARPC5,ARPC4,TUBA3C,TUBB,ARPC1B,ACTB,TUBAL3,CDC42,WAS,YWHAZ	1.11192
HALLMARK_APOPTOSIS	0.221416	0.363947	-1.11094	160	CAV1,GSN,ANXA1,GPX3,IGFBP6,RETSAT,BMP2,TXNIP,EMP1,BCL2L2,CFLAR,IFNGR1,TGFBR3,SOD2,AVPR1A,DCN,FEZ1,IL6,ATF3,ADD1,SATB1,DPYD,WEE1,JUN,NEDD9,EGR3,CCND2,BNIP3L,SC5D,PPP3R1,DFFA,LGALS3,CD14,BCL2L10,BTG3,ETF1	1.11094
KEGG_ASTHMA	0.312369	0.463449	1.10694	27	CCL11,HLA-DQB1,HLA-DQA1,HLA-DRB1,HLA-DPB1,HLA-DQA2,HLA-DRA,HLA-DRB5,HLA-DPA1,HLA-DMB,MS4A2	1.10694
KEGG_PHOSPHATIDYLINOSITOL_SIGNALING_SYSTEM	0.27907	0.422326	-1.08845	76	INPP1,PIK3C2G,PRKCA,PIK3R1,PLCZ1,PLCG2,INPP5K,CALM1,PIK3CA,INPP5A,PTEN,DGKG,PIKFYVE,INPP5B,PIP5K1B,ITPR1,PLCB1,DGKI,DGKB,PIK3C2B,IMPA2,PLCD1,CDS2,ITPR2,ITPK1,PIK3C2A,PIK3C3,PLCB4,ITPKB,SYNJ1,PLCD3	1.08845
KEGG_ENDOCYTOSIS	0.255282	0.405237	-1.08712	181	ADRB2,KIT,SH3GLB1,GRK3,EHD2,EGFR,GRK5,PLD1,IQSEC3,ARAP3,MET,ADRB3,CXCR2,PSD2,SH3KBP1,RAB11FIP2,PARD3,VPS36,KDR,CHMP3,PDGFRA,IQSEC1,CLTCL1,EPS15,HLA-E,RNF41,DAB2,ARRB1,SH3GL3,FLT1,RBSN,PIKFYVE,VPS4A,SMURF2,EGF,CBL,EEA1,PIP5K1B,TRAF6,PARD6G,LDLR,EHD3	1.08712
KEGG_SMALL_CELL_LUNG_CANCER	0.267399	0.41564	-1.08629	84	RXRG,LAMA4,PTGS2,MYC,PIK3R1,LAMC1,ITGA6,LAMA3,LAMB3,RARB,LAMA1,PIK3CA,ITGB1,LAMC2,PTEN,LAMA2,COL4A4,LAMC3,CDK6,CDKN2B,AKT3,TRAF6,LAMB4	1.08629
HALLMARK_COMPLEMENT	0.259649	0.406485	-1.08372	199	KCNIP2,CD36,PLA2G4A,F8,CPM,GNG2,F10,CSRP1,ME1,MAFF,NOTCH4,L3MBTL4,CDH13,DUSP6,LRP1,ANXA5,ADRA2B,IL6,SERPING1,CFH,CD59,CALM1,FYN,DPP4,F3,LGMN,PIK3CA,CASP10,PIM1,FDX1,DGKG,CXCL1,RBSN,DOCK9,CPQ,CR1,SCG3,CEBPB,LGALS3,C3,S100A12,C1R,PPP2CB,ZFPM2	1.08372
KEGG_AMINO_SUGAR_AND_NUCLEOTIDE_SUGAR_METABOLISM	0.31929	0.470642	1.08283	42	NANS,GALE,PMM2,GMPPA,UGDH,GMPPB,HK1,CYB5R1,NAGK,GNPDA1,AMDHD2	1.08283
KEGG_INTESTINAL_IMMUNE_NETWORK_FOR_IGA_PRODUCTION	0.330435	0.483927	1.08198	45	CD80,TGFB1,CXCR4,ICOS,HLA-DQB1,HLA-DQA1,TNFSF13B,HLA-DRB1,HLA-DPB1,CD86,HLA-DQA2,HLA-DRA,ITGA4,HLA-DRB5,TNFRSF13B,CCL25,ITGB7,HLA-DPA1,TNFRSF13C,HLA-DMB	1.08198
KEGG_OLFACTORY_TRANSDUCTION	0.273214	0.419052	-1.08149	150	PDE1C,GRK3,GNAL,OR5K2,CLCA4,OR10A3,OR7C1,CALM1,OR10A6,ADCY3,OR51E1,CAMK2G,OR5AU1,OR7A5,OR2B11,OR2L13,OR2A42,OR52N2,PRKX,OR2A12,OR1L8,OR1E1,OR2A1,CAMK2D,OR2S2,OR2L3,OR52N4,OR2A7,CNGB1,OR2C3,OR3A2,OR2F1,OR2A5,OR2A4,CLCA1,OR6B1,PRKG2,OR3A3	1.08149
KEGG_GRAFT_VERSUS_HOST_DISEASE	0.354565	0.505951	1.07775	37	CD80,HLA-DQB1,HLA-DQA1,HLA-C,HLA-DRB1,HLA-DPB1,CD86,HLA-DQA2,HLA-DRA,HLA-DRB5,IFNG,HLA-DPA1,HLA-A,HLA-B,HLA-DMB,FASLG,GZMB,HLA-F,HLA-DOA,HLA-G,KIR3DL2	1.07775
KEGG_NON_SMALL_CELL_LUNG_CANCER	0.34	0.494221	-1.06204	54	EGFR,RXRG,SOS1,PRKCA,PIK3R1,TGFA,PLCG2,RARB,PIK3CA,SOS2,MAP2K1,CDK6,EGF,AKT3	1.06204
KEGG_EPITHELIAL_CELL_SIGNALING_IN_HELICOBACTER_PYLORI_INFECTION	0.35009	0.502977	-1.06127	67	JAM2,EGFR,MET,PTPN11,CXCR2,MAPK10,PLCG2,NOD1,JUN,PTPRZ1,ATP6V1E2,HBEGF,CXCL1,TJP1,MAPK14,JAM3	1.06127
KEGG_INOSITOL_PHOSPHATE_METABOLISM	0.341818	0.494221	-1.05946	54	INPP1,PIK3C2G,PLCZ1,PLCG2,INPP5K,PIK3CA,INPP5A,PTEN,ALDH6A1,PIKFYVE,INPP5B,PIP5K1B,PLCB1,PIK3C2B,IMPA2,PLCD1,ITPK1,PIK3C2A,PIK3C3,PLCB4,ITPKB,SYNJ1,PLCD3,IPMK,PLCE1	1.05946
KEGG_SELENOAMINO_ACID_METABOLISM	0.3875	0.539647	1.05289	24	SEPHS2,LCMT1,LCMT2,AHCY,METTL6,SCLY	1.05289
KEGG_GALACTOSE_METABOLISM	0.36673	0.517066	-1.05201	25	UGP2,PGM1,LALBA,GALT,GANC,AKR1B1,GCK,LCT	1.05201
KEGG_ENDOMETRIAL_CANCER	0.356618	0.505951	-1.04986	52	EGFR,SOS1,TCF7L2,MYC,TCF7L1,PIK3R1,PIK3CA,SOS2,MAP2K1,PTEN,CTNNA3,EGF,AKT3,FOXO3,TCF7,ILK,MAPK1,AXIN2,APC,CTNNB1,RAF1,BRAF	1.04986
HALLMARK_REACTIVE_OXYGEN_SPECIES_PATHWAY	0.371795	0.520972	-1.04746	48	CAT,GPX3,PRNP,SOD2,MGST1,PRDX6,MSRA,MPO,MBP,GCLM,FES,GCLC,FTL,OXSR1	1.04746
KEGG_PENTOSE_AND_GLUCURONATE_INTERCONVERSIONS	0.408318	0.558362	-1.0261	25	UGP2,UGT2B28,AKR1B1,UGT2B7	1.0261
KEGG_LINOLEIC_ACID_METABOLISM	0.405714	0.558165	-1.02564	27	PLA2G4A,PLA2G5,CYP3A4,CYP1A2,PLA2G4E,PLA2G2A,CYP2C18,CYP3A43,CYP2C19,ALOX15,AKR1B10,CYP3A5,PLA2G6,CYP2C9	1.02564
KEGG_APOPTOSIS	0.395604	0.547574	-1.01894	84	PRKAR2B,CFLAR,TNFRSF10D,PIK3R1,PPP3CB,PIK3CA,CASP10,PPP3R1,DFFA,IRAK2,ENDOD1,IL1R1,AKT3,PRKX,PPP3CC,CHP1,NGF,IL1RAP,FAS,BIRC2,IRAK3,IL3RA,PRKAR1A,PRKAR2A,PPP3CA,ATM,IL1B,EXOG,NFKBIA,MAP3K14,TNFRSF1A	1.01894
KEGG_FRUCTOSE_AND_MANNOSE_METABOLISM	0.438445	0.592423	1.01772	32	SORD,PFKFB4,PMM2,GMPPA,FBP1,GMPPB,HK1,ALDOA,PHPT1	1.01772
KEGG_BLADDER_CANCER	0.436807	0.592423	1.00886	42	MMP1,E2F1,E2F2,TYMP,FGFR3,MMP9,KRAS,CDKN2A,CCND1,DAPK3,ERBB2,E2F3	1.00886
KEGG_SPHINGOLIPID_METABOLISM	0.446581	0.599846	1.00812	38	DEGS2,UGCG,SGPL1,GLB1,SMPD4,NEU4,GLA,GBA,NEU1,SMPD2,ENPP7,SPHK2,SPTLC2	1.00812
KEGG_GLYCOSAMINOGLYCAN_BIOSYNTHESIS_CHONDROITIN_SULFATE	0.461864	0.613423	0.999768	22	CHPF,CHST11,CHPF2,CHST15,CHSY3,B4GALT7,B3GAT3,B3GALT6,XYLT2	0.999768
KEGG_GLUTATHIONE_METABOLISM	0.474359	0.626044	-0.994891	47	GPX3,GSTM5,GSTA1,MGST1,ODC1,GSTA4,GCLM,GCLC,GSTM2,IDH1,PGD,GPX2,GSTP1,GPX4,MGST3	0.994891
KEGG_CHRONIC_MYELOID_LEUKEMIA	0.481149	0.627706	-0.988302	73	TGFBR2,STAT5B,STAT5A,SOS1,SHC3,PTPN11,MYC,PIK3R1,CRK,PIK3CA,MECOM,SMAD4,SOS2,MAP2K1,CDK6,CBL,AKT3,SHC4	0.988302
KEGG_PANCREATIC_CANCER	0.462094	0.613423	-0.986675	70	VEGFD,TGFBR2,EGFR,PLD1,MAPK10,ARHGEF6,PIK3R1,TGFA,VEGFB,PIK3CA,SMAD4,MAP2K1,JAK1,CDK6,EGF,VEGFC,AKT3	0.986675
KEGG_GLYCOSPHINGOLIPID_BIOSYNTHESIS_LACTO_AND_NEOLACTO_SERIES	0.480843	0.627706	-0.984882	26	B3GNT5,B3GALT1,ST3GAL6,ST8SIA1,FUT4	0.984882
KEGG_FC_GAMMA_R_MEDIATED_PHAGOCYTOSIS	0.523214	0.656186	-0.978443	95	CFL2,GSN,PLPP3,WASF3,PLA2G4A,PLPP1,PLD1,WASF2,PRKCA,PIK3R1,PLCG2,CRK,PIK3CA,MAP2K1	0.978443
KEGG_PROSTATE_CANCER	0.500921	0.642195	-0.975251	88	FOXO1,CREB5,EGFR,PDGFA,SOS1,PDGFD,TCF7L2,IGF1,TCF7L1,PIK3R1,TGFA,PDGFRA,PIK3CA,SOS2,MAP2K1,PTEN,EGF,ATF4,FGFR1,AKT3	0.975251
KEGG_RNA_DEGRADATION	0.515487	0.650086	0.972706	55	PARN,LSM4,CNOT6,EXOSC3,EXOSC4,LSM7,CNOT9,ENO2,CNOT3,SKIV2L,EXOSC1,EXOSC5,LSM1,CNOT10,HSPA9,LSM5,ENO3,LSM3,EDC3	0.972706
KEGG_ONE_CARBON_POOL_BY_FOLATE	0.496124	0.639887	-0.97056	17	ALDH1L1,SHMT1,MTHFD1	0.97056
KEGG_NOD_LIKE_RECEPTOR_SIGNALING_PATHWAY	0.503571	0.642195	-0.966923	62	CXCL2,CARD6,CCL13,MAPK10,IL6,NOD1,CCL8,NLRP1,CARD8,CCL2,CXCL1,MAPK14,TRAF6,BIRC2,MAPK12,TAB2,CASP1,MAPK11,MAPK1,NLRP3,IL1B,SUGT1,MAPK8,NFKBIA	0.966923
KEGG_VEGF_SIGNALING_PATHWAY	0.51526	0.650086	-0.963424	73	PLA2G4A,PTGS2,PRKCA,PIK3R1,PLCG2,PLA2G5,KDR,PPP3CB,PIK3CA,NFATC3,PXN,NFAT5,MAP2K1,MAPK14,NFATC2,PPP3R1,AKT3,PLA2G4E,PLA2G2A,PPP3CC,CHP1,MAPK12,MAPK11,MAPK1,NFATC1,PPP3CA,NOS3	0.963424
KEGG_NATURAL_KILLER_CELL_MEDIATED_CYTOTOXICITY	0.558984	0.689616	-0.961306	118	TNFRSF10D,ICAM2,IFNGR1,SOS1,SHC3,PTPN11,PRKCA,PIK3R1,PLCG2,ULBP3,PPP3CB,FYN,PIK3CA,NFATC3,NFAT5,SOS2,MAP2K1,HLA-E,SH3BP2,NFATC2,PPP3R1,IFNAR1	0.961306
KEGG_VIRAL_MYOCARDITIS	0.494565	0.639887	-0.961114	68	CAV1,DMD,MYH11,SGCB,MYH1,MYH3,SGCG,FYN,HLA-E,MYH10,LAMA2	0.961114
KEGG_AMYOTROPHIC_LATERAL_SCLEROSIS_ALS	0.556985	0.689616	-0.944033	52	CAT,GRIN2B,MAP2K6,MAP3K5,PPP3CB,NOS1,MAPK14,PPP3R1,TNFRSF1B,MAP2K3,PPP3CC,CHP1,GRIA1,MAPK12,PRPH,CASP1,MAPK11,GRIN2A	0.944033
KEGG_THYROID_CANCER	0.535238	0.667577	-0.943016	29	PPARG,RXRG,TCF7L2,MYC,TCF7L1,MAP2K1,NCOA4	0.943016
KEGG_RIG_I_LIKE_RECEPTOR_SIGNALING_PATHWAY	0.605505	0.723419	0.931847	58	IRF7,ISG15,CXCL10,TRAF2,IKBKE,IL12B,FADD,MAPK13,TKFC,IFNB1,DDX58,DHX58,IKBKB,MAPK9,NFKBIB,MAP3K1	0.931847
KEGG_HEMATOPOIETIC_CELL_LINEAGE	0.586207	0.719292	-0.930224	83	MME,CD34,CD36,KIT,IL11RA,ITGA1,IL6,ITGA6,CD59,CSF3,TPO,IL6R,CR1,CSF1,CD14,IL1R1	0.930224
KEGG_LEISHMANIA_INFECTION	0.638158	0.746273	0.926225	69	TGFB3,MARCKSL1,FCGR1A,PTPN6,IL12B,TGFB1,MAPK13,STAT1,MYD88,HLA-DQB1,FCGR3A,HLA-DQA1,NFKBIB,HLA-DRB1,HLA-DPB1,HLA-DQA2,ELK1,HLA-DRA,ITGA4,CYBA,ITGB2,HLA-DRB5,IFNG,HLA-DPA1,NCF1,IRAK1,HLA-DMB,ITGAM	0.926225
KEGG_TYPE_II_DIABETES_MELLITUS	0.594891	0.723419	-0.919979	46	SLC2A4,ADIPOQ,SOCS3,MAPK10,IRS2,PIK3R1,PIK3CA	0.919979
HALLMARK_PROTEIN_SECRETION	0.641071	0.746273	-0.917726	95	CAV2,DST,EGFR,VAMP3,STX12,SSPN,KIF1B,STX7,RPS6KA3,ABCA1	0.917726
HALLMARK_KRAS_SIGNALING_DN	0.674336	0.765372	-0.917422	191	SLC16A7,KCNMB1,SYNPO,CPA2,SGK1,P2RX6,DLK2,CNTFR,ZBTB16,PTGFR,SNN,SOX10,CYP39A1,CLDN8,SLC6A14,CHST2,TCF7L1,THRB,PDK2,EDAR,NPY4R,EDN1,KLK7,NOS1,KRT5,SLC38A3,TFCP2L1,NRIP2,PKP1,ABCB11,RYR1,KLK8,TENM2,TSHB,EGF,CLDN16,ARHGDIG,PAX3,NTF3	0.917422
KEGG_NOTCH_SIGNALING_PATHWAY	0.613553	0.729197	-0.914965	47	MAML2,DTX1,KAT2B,NOTCH4,RBPJ,NOTCH1,JAG2,DLL4,MFNG	0.914965
KEGG_SYSTEMIC_LUPUS_ERYTHEMATOSUS	0.64823	0.747714	0.90874	54	CD80,FCGR1A,C4B,C4A,SNRPB,HLA-DQB1,FCGR3A,HLA-DQA1,SNRPD1,HLA-DRB1,HLA-DPB1,CD86,ACTN2,HLA-DQA2,C8G,HLA-DRA,HLA-DRB5,IFNG,HLA-DPA1	0.90874
HALLMARK_UV_RESPONSE_UP	0.705747	0.782595	0.908592	155	NAT1,MAPK8IP2,HNRNPU,LHX2,RET,FKBP4,MMP14,FEN1,CLCN2,POLR2H,BAK1,RASGRP1,PPT1,ALDOA,AP2S1,CASP3,CYB5R1,SPR,YKT6,RFC4,EPCAM,STIP1,RPN1,ENO2,IRF1,TACR3,NPTX2,TAP1,E2F5,CCNE1,TFRC,PPAT,MARK2,ATP6V1F,MRPL23,CDK2,TMBIM6,PRPF3,GGH,WIZ,PTPRD,POLE3,GRINA,HSPA2,BCL2L11,PRKCD,PDAP1	0.908592
HALLMARK_INFLAMMATORY_RESPONSE	0.696335	0.782515	-0.907214	198	NMUR1,CX3CL1,KLF6,KCNJ2,ADM,MARCO,TACR1,GPC3,MET,FZD5,KIF1B,PTGER4,CHST2,MYC,ABCA1,IL6,VIP,ACVR2A,CCL24,SCARF1,EDN1,DCBLD2,F3,CSF3,PROK2,KCNMB2,CCL2,HBEGF,IFNAR1,ADORA2B,IL15RA,CSF1,STAB1,IRAK2,ATP2B1,CD14,IL1R1,CXCL6,SELE,CALCRL,LDLR,TNFRSF1B	0.907214
KEGG_RNA_POLYMERASE	0.599165	0.723419	0.906164	28	POLR3K,POLR2H,POLR2J,POLR2G,POLR2K,POLR3C,POLR2I,POLR1A,POLR2J2	0.906164
KEGG_GLYCOSPHINGOLIPID_BIOSYNTHESIS_GANGLIO_SERIES	0.603175	0.723419	-0.906055	15	ST6GALNAC3,ST8SIA1	0.906055
KEGG_PURINE_METABOLISM	0.710197	0.782595	-0.903999	151	NPR1,PDE2A,PDE3B,PDE1C,NPR2,PDE1B,PDE9A,ADCY4,PDE11A,POLR1E,NT5E,ADPRM,AK4,PDE7B,URAD,PDE8A,XDH,AK5,ADCY3,ENPP3,ADCY6,GDA,AMPD1	0.903999
KEGG_STEROID_BIOSYNTHESIS	0.604938	0.723419	0.900141	17	HSD17B7,SQLE,DHCR24,CYP27B1,EBP	0.900141
KEGG_ARGININE_AND_PROLINE_METABOLISM	0.648897	0.747714	-0.897203	52	MAOA,ALDH2,CKMT2,ALDH7A1,NOS1,ALDH4A1,CPS1,ODC1,AMD1,OTC,SAT2,ASS1	0.897203
KEGG_TERPENOID_BACKBONE_BIOSYNTHESIS	0.630952	0.742105	-0.891882	15	DHDDS,ACAT1	0.891882
KEGG_GLYCOSAMINOGLYCAN_BIOSYNTHESIS_HEPARAN_SULFATE	0.620833	0.734006	0.891259	26	HS3ST3A1,HS6ST3,HS3ST5,B4GALT7,HS6ST1,B3GAT3,B3GALT6,XYLT2	0.891259
KEGG_FC_EPSILON_RI_SIGNALING_PATHWAY	0.683363	0.771758	-0.887882	76	PLA2G4A,MAP2K6,SOS1,MAPK10,PRKCA,PIK3R1,PLCG2,PLA2G5,FYN,PIK3CA,SOS2,MAP2K1,MAPK14,AKT3,MAP2K3,PLA2G4E,PLA2G2A,LYN,MAPK12,MAPK11,IL13,MAPK1	0.887882
HALLMARK_APICAL_SURFACE	0.671053	0.765372	0.880051	43	GATA3,PLAUR,ATP8B1,SULF2,SHROOM2,NTNG1,SLC34A3,THY1,HSPB1,BRCA1,IL2RG,IL2RB,LYPD3,B4GALT1,PCSK9	0.880051
KEGG_UBIQUITIN_MEDIATED_PROTEOLYSIS	0.764172	0.829986	0.87729	129	UBE2C,CDC20,MGRN1,UBE2S,PIAS4,CBLC,PRPF19,UBE2L6,SAE1,ANAPC7,UBE2Q1,ANAPC11,PIAS3,UBA1,UBE2M,BRCA1,PPIL2,WWP1,FZR1,UBE2D2,BTRC,UBE2Z,UBE2I,MAP3K1,UBE2N,STUB1,TRIM37,UBE2O,RBX1,KEAP1,UBE2K,UBE2A,UBE2F,UBE2J2	0.87729
KEGG_ALPHA_LINOLENIC_ACID_METABOLISM	0.660853	0.757644	-0.852964	17	PLA2G4A,PLA2G5,ACOX1,PLA2G4E,PLA2G2A	0.852964
KEGG_GLYCOSAMINOGLYCAN_DEGRADATION	0.701717	0.782595	0.846643	21	HS3ST3A1,GLB1,HYAL3,IDUA,ARSB	0.846643
KEGG_DRUG_METABOLISM_OTHER_ENZYMES	0.739927	0.811417	-0.843585	48	CES1,TK2,CES2,XDH,DPYD,DPYS,CYP3A4,UGT2B28,UGT2B7	0.843585
HALLMARK_PANCREAS_BETA_CELLS	0.707265	0.782595	0.842699	38	SYT13,SRP9,NKX6-1,INSM1,NKX2-2,SRPRB,SPCS1	0.842699
KEGG_HUNTINGTONS_DISEASE	0.896313	0.937618	0.84058	165	COX6C,CREB3L4,CREB3L1,BBC3,POLR2H,BAX,NDUFS2,UQCRQ,AP2S1,CASP3,SDHC,NDUFV2,PLCB3,NDUFA2,DNALI1,DNAL4,CLTC,NDUFAB1,POLR2J,CREB3,POLR2G,GRIN1,COX6A1,NDUFS6,NDUFB4,VDAC1,NDUFB10,POLR2K,NDUFC2,TAF4,AP2B1,NDUFA3,COX6A2,HDAC1,DNAI1,AP2A1,NDUFS8,GRM5,AP2M1,NDUFA7,COX8A,POLR2I,DNAH3,COX7B2,CREB3L3,NDUFB2,POLR2J2,NDUFB9,COX7A2,CYC1,COX6B1,DNAI2,NDUFA8,REST,TGM2,POLR2L,SLC25A5,COX6B2	0.84058
KEGG_HEDGEHOG_SIGNALING_PATHWAY	0.763206	0.829986	-0.833142	53	BMP2,BMP6,PTCH1,WNT10B,PTCH2,GAS1,BMP5,WNT6,HHIP,PRKX,WNT2B,WNT5B,WNT11	0.833142
KEGG_CARDIAC_MUSCLE_CONTRACTION	0.841629	0.896947	0.830342	77	TPM3,COX6C,CACNB3,CACNG1,CACNA1D,CACNG4,ATP1A3,UQCRQ,TNNI3,CACNA2D2,ATP1A4,SLC9A1,CACNG5,COX6A1,COX6A2,MYH6,CACNG8,COX8A,COX7B2,ATP1B1,CACNA1F	0.830342
KEGG_COLORECTAL_CANCER	0.785714	0.845778	-0.825573	62	TGFBR2,TCF7L2,MAPK10,MYC,FOS,TCF7L1,PIK3R1,PIK3CA,JUN,SMAD4,MAP2K1	0.825573
KEGG_O_GLYCAN_BIOSYNTHESIS	0.786164	0.845778	0.803157	29	GALNT6,GALNT7,GALNT10,GALNT5,ST3GAL1,GALNT2,GALNT1,GALNTL6	0.803157
KEGG_VASOPRESSIN_REGULATED_WATER_REABSORPTION	0.800363	0.856992	-0.799607	42	CREB5,AVPR2,VAMP2,DYNC1I1,DYNC1LI2,ADCY3,AQP4,ADCY6	0.799607
KEGG_OXIDATIVE_PHOSPHORYLATION	0.917211	0.946395	0.788118	113	COX6C,ATP6AP1,ATP6V0B,ATP6V1G1,NDUFS2,UQCRQ,SDHC,ATP6V0E2,TCIRG1,NDUFV2,NDUFA2,NDUFAB1,COX6A1,NDUFS6,NDUFB4,ATP6V1F,NDUFB10,NDUFC2,COX17,NDUFA3,COX6A2,NDUFS8,NDUFA7,COX8A,COX7B2,NDUFA11,NDUFB2,ATP6V1A,NDUFB9,COX7A2,ATP6V1D,ATP6V0D2,ATP6V1G2,CYC1,ATP6V0E1,COX6B1,NDUFA8,ATP6V1H,COX6B2,PPA2	0.788118
KEGG_B_CELL_RECEPTOR_SIGNALING_PATHWAY	0.932127	0.957433	0.763371	74	VAV2,VAV3,BLNK,PTPN6,NFKBIE,PIK3R3,KRAS,GRB2,NFATC4,RAC2,AKT1,CARD11,RAC3,IFITM1,IKBKB,CD19,CD22,CD72,NFKBIB	0.763371
KEGG_PORPHYRIN_AND_CHLOROPHYLL_METABOLISM	0.864407	0.916917	-0.759144	37	ALAS2,FTMT,ALAD,UGT2B28,UGT2B7,MMAB,COX10,UROD,COX15	0.759144
KEGG_TOLL_LIKE_RECEPTOR_SIGNALING_PATHWAY	0.95614	0.977675	0.735056	90	CXCL11,IRF7,CXCL10,CD80,CXCL9,IKBKE,IL12B,PIK3R3,FADD,MAPK13,STAT1,MYD88,IFNB1,AKT1,SPP1,IKBKB,MAPK9,IRF5	0.735056
KEGG_ALZHEIMERS_DISEASE	1	1	0.726094	150	COX6C,CDK5,APH1A,CACNA1D,GRIN2D,PSENEN,NDUFS2,UQCRQ,ATP2A3,PSEN2,FADD,CASP3,MAPT,SDHC,ATP2A1,NDUFV2,CDK5R1,PLCB3,NDUFA2,HSD17B10,NDUFAB1,GRIN1,NCSTN,COX6A1,NDUFS6,NDUFB4,NDUFB10,NDUFC2,ATF6,NDUFA3,COX6A2,NDUFS8,PSEN1,CALML6,EIF2AK3,NDUFA7,COX8A,CAPN1,IDE,COX7B2,BAD,CACNA1F,CALM2,NDUFB2,NDUFB9,COX7A2,CALM3	0.726094
KEGG_ALANINE_ASPARTATE_AND_GLUTAMATE_METABOLISM	0.876173	0.920793	-0.724435	30	ASPA,GPT2,ALDH4A1,CPS1,ASS1,ALDH5A1,GLS	0.724435
KEGG_CYSTEINE_AND_METHIONINE_METABOLISM	0.912281	0.945606	0.719812	34	SDS,IL4I1,SMS,DNMT1,ENOPH1,DNMT3A,DNMT3B,AHCY	0.719812
KEGG_REGULATION_OF_AUTOPHAGY	0.875472	0.920793	-0.716815	22	GABARAPL1,GABARAPL2,PRKAA1,ATG4C	0.716815
KEGG_T_CELL_RECEPTOR_SIGNALING_PATHWAY	0.972222	0.985243	-0.715219	107	PAK3,SOS1,FOS,PIK3R1,NCK1,PAK5,PPP3CB,FYN,PIK3CA,JUN,NFATC3,NFAT5,SOS2,MAP2K1,MAP3K8,MAPK14,NFATC2,PPP3R1,NCK2,CBL,AKT3	0.715219
KEGG_TASTE_TRANSDUCTION	0.967391	0.984744	0.648324	45	GRM4,GNG13,TAS1R3,GNG3,TRPM5	0.648324
KEGG_PANTOTHENATE_AND_COA_BIOSYNTHESIS	0.90748	0.944945	-0.646304	16	DPYD,DPYS,ENPP3	0.646304
KEGG_PARKINSONS_DISEASE	0.994444	1	-0.63714	111	SNCA,COX7A1,PINK1,SDHD,COX8C,MT-ND2,MT-CYB,UQCRC2,MT-ND1,MT-ND4L,MT-ND5,MT-ND4,MT-ND3,UCHL1,MT-ND6,MT-ATP8,NDUFS1,SNCAIP,MT-ATP6,NDUFS4,SLC25A4,UBE2G2,COX4I1,COX4I2,UQCRFS1,MT-CO3,UBE2G1,SDHB,MT-CO1,LRRK2	0.63714
KEGG_BASAL_TRANSCRIPTION_FACTORS	0.998168	1	-0.504615	34	STON1,TAF4B,GTF2H1,TBPL1,TAF5,GTF2B,TAF1,TAF10,TBP,TBPL2,TAF7	0.504615

## Sheet: clusterB_vs_normal_results - Co
	baseMean	log2FoldChange	lfcSE	stat	pvalue	padj	gene
TSPAN6	3110.32	-0.507227	0.0921362	-5.50519	3.68773384622114e-08	8.31642535862868e-08	TSPAN6
TNMD	155.325	-3.28237	0.229183	-14.322	1.59366274755504e-46	2.09251358313863e-45	TNMD
DPM1	2302.56	0.0760195	0.0519986	1.46195	0.143754	0.172586	DPM1
SCYL3	1571.38	0.507856	0.0570982	8.89443	5.87185082077572e-19	2.49225928674367e-18	SCYL3
C1orf112	693.739	0.991802	0.0705573	14.0567	7.00883890615636e-45	8.75553175059957e-44	C1orf112
FGR	578.772	-0.388202	0.0981248	-3.95621	7.61496567000238e-05	0.000132086	FGR
CFH	3461.74	-1.03847	0.0967171	-10.7372	6.80840243077282e-27	4.20508131181167e-26	CFH
FUCA2	2608.81	0.0595865	0.0653184	0.912247	0.361639	0.405372	FUCA2
GCLC	2260.7	-0.473853	0.069044	-6.86305	6.74042903712462e-12	1.94374419902925e-11	GCLC
NFYA	3114.17	0.340396	0.0582973	5.83898	5.25222384099339e-09	1.25715852225535e-08	NFYA
STPG1	674.031	-0.117582	0.0510098	-2.30509	0.0211616	0.0285371	STPG1
NIPAL3	2902.13	-0.339003	0.0729002	-4.65024	3.31550152239019e-06	6.45040169333157e-06	NIPAL3
LAS1L	3383.74	0.217035	0.0464204	4.67542	2.93358881990416e-06	5.73427541523732e-06	LAS1L
ENPP4	1841	-0.111413	0.105433	-1.05672	0.29064	0.331137	ENPP4
SEMA3F	6086.56	1.071	0.07073	15.1421	8.54384730234901e-52	1.37265631263355e-50	SEMA3F
CFTR	65.5089	-1.43539	0.209746	-6.84347	7.7297470324057e-12	2.22271329901428e-11	CFTR
ANKIB1	4666.9	0.103415	0.0570284	1.8134	0.0697702	0.0877888	ANKIB1
CYP51A1	119.163	0.559261	0.112881	4.95443	7.25431980235077e-07	1.48762461474948e-06	CYP51A1
KRIT1	385.116	-0.027216	0.048378	-0.562569	0.573728	0.616238	KRIT1
RAD52	559.396	-0.231861	0.059832	-3.8752	0.000106537	0.00018242	RAD52
BAD	526.786	0.472721	0.0914465	5.16937	2.34880137589951e-07	4.98928932862453e-07	BAD
LAP3	7506.46	0.165734	0.0631326	2.62517	0.00866057	0.0122246	LAP3
CD99	10860.4	0.0673034	0.0820053	0.82072	0.411806	0.456864	CD99
HS3ST1	310.196	-0.722208	0.0848265	-8.51395	1.681052339953e-17	6.60941108498108e-17	HS3ST1
AOC1	129.571	1.89247	0.208701	9.06787	1.21368369699299e-19	5.3608279655903e-19	AOC1
WNT16	7.4014	0.516897	0.17464	2.95979	0.00307852	0.00457244	WNT16
HECW1	42.3816	-0.580983	0.146166	-3.97482	7.04316912740959e-05	0.000122517	HECW1
MAD1L1	24.4964	0.628701	0.118984	5.28389	1.26467402439451e-07	2.74617080538063e-07	MAD1L1
LASP1	20175.1	0.590212	0.0857634	6.88187	5.90712568933305e-12	1.70911463151581e-11	LASP1
SNX11	1755.78	-0.0406343	0.0564629	-0.719664	0.471732	0.516255	SNX11
TMEM176A	2563.56	0.0569453	0.129096	0.441108	0.659135	0.697182	TMEM176A
M6PR	4007.27	0.0255909	0.0590229	0.433577	0.664596	0.702429	M6PR
KLHL13	736.613	-2.45445	0.148699	-16.5061	3.31411525411311e-61	7.49515706354626e-60	KLHL13
CYP26B1	458.791	-2.19889	0.128932	-17.0547	3.22684571777147e-65	8.48604628170708e-64	CYP26B1
ICA1	2939.68	0.788965	0.0680907	11.587	4.79717241130723e-31	3.5190190385357e-30	ICA1
DBNDD1	2518.46	1.16265	0.10031	11.5906	4.60105694962511e-31	3.3792310015134e-30	DBNDD1
ALS2	1846.25	-0.152774	0.0458995	-3.32845	0.000873294	0.00137164	ALS2
CASP10	709.664	-0.844443	0.0919804	-9.18068	4.28367742920882e-20	1.9361415740587e-19	CASP10
CFLAR	5253.92	-0.910156	0.0542269	-16.7842	3.18462479104262e-63	7.71880306259215e-62	CFLAR
TFPI	1524.3	-1.73459	0.131713	-13.1695	1.31476788792882e-39	1.35493104023653e-38	TFPI
NDUFAF7	709.288	-0.146609	0.0365633	-4.00974	6.07854927276226e-05	0.000106295	NDUFAF7
RBM5	3907.57	-0.205715	0.0500827	-4.10752	3.99937405934087e-05	7.09906399115252e-05	RBM5
MTMR7	126.691	0.150787	0.12374	1.21858	0.223004	0.259437	MTMR7
SLC7A2	14179.6	1.36584	0.177804	7.68173	1.56957918181548e-14	5.2736357966337e-14	SLC7A2
ARF5	5587.35	0.523966	0.0625669	8.37448	5.54663904587915e-17	2.12314826397526e-16	ARF5
SARM1	290.882	-0.349635	0.100874	-3.46607	0.000528129	0.000848418	SARM1
POLDIP2	7524.95	0.112626	0.0590258	1.90807	0.0563816	0.0718189	POLDIP2
PLXND1	10070.9	-0.156703	0.0749201	-2.0916	0.036474	0.0476546	PLXND1
AK2	7698.48	-0.00402478	0.0426947	-0.094269	0.924895	0.936388	AK2
CD38	377.675	-0.344752	0.161274	-2.13768	0.0325427	0.0428031	CD38
FKBP4	17172.5	1.07009	0.075594	14.1557	1.72092946220985e-45	2.19181323201619e-44	FKBP4
KDM1A	6283.23	0.181781	0.0420939	4.31846	1.57120289937574e-05	2.89569061057323e-05	KDM1A
RBM6	4297.91	-0.246629	0.0520453	-4.73874	2.15053578428129e-06	4.25099410797334e-06	RBM6
CAMKK1	753.169	0.121619	0.0814668	1.49287	0.135471	0.163481	CAMKK1
RECQL	1515.01	-0.127307	0.0787797	-1.61599	0.106097	0.130211	RECQL
VPS50	1993.54	0.152271	0.0611709	2.48927	0.0128004	0.0177079	VPS50
HSPB6	403.002	-3.60124	0.161408	-22.3115	2.86049784929515e-110	3.20288013788256e-108	HSPB6
ARHGAP33	753.874	0.722829	0.096613	7.4817	7.33688641671563e-14	2.36958970078706e-13	ARHGAP33
NDUFAB1	3297.02	0.409312	0.0583891	7.01008	2.38179405429502e-12	7.06142353556504e-12	NDUFAB1
PDK4	5895.99	-2.8389	0.142766	-19.885	5.48829112308073e-88	3.24645734246448e-86	PDK4
SLC22A16	15.9977	-0.910386	0.180554	-5.04218	4.6025780264491e-07	9.56738628254243e-07	SLC22A16
ZMYND10	671.106	2.78197	0.12791	21.7493	7.01014470234862e-105	6.69854193521281e-103	ZMYND10
ABCB5	57.305	-2.63126	0.187371	-14.043	8.50046838002397e-45	1.05899009149363e-43	ABCB5
ARX	70.7749	0.535933	0.279795	1.91545	0.0554357	0.0706831	ARX
SLC25A13	1694.83	-0.105747	0.0547855	-1.93019	0.0535827	0.0684304	SLC25A13
ST7	1442.37	-0.0394561	0.051348	-0.768406	0.442246	0.487435	ST7
CDC27	4246.31	-0.100493	0.0520514	-1.93064	0.0535272	0.0683643	CDC27
SLC4A1	5.3461	-1.93438	0.227603	-8.49891	1.91382932422641e-17	7.50522109936749e-17	SLC4A1
CALCR	35.9583	-1.17262	0.175984	-6.66321	2.67915929444519e-11	7.43685722934133e-11	CALCR
HCCS	1405.05	0.0382364	0.0519594	0.73589	0.461798	0.506299	HCCS
DVL2	1807.82	-0.139664	0.0483802	-2.88679	0.00389192	0.0057159	DVL2
PRSS22	799.897	1.29015	0.115083	11.2106	3.61749552439307e-29	2.4498297148682e-28	PRSS22
UPF1	8152.22	0.18011	0.0420222	4.28607	1.81860068958633e-05	3.3294494117404e-05	UPF1
SKAP2	1989.8	-1.07341	0.0824851	-13.0133	1.02745646194663e-38	1.02247044094809e-37	SKAP2
SLC25A5	12867.2	0.215744	0.0568946	3.79199	0.000149446	0.000252807	SLC25A5
MCUB	1279.52	0.475447	0.0670803	7.08774	1.36323932321243e-12	4.09555240953911e-12	MCUB
HOXA11	66.8939	0.654668	0.161369	4.05695	4.97176447509231e-05	8.75612018092346e-05	HOXA11
POLR2J	1916.79	0.547991	0.0785315	6.97797	2.99467960749398e-12	8.82258232709807e-12	POLR2J
DHX33	1624.6	-0.226931	0.048663	-4.6633	3.11173992558573e-06	6.06885716839764e-06	DHX33
MEOX1	468.639	-1.90799	0.159702	-11.9472	6.71335571317273e-33	5.39763420839585e-32	MEOX1
THSD7A	362.532	-0.778979	0.106497	-7.31457	2.58201583913114e-13	8.08724405010852e-13	THSD7A
LIG3	2912.32	0.689466	0.0621031	11.102	1.22711060257733e-28	8.12332085877364e-28	LIG3
RPAP3	2145.38	0.183402	0.0402956	4.55142	5.32841408798614e-06	1.01895311734949e-05	RPAP3
ACSM3	261.787	-1.91142	0.122411	-15.6147	5.77970140488058e-55	1.04234516146715e-53	ACSM3
AC004381.6	539.063	0.353481	0.0742308	4.76192	1.91757705245819e-06	3.80533856522936e-06	AC004381.6
CIAPIN1	2423.7	-0.00955184	0.0495364	-0.192825	0.847096	0.867584	CIAPIN1
SPPL2B	2179.51	0.431596	0.0772533	5.58677	2.31335341262918e-08	5.29682764193893e-08	SPPL2B
FAM214B	1345.58	0.0584238	0.0589924	0.990361	0.321998	0.36409	FAM214B
COPZ2	1078.06	-0.56256	0.109298	-5.14701	2.64671884897074e-07	5.60320910712968e-07	COPZ2
PRKAR2B	4597.68	-2.29222	0.120549	-19.0148	1.28594123808095e-80	5.57475380907731e-79	PRKAR2B
MSL3	1875.42	-0.144896	0.0406331	-3.56596	0.000362527	0.000591232	MSL3
CREBBP	8306.79	0.0382202	0.0506732	0.754249	0.4507	0.495615	CREBBP
TSPOAP1	1389.44	-0.171672	0.115575	-1.48537	0.137446	0.165677	TSPOAP1
MPO	16.9715	-1.36513	0.140779	-9.69694	3.10677898965221e-22	1.55304911914934e-21	MPO
PON1	26.5817	0.521459	0.232198	2.24575	0.0247197	0.033052	PON1
GCFC2	1106.72	-0.35543	0.0477219	-7.44796	9.4793958349904e-14	3.03790084959455e-13	GCFC2
WDR54	838.428	0.823298	0.0815255	10.0986	5.60099282032467e-24	3.05327717932335e-23	WDR54
CROT	1916.01	0.581034	0.0932089	6.23368	4.55598739361757e-10	1.16900500380872e-09	CROT
ABCB4	119.523	0.428649	0.0891023	4.81075	1.50362950217845e-06	3.01039294035311e-06	ABCB4
KMT2E	5576.46	-0.207354	0.0584059	-3.55022	0.000384906	0.000626385	KMT2E
RHBDD2	6075.1	0.58022	0.0669064	8.67211	4.241693066595e-18	1.72301669615903e-17	RHBDD2
SOX8	394.012	-2.15021	0.156359	-13.7518	4.97014790643219e-43	5.75725769154545e-42	SOX8
IBTK	4609.8	0.0171105	0.0546018	0.313368	0.754001	0.784699	IBTK
ZNF195	1476.69	-0.10818	0.0521543	-2.07423	0.0380576	0.0496064	ZNF195
MYCBP2	4493.81	-0.956853	0.0780549	-12.2587	1.50873319561661e-34	1.30316562012299e-33	MYCBP2
FBXL3	3313.38	-0.306187	0.059437	-5.15146	2.58470205830698e-07	5.47636374113777e-07	FBXL3
ITGAL	1555.04	1.01249	0.113092	8.95279	3.46610980692388e-19	1.49162862735599e-18	ITGAL
PDK2	1442.77	-0.902736	0.0807102	-11.1849	4.83447705560316e-29	3.26068147604631e-28	PDK2
ITGA3	6068.4	-0.262962	0.100711	-2.61105	0.00902651	0.0127195	ITGA3
ZFX	3809.64	-0.0518181	0.0684911	-0.756567	0.449309	0.494294	ZFX
LAMP2	16269.4	-0.0383559	0.0529396	-0.724523	0.468745	0.513311	LAMP2
ITGA2B	64.9401	-0.042097	0.132787	-0.317026	0.751224	0.782255	ITGA2B
ASB4	16.8593	-1.54515	0.203352	-7.59837	2.99889549070693e-14	9.94058147491687e-14	ASB4
GDE1	5267.73	0.412438	0.051238	8.04945	8.31641819268794e-16	2.99079701349256e-15	GDE1
C19orf60	1101.41	0.413408	0.107617	3.84148	0.000122297	0.000208038	C19orf60
CRLF1	486.376	-0.268308	0.174468	-1.53786	0.124082	0.150613	CRLF1
OSBPL7	663.509	0.0984141	0.0806468	1.22031	0.222348	0.258756	OSBPL7
TMEM98	2823.2	-0.207265	0.0990562	-2.0924	0.0364028	0.0475717	TMEM98
YBX2	555.479	0.0162689	0.14089	0.115472	0.908071	0.921092	YBX2
KRT33A	13.2034	0.492329	0.2691	1.82954	0.0673192	0.0849038	KRT33A
MAP3K14	911.844	-0.259195	0.0718966	-3.6051	0.000312029	0.00051254	MAP3K14
ABCC8	700.955	0.972346	0.179968	5.40289	6.55752272685474e-08	1.45279615547252e-07	ABCC8
CACNG3	0.472026	0.673826	0.373477	1.8042	0.0712007	0.08949	CACNG3
TMEM132A	5627.12	1.4948	0.10899	13.715	8.2570716404128e-43	9.51988720841277e-42	TMEM132A
AP2B1	23743.5	0.427973	0.0667974	6.40703	1.48379916478781e-10	3.93102316106001e-10	AP2B1
TAC1	42.2759	-0.793199	0.236762	-3.35019	0.000807552	0.00127244	TAC1
ZNF263	2629.89	0.386302	0.0443437	8.71155	2.99749596087049e-18	1.22965382741846e-17	ZNF263
CX3CL1	5668.41	-2.39972	0.12289	-19.5273	6.43202592235208e-85	3.38302320198408e-83	CX3CL1
SPATA20	3985.44	0.464254	0.0858804	5.40582	6.45129454037604e-08	1.43012968123895e-07	SPATA20
CACNA1G	97.2913	-0.484769	0.163096	-2.97229	0.00295591	0.00440179	CACNA1G
TNFRSF12A	2858.1	0.823915	0.112173	7.34506	2.05673015631096e-13	6.46973148618259e-13	TNFRSF12A
DLX6	40.3654	-0.114394	0.204661	-0.558942	0.576202	0.618603	DLX6
MAP3K9	1048.56	0.358169	0.0860075	4.1644	3.12179144766721e-05	5.59793826993262e-05	MAP3K9
RALA	4777.15	0.118686	0.0412144	2.87971	0.00398038	0.00583736	RALA
BAIAP2L1	1872.28	0.732604	0.0752508	9.7355	2.12774483098314e-22	1.07334082117947e-21	BAIAP2L1
KDM7A	2451.98	-0.231504	0.0796649	-2.90597	0.00366119	0.00539702	KDM7A
ETV1	893.601	-0.852374	0.103835	-8.20894	2.23153181465668e-16	8.27462152566011e-16	ETV1
AGK	1719.41	0.0964207	0.0439863	2.19206	0.028375	0.0376006	AGK
ALDH3B1	960.444	0.188763	0.0956436	1.97361	0.0484261	0.0622412	ALDH3B1
TTC22	706.11	-0.0543229	0.14465	-0.375546	0.707254	0.742058	TTC22
PHTF2	2122.55	0.31654	0.060068	5.26969	1.36657195356876e-07	2.96074367575776e-07	PHTF2
CCL26	19.1162	-0.135317	0.135301	-1.00012	0.317252	0.35917	CCL26
FARP2	2217.3	0.258341	0.0565051	4.572	4.83101600345914e-06	9.26748718510961e-06	FARP2
USH1C	25.4335	-1.21586	0.225724	-5.38647	7.18549782267005e-08	1.5872975158745e-07	USH1C
GGCT	2510.57	0.980655	0.0801259	12.2389	1.92561199094745e-34	1.64996922285361e-33	GGCT
DBF4	900.517	0.615111	0.0598252	10.2818	8.51180742913543e-25	4.83050365016016e-24	DBF4
TBXA2R	162.23	0.292724	0.0838942	3.48921	0.000484455	0.000781284	TBXA2R
IFRD1	542.926	-0.94471	0.0764374	-12.3593	4.34148176601305e-35	3.81862090175924e-34	IFRD1
LGALS14	3.56854	0.90392	0.325187	2.77969	0.00544104	0.00785947	LGALS14
COX10	926.073	-0.247555	0.0449035	-5.51304	3.52681194063495e-08	7.97223739516082e-08	COX10
GTF2IRD1	2225.35	0.897932	0.0529334	16.9634	1.53125715149796e-64	3.93065742222071e-63	GTF2IRD1
PAF1	4830.1	0.271066	0.0601964	4.50302	6.69955739563075e-06	1.27156428897314e-05	PAF1
VPS41	3866	-0.0714509	0.0473946	-1.50757	0.131664	0.159132	VPS41
ARHGAP44	468.86	-0.242044	0.109812	-2.20418	0.027512	0.0365153	ARHGAP44
ELAC2	3989.75	-0.190425	0.0442269	-4.30564	1.66500815959429e-05	3.05930372704675e-05	ELAC2
SCIN	949.124	1.26614	0.181467	6.97724	3.01032385571954e-12	8.86634571343514e-12	SCIN
ARSD	5944.64	0.350778	0.0726744	4.82671	1.38808984847644e-06	2.78640869165679e-06	ARSD
PNPLA4	1822.06	0.102278	0.0696127	1.46924	0.141767	0.170368	PNPLA4
MYH13	31.0515	1.55588	0.146831	10.5964	3.09718564387317e-26	1.86927034346327e-25	MYH13
ADIPOR2	9911.4	0.110106	0.0873519	1.26049	0.207493	0.242722	ADIPOR2
CDKL3	33.1573	0.538195	0.0820378	6.56033	5.36881969854612e-11	1.46401207706806e-10	CDKL3
UPP2	13.8083	-0.543438	0.151629	-3.584	0.000338367	0.000553314	UPP2
PRSS21	241.91	-0.010019	0.245351	-0.0408354	0.967427	0.972757	PRSS21
MARK4	2612.84	0.348253	0.0560582	6.21235	5.21967563568207e-10	1.33180903155087e-09	MARK4
PROM1	4387.46	-1.54972	0.205284	-7.54918	4.37998584157729e-14	1.43362843605859e-13	PROM1
CCDC124	2706.65	0.414785	0.0900847	4.60439	4.13685621427845e-06	7.97947186290383e-06	CCDC124
CEACAM21	86.3008	0.13681	0.12091	1.1315	0.257846	0.296718	CEACAM21
PAFAH1B1	7332.78	-0.451048	0.0445704	-10.1199	4.50899434191588e-24	2.47128095298218e-23	PAFAH1B1
NOS2	54.3206	-0.230766	0.110711	-2.0844	0.0371236	0.0484617	NOS2
DNAH9	61.9504	-1.10288	0.183662	-6.00493	1.91411023779073e-09	4.71768074948259e-09	DNAH9
KIAA0100	10119.9	-0.0624704	0.0715655	-0.872912	0.382711	0.427365	KIAA0100
SLC13A2	407.413	-1.81867	0.244308	-7.44415	9.75719083312013e-14	3.12254059083422e-13	SLC13A2
GAS7	2986.31	-0.43671	0.091159	-4.79064	1.66251138687473e-06	3.31430860970517e-06	GAS7
TRAPPC6A	1631.27	0.754581	0.0912292	8.27127	1.32540653441508e-16	4.97020642276753e-16	TRAPPC6A
MATK	276.678	0.194881	0.151034	1.29031	0.196942	0.23115	MATK
CEACAM7	53.4948	1.42746	0.219976	6.48917	8.63110496463308e-11	2.32271154098376e-10	CEACAM7
CD79B	193.489	0.124386	0.159312	0.780773	0.434936	0.48019	CD79B
SCN4A	248.608	-3.10315	0.152133	-20.3976	1.75580222569475e-92	1.18685727485759e-90	SCN4A
ST7L	713.445	0.00514743	0.0462816	0.11122	0.911442	0.924135	ST7L
TKTL1	7.10331	-1.51258	0.190324	-7.94741	1.90444090654977e-15	6.71781039533047e-15	TKTL1
PAX6	69.3547	1.52049	0.242135	6.27951	3.39631667388573e-10	8.77866812279968e-10	PAX6
RPUSD1	1684.09	1.05228	0.076825	13.6971	1.05602954652227e-42	1.21141390657309e-41	RPUSD1
RHBDF1	3126.42	0.697108	0.0672473	10.3663	3.52783809605872e-25	2.03884018654742e-24	RHBDF1
LUC7L	2528.4	0.475989	0.0699458	6.80511	1.00972106792097e-11	2.88439806082729e-11	LUC7L
CACNA2D2	987.425	1.05239	0.116825	9.00822	2.09433321784956e-19	9.11824321540368e-19	CACNA2D2
BAIAP3	1064.55	1.29596	0.147629	8.77848	1.65696688938911e-18	6.8808424796907e-18	BAIAP3
TSR3	1803.23	0.531433	0.0765391	6.94329	3.8307599815391e-12	1.12097483442473e-11	TSR3
PIGQ	3612.71	1.26617	0.0803103	15.766	5.33375083204375e-56	1.00564345491354e-54	PIGQ
CRAMP1	1361.47	0.259363	0.0591277	4.38649	1.15193743148284e-05	2.14640225237297e-05	CRAMP1
TEAD3	2518.39	-0.0102211	0.055487	-0.184206	0.853852	0.87318	TEAD3
SELE	677.955	-1.14714	0.16497	-6.95362	3.56022145974944e-12	1.04381689737971e-11	SELE
DNAJC11	1707.37	-0.100555	0.0468899	-2.14449	0.0319936	0.0421181	DNAJC11
FMO3	336.85	-0.810303	0.16114	-5.02856	4.9418643289876e-07	1.02516442223633e-06	FMO3
MYLIP	2964.67	-0.315863	0.0660575	-4.78164	1.73869240301109e-06	3.45862398336298e-06	MYLIP
NOX1	71.4574	0.714125	0.0878502	8.12889	4.33240281441096e-16	1.58236309317219e-15	NOX1
E2F2	614.657	1.40864	0.102366	13.7608	4.38687601998169e-43	5.09967351851502e-42	E2F2
PSMB1	8609.54	0.0477691	0.0588276	0.812018	0.416781	0.461935	PSMB1
SYN1	126.3	0.783471	0.159548	4.91057	9.08108820608729e-07	1.84893954539602e-06	SYN1
JARID2	2682.06	0.463743	0.0609962	7.60282	2.89751445487061e-14	9.6115115077869e-14	JARID2
CDKL5	1406.89	-0.133132	0.0844845	-1.57582	0.115068	0.140372	CDKL5
CAMK1G	25.1189	-0.242548	0.144437	-1.67927	0.0931003	0.11519	CAMK1G
CDK11A	56.1957	0.133227	0.0957706	1.39111	0.164193	0.19553	CDK11A
NADK	3469.48	-0.231591	0.0476775	-4.85745	1.18904186115289e-06	2.39845302916682e-06	NADK
TFAP2B	4010.17	1.07178	0.246518	4.34768	1.37587242790216e-05	2.54675939976088e-05	TFAP2B
TFAP2D	0.439755	-0.615773	0.697929	-0.882286	0.377622	0.421941	TFAP2D
DLEC1	77.9775	-0.789386	0.129657	-6.08826	1.14144311136984e-09	2.85415512064817e-09	DLEC1
CYTH3	2570.14	-0.433006	0.0744102	-5.81917	5.91395791307888e-09	1.41018612322449e-08	CYTH3
ADAM22	587.264	-0.26434	0.107973	-2.4482	0.014357	0.0197684	ADAM22
SYPL1	8666.7	-0.0417818	0.059628	-0.700708	0.483485	0.527831	SYPL1
CYB561	12003.3	0.876908	0.0772178	11.3563	6.9017513208112e-30	4.83360949179299e-29	CYB561
SPAG9	6069.75	-0.445081	0.0702497	-6.3357	2.36265071797235e-10	6.17156694628788e-10	SPAG9
CELSR3	873.335	1.87551	0.138333	13.558	7.10667012932973e-42	7.88952776948886e-41	CELSR3
AASS	790.16	-1.24282	0.0896012	-13.8706	9.55126881373711e-44	1.14608946166677e-42	AASS
PLEKHG6	980.554	-1.08326	0.102526	-10.5657	4.29917446845342e-26	2.57936335383772e-25	PLEKHG6
SS18L2	962.772	0.324246	0.0578121	5.60862	2.03951969339983e-08	4.68629912177267e-08	SS18L2
MPND	565.65	0.529591	0.078018	6.78806	1.1365236210003e-11	3.23598948625219e-11	MPND
MGST1	11018.7	-1.40154	0.12486	-11.2248	3.07931311168023e-29	2.09390997024127e-28	MGST1
CRY1	1554.25	-0.0625192	0.0518528	-1.20571	0.227931	0.264764	CRY1
PGLYRP1	3.04329	-0.272815	0.20385	-1.33831	0.180795	0.213863	PGLYRP1
NFIX	9585.27	-0.888135	0.102746	-8.64396	5.4296163423497e-18	2.18899774385298e-17	NFIX
ST3GAL1	7530.64	0.623543	0.0984068	6.33638	2.35231046687368e-10	6.1454363485416e-10	ST3GAL1
MMP25	280.488	0.944947	0.155887	6.06176	1.34641673163055e-09	3.35290650416008e-09	MMP25
IL32	2516.41	0.641686	0.115635	5.54924	2.86916627096669e-08	6.52525278646892e-08	IL32
PKD1	2777.9	-0.422608	0.074845	-5.64645	1.63798879135356e-08	3.79232949777924e-08	PKD1
MAPK8IP2	1904.02	2.19906	0.144856	15.1811	4.72051905267284e-52	7.63101800091514e-51	MAPK8IP2
MED24	6866.5	0.318713	0.0930893	3.42374	0.000617662	0.000984967	MED24
RHOBTB2	990.908	0.101894	0.0690639	1.47536	0.140116	0.168573	RHOBTB2
HEATR5B	3174.79	-0.149931	0.0528133	-2.83888	0.0045272	0.00660487	HEATR5B
SEC62	10850.1	-0.20529	0.0497692	-4.12485	3.70980200356577e-05	6.60433050790859e-05	SEC62
RPS20	47582.3	-0.451943	0.0795245	-5.68306	1.32305421257367e-08	3.08234138801149e-08	RPS20
CSDE1	40776.5	-0.716888	0.0493295	-14.5326	7.52584644624185e-48	1.04214130114082e-46	CSDE1
UBE3C	6764.47	-0.0376931	0.0497446	-0.757733	0.448611	0.493615	UBE3C
REV3L	1872.99	-0.994748	0.0825871	-12.0448	2.06493542250369e-33	1.69761875658175e-32	REV3L
TENM1	92.8045	-1.87557	0.178146	-10.5283	6.39834373905052e-26	3.81372212872015e-25	TENM1
PAX7	171.676	1.99563	0.422439	4.72405	2.31190591216414e-06	4.55566776105677e-06	PAX7
MASP2	79.7797	-1.04434	0.116417	-8.97072	2.9457681904264e-19	1.27250213594017e-18	MASP2
IYD	192.661	0.378005	0.245396	1.54039	0.123465	0.149935	IYD
FAM76A	887.365	-0.509547	0.0410862	-12.4019	2.55207223198071e-35	2.26215980115978e-34	FAM76A
TRAF3IP3	438.705	0.800006	0.114933	6.96065	3.38696582497581e-12	9.93978344937025e-12	TRAF3IP3
POMT2	1552.05	0.0293087	0.0491299	0.596555	0.550804	0.593642	POMT2
VTA1	3255.93	0.0428916	0.0521025	0.823215	0.410386	0.455501	VTA1
MLXIPL	336.539	-3.09862	0.17088	-18.1334	1.73799546502421e-73	5.86324495973324e-72	MLXIPL
BAZ1B	8869.69	0.14299	0.0452567	3.15953	0.00158025	0.0024157	BAZ1B
RANBP9	3179.2	0.166757	0.0580604	2.87213	0.0040772	0.00597071	RANBP9
ETV7	396.553	1.31772	0.123988	10.6278	2.21273588461635e-26	1.34212836923008e-25	ETV7
SPRTN	991.951	0.284712	0.0496357	5.73604	9.69161627639734e-09	2.27852233235254e-08	SPRTN
METTL13	3328.36	0.508514	0.0495327	10.2662	1.00034384795406e-24	5.66117071907271e-24	METTL13
DYRK4	883.712	0.105653	0.0700655	1.50792	0.131575	0.159044	DYRK4
ZNF207	7823.49	0.162654	0.0369606	4.40075	1.07877991563469e-05	2.01461293771092e-05	ZNF207
UQCRC1	8585.4	0.0626467	0.0625841	1.001	0.316826	0.358732	UQCRC1
STARD3NL	1738.19	-0.018106	0.0425074	-0.425949	0.670145	0.707638	STARD3NL
CD9	23758.4	0.761709	0.0706802	10.7768	4.42858785836131e-27	2.75951372492155e-26	CD9
HHATL	6.73177	-2.37446	0.240955	-9.85436	6.56362569506118e-23	3.39452345028511e-22	HHATL
NCAPD2	5944.07	0.211305	0.0606437	3.48437	0.000493305	0.000794924	NCAPD2
IFFO1	603.916	-0.223597	0.082094	-2.72367	0.00645609	0.00923651	IFFO1
GIPR	188.92	0.695069	0.130571	5.32329	1.01908725918814e-07	2.22693505357312e-07	GIPR
PHF7	323.749	-0.35428	0.0684069	-5.17901	2.23070620255401e-07	4.747827277296e-07	PHF7
SEMA3G	2247.04	-2.21686	0.111443	-19.8922	4.75025429138411e-88	2.82400296651633e-86	SEMA3G
NISCH	5673.38	-0.388723	0.0507026	-7.66673	1.7644129763241e-14	5.91614154688516e-14	NISCH
STAB1	3274.68	-0.725608	0.0951648	-7.62475	2.44509830932725e-14	8.13591417384352e-14	STAB1
FUZ	878.586	0.225872	0.0762546	2.96207	0.00305574	0.00454082	FUZ
SLC6A13	5.21849	0.12734	0.199	0.639901	0.522237	0.565625	SLC6A13
IDS	381.569	-0.0654155	0.0786495	-0.831735	0.405559	0.45056	IDS
PRSS3	18.5058	-0.601382	0.207593	-2.89693	0.00376833	0.00554823	PRSS3
ZNF200	705.2	0.345374	0.0409851	8.42681	3.55208773143661e-17	1.37466397766008e-16	ZNF200
CD4	3830.33	0.208163	0.0942767	2.208	0.0272443	0.0361862	CD4
LRRC23	657.725	0.373974	0.0772829	4.83903	1.3047251271972e-06	2.62454957527566e-06	LRRC23
BTK	552.32	0.400981	0.0930635	4.30868	1.64235126503187e-05	3.02010608948078e-05	BTK
HFE	1082.4	-0.111332	0.0829356	-1.34239	0.17947	0.212378	HFE
SCMH1	2537.68	-0.358334	0.0527915	-6.78773	1.13909829462378e-11	3.24281437766005e-11	SCMH1
FYN	2079.34	-0.797424	0.0775379	-10.2843	8.29375303164086e-25	4.71261788855783e-24	FYN
HIVEP2	2265.61	-0.635538	0.0762294	-8.33718	7.60837625417917e-17	2.88811304107787e-16	HIVEP2
FMO1	506.077	-0.754841	0.133961	-5.63476	1.75298129790377e-08	4.05085612408733e-08	FMO1
TCEB3	3335.81	-0.263585	0.0392473	-6.71601	1.86774371563287e-11	5.24433700831007e-11	TCEB3
LYPLA2	3920.05	0.692275	0.0625663	11.0647	1.86156928959189e-28	1.22390133661173e-27	LYPLA2
CLCN6	1034.9	-0.749511	0.0507735	-14.7619	2.58079837963243e-49	3.75315946029255e-48	CLCN6
MRC2	8693.48	0.261354	0.102941	2.53887	0.0111211	0.0155034	MRC2
SLC6A7	10.0622	0.392208	0.168526	2.32729	0.0199499	0.0270089	SLC6A7
TSPAN9	5408.53	0.358069	0.0630167	5.68213	1.33025560668889e-08	3.09832760052055e-08	TSPAN9
BTBD7	2646.29	-0.316122	0.0560258	-5.64244	1.67656217692267e-08	3.87868377373756e-08	BTBD7
APBA3	731.584	0.455095	0.0648655	7.01598	2.28344341628191e-12	6.77644321797742e-12	APBA3
MKS1	1096.85	0.309019	0.0594552	5.19751	2.01977392596614e-07	4.31447728497285e-07	MKS1
ABHD5	2465.79	-0.852653	0.0555938	-15.3372	4.31475129002378e-53	7.25124546908139e-52	ABHD5
ANOS1	1759.19	0.209508	0.12117	1.72905	0.083801	0.10425	ANOS1
AKAP8L	1821.99	0.423767	0.0554148	7.64718	2.05432758741603e-14	6.86317642283178e-14	AKAP8L
MBTD1	2080.63	-0.237513	0.0762284	-3.11581	0.00183443	0.00278699	MBTD1
UTP18	2746.26	0.346078	0.0687659	5.0327	4.83608220324808e-07	1.00367678293701e-06	UTP18
RNF216	3615.47	-0.0836867	0.0384079	-2.17889	0.0293398	0.0387861	RNF216
TTC19	3485.37	-0.206642	0.0554655	-3.7256	0.000194851	0.000326379	TTC19
PTBP1	16130.7	0.481181	0.0335608	14.3376	1.27374130336855e-46	1.6772765171558e-45	PTBP1
DPF1	47.3183	0.604865	0.117217	5.1602	2.46682386509469e-07	5.23450788999456e-07	DPF1
SYT7	6634.88	0.987116	0.115019	8.58223	9.30499655807922e-18	3.70798017863545e-17	SYT7
LARS2	1650.33	0.204605	0.0460177	4.44622	8.73960935679604e-06	1.64270453523053e-05	LARS2
PIK3C2A	4579.03	-0.312295	0.0703291	-4.44048	8.97596879529987e-06	1.68608899220891e-05	PIK3C2A
PLAUR	2214.33	1.24866	0.0907759	13.7555	4.72299896292119e-43	5.47993986473456e-42	PLAUR
ANLN	2537.18	2.04132	0.103279	19.7651	5.94514306665514e-87	3.38021202833405e-85	ANLN
WIZ	4290.11	0.317702	0.0535329	5.93472	2.94355914755227e-09	7.16783162134441e-09	WIZ
RABGAP1	4807.34	-0.30426	0.0436075	-6.97723	3.01050596603789e-12	8.86634571343514e-12	RABGAP1
DCN	45901.8	-1.33014	0.111495	-11.93	8.25887142040194e-33	6.61108167955069e-32	DCN
QPCTL	870.069	0.494147	0.07226	6.83846	8.00501014613512e-12	2.29851993036013e-11	QPCTL
PPP5C	3093.61	0.264238	0.0420041	6.29078	3.15882891198589e-10	8.17755836491553e-10	PPP5C
CEP68	2179.16	-1.02166	0.0459527	-22.2328	1.65445936531628e-109	1.80811604050224e-107	CEP68
MAP4K3	2653.53	-0.0585068	0.0550816	-1.06218	0.288152	0.328609	MAP4K3
ZBTB32	51.0346	0.914544	0.128017	7.1439	9.07171559496388e-13	2.75579030165922e-12	ZBTB32
TYROBP	2761.69	0.410949	0.0999487	4.1116	3.92933470940267e-05	6.97745551481885e-05	TYROBP
TMEM159	2950.72	-0.24633	0.0677485	-3.63595	0.000276962	0.00045712	TMEM159
GABRA3	62.2514	2.75978	0.363672	7.58864	3.23280119977695e-14	1.0698432402018e-13	GABRA3
BRCA1	1199.23	0.665232	0.0893078	7.44875	9.42262344744992e-14	3.02129832289895e-13	BRCA1
ERCC1	2921.27	0.17448	0.0555995	3.13816	0.00170012	0.00259136	ERCC1
CD22	569.595	0.963555	0.145963	6.60137	4.07364633411708e-11	1.11970059102366e-10	CD22
SEMA3B	2149.86	0.782708	0.146153	5.3554	8.53655562588477e-08	1.87530906027953e-07	SEMA3B
MBTPS2	2047.29	0.123863	0.0616826	2.00807	0.044636	0.0576377	MBTPS2
PRICKLE3	594.029	0.26573	0.0524282	5.06846	4.0105569095264e-07	8.38065882250588e-07	PRICKLE3
LTF	58057.1	0.111936	0.261834	0.427508	0.669009	0.70648	LTF
EXTL3	2657.09	-0.317212	0.060569	-5.2372	1.63028589819835e-07	3.50959517905379e-07	EXTL3
NR1H4	2.02948	-3.72917	0.444557	-8.38851	4.9232409504653e-17	1.88967551181792e-16	NR1H4
ELOVL5	22137.3	0.160891	0.0937523	1.71613	0.0861377	0.106968	ELOVL5
ALOX5	1371.26	0.177656	0.0993357	1.78844	0.0737053	0.0924596	ALOX5
KDM5D	1.33056	-0.0843805	0.414133	-0.203752	0.838547	0.859987	KDM5D
CALCOCO1	4807.56	-0.781704	0.0520718	-15.012	6.1237233735242e-51	9.51993827003323e-50	CALCOCO1
UBR7	3413.1	0.361222	0.0495846	7.28497	3.21741927249685e-13	1.00339509657819e-12	UBR7
MAP4K5	3003.65	-0.193595	0.051037	-3.79322	0.000148706	0.000251602	MAP4K5
EHD3	1125.3	-0.496766	0.0739877	-6.71417	1.89145953008577e-11	5.30766111371394e-11	EHD3
PSMC4	5595.52	0.606615	0.0558976	10.8523	1.94564446196386e-27	1.22914354708558e-26	PSMC4
MAN2B2	5007.17	0.204701	0.0534587	3.82914	0.000128594	0.000218404	MAN2B2
SLC7A14	6.78937	-2.36136	0.210985	-11.1921	4.45774434764145e-29	3.00881257724867e-28	SLC7A14
CLDN11	557.431	-1.7776	0.127219	-13.9727	2.28816102494691e-44	2.80842144359826e-43	CLDN11
SLC25A39	8809.08	0.731869	0.067709	10.809	3.11943631329658e-27	1.95443982677569e-26	SLC25A39
MVP	9916.46	0.755855	0.079472	9.51096	1.88906017803796e-21	9.10410280152384e-21	MVP
NUB1	4516.47	-0.102828	0.0423293	-2.42923	0.0151307	0.0207632	NUB1
PGM3	2514.74	0.157203	0.061635	2.55054	0.0107555	0.0150201	PGM3
RWDD2A	563.259	0.124791	0.06269	1.99061	0.0465243	0.0599445	RWDD2A
CLK1	4621.44	-0.517011	0.0623885	-8.28697	1.16171137915642e-16	4.36532723512122e-16	CLK1
POLR3B	860.605	-0.108412	0.0513568	-2.11097	0.0347753	0.0455885	POLR3B
ANGEL1	1533.83	-0.190355	0.0513257	-3.70876	0.000208277	0.000347688	ANGEL1
RNF14	4038.21	-0.00287462	0.0438248	-0.0655934	0.947702	0.956242	RNF14
DNASE1L1	546.636	0.139825	0.0551422	2.53572	0.0112216	0.0156351	DNASE1L1
DDX11	1362.25	0.215436	0.0748021	2.88008	0.00397573	0.00583147	DDX11
HEBP1	5441.57	0.378088	0.0971049	3.8936	9.87681469571781e-05	0.000169706	HEBP1
GPRC5A	18994.7	2.16439	0.124129	17.4367	4.34737589048888e-68	1.2455880279013e-66	GPRC5A
MAMLD1	449.841	-1.16407	0.107334	-10.8454	2.09768518251103e-27	1.32244740124383e-26	MAMLD1
CD6	612.061	1.17754	0.129582	9.0872	1.01624742712286e-19	4.50620305938272e-19	CD6
TACC3	2752.83	1.58252	0.0850064	18.6165	2.36006266974657e-77	9.16457527352012e-76	TACC3
UFL1	3059.74	-0.0395234	0.0609607	-0.648343	0.516763	0.560395	UFL1
POLA2	325.257	0.707209	0.08305	8.51547	1.65920865227611e-17	6.52633989497656e-17	POLA2
ZC3H3	2118.2	0.725523	0.0649799	11.1653	6.02574198337922e-29	4.04918324516399e-28	ZC3H3
CAPN1	12913.9	0.308982	0.0587141	5.26248	1.4212203466706e-07	3.07403324805466e-07	CAPN1
ACPP	136.574	-0.0435723	0.129481	-0.336514	0.736483	0.768835	ACPP
MDH1	8013.03	-0.797636	0.04967	-16.0587	4.9678331304111e-58	1.0018554968302e-56	MDH1
SLC30A9	5011.62	0.104191	0.0476404	2.18703	0.0287403	0.0380514	SLC30A9
MTMR11	1062.77	0.346821	0.0904716	3.83347	0.000126346	0.000214726	MTMR11
COX15	2032.42	-0.199752	0.0403665	-4.94846	7.48040000071874e-07	1.53209269905867e-06	COX15
CCDC88C	3961.47	0.770181	0.0747257	10.3068	6.56662185947037e-25	3.75579490934484e-24	CCDC88C
YAF2	912.076	0.0197974	0.0491556	0.40275	0.687132	0.723149	YAF2
ZMYND11	8019.82	-0.0657748	0.0491005	-1.33959	0.180377	0.21341	ZMYND11
WAS	653.788	0.538928	0.100735	5.34999	8.79613424381117e-08	1.93047433963201e-07	WAS
DPEP1	88.6786	2.43377	0.148183	16.4241	1.28546060623002e-60	2.86109042979318e-59	DPEP1
BID	1552.74	0.024401	0.0574093	0.425035	0.670811	0.708155	BID
MATR3	209.511	0.610008	0.124137	4.91399	8.92399973903587e-07	1.81796985419292e-06	MATR3
NPC1L1	110.785	0.00304109	0.174091	0.0174684	0.986063	0.987795	NPC1L1
XYLT2	2773.08	0.469082	0.0696819	6.73176	1.67626808935014e-11	4.71831722682439e-11	XYLT2
RGPD5	1.49347	-0.376744	0.114956	-3.27728	0.00104814	0.00163232	RGPD5
STMN4	12.2761	-0.15976	0.228539	-0.699049	0.484522	0.528793	STMN4
NUDCD3	7138.48	-0.00732276	0.0402502	-0.181931	0.855637	0.874614	NUDCD3
ISL1	10.9979	-0.340196	0.248284	-1.37019	0.170628	0.202585	ISL1
CHDH	2378.66	-0.192116	0.0993936	-1.93288	0.0532505	0.0680347	CHDH
IL20RA	1321.86	-0.56443	0.154012	-3.66484	0.000247496	0.000410379	IL20RA
CLCA1	0.547301	-1.68218	0.452273	-3.71939	0.000199707	0.000334114	CLCA1
CLCA4	40.6029	-3.05649	0.223507	-13.6751	1.42948488168333e-42	1.63263633138939e-41	CLCA4
GLT8D1	3411.33	0.177973	0.0376495	4.72711	2.27735448326911e-06	4.49194819778931e-06	GLT8D1
ATP2C1	8350.57	-0.077967	0.0482933	-1.61445	0.10643	0.130576	ATP2C1
IGF1	201.134	-1.648	0.127045	-12.9718	1.76873507015097e-38	1.74398615695977e-37	IGF1
SLC38A5	516.404	1.57814	0.126125	12.5125	6.37604029488038e-36	5.78375305277643e-35	SLC38A5
RALBP1	5778.61	-0.244811	0.0494184	-4.95385	7.27603829829806e-07	1.49174314740775e-06	RALBP1
RUFY3	2571.61	-0.0625565	0.055084	-1.13566	0.2561	0.294857	RUFY3
CNTN1	904.735	-0.506893	0.154004	-3.29143	0.000996805	0.00155626	CNTN1
SLC11A1	434.68	0.634031	0.113094	5.60623	2.06780745579463e-08	4.750699128362e-08	SLC11A1
WWTR1	5107.76	-0.541599	0.0662972	-8.16925	3.1029968796465e-16	1.14018111637665e-15	WWTR1
AGPS	3380.6	-0.104991	0.089355	-1.17499	0.239999	0.277775	AGPS
CXorf56	1605.14	-0.14681	0.0394163	-3.7246	0.000195623	0.000327611	CXorf56
ATP1A2	869.592	-4.22574	0.200424	-21.084	1.11558431263841e-98	8.93005670612439e-97	ATP1A2
TTC27	1525.91	-0.104599	0.0414167	-2.52554	0.0115522	0.0160651	TTC27
ZNF582	138.983	-0.144732	0.0888491	-1.62896	0.103321	0.127009	ZNF582
VSIG2	322.576	-0.617758	0.209063	-2.95488	0.00312786	0.00464307	VSIG2
PHLDB1	4413.55	-0.913671	0.0685352	-13.3314	1.51980230043488e-40	1.62115206225815e-39	PHLDB1
MARCO	461.45	-2.9824	0.207383	-14.3811	6.79833844740266e-47	9.0566770075581e-46	MARCO
CYP24A1	136.812	-1.52956	0.273689	-5.58867	2.28813672806963e-08	5.24303621142483e-08	CYP24A1
PRDM11	664.697	-0.939335	0.0652698	-14.3916	5.84461769962031e-47	7.80322733253623e-46	PRDM11
SYT13	3588.87	4.29543	0.246076	17.4557	3.11511470953598e-68	8.96750135074782e-67	SYT13
SNAI2	1443.56	-0.669537	0.0963255	-6.95077	3.63288825198281e-12	1.06460891918655e-11	SNAI2
CD74	112762	0.617596	0.103063	5.99241	2.06756682006716e-09	5.08423093951033e-09	CD74
HGF	426.039	-0.459038	0.111148	-4.12997	3.62810490063123e-05	6.46582780406411e-05	HGF
ZRANB1	1118.42	-0.463975	0.0649994	-7.13814	9.46042940032961e-13	2.87005147914587e-12	ZRANB1
NCDN	2988.73	0.891018	0.0726486	12.2648	1.40020296684251e-34	1.21114238615368e-33	NCDN
ADGRA2	2108.81	-0.889913	0.0862041	-10.3233	5.52786162609249e-25	3.16762959302399e-24	ADGRA2
ZFP64	1403.73	0.338998	0.0447703	7.57193	3.67707875066393e-14	1.21137841657703e-13	ZFP64
MNAT1	831.993	0.030753	0.0525997	0.584661	0.558776	0.601629	MNAT1
SAMD4A	1138.71	-1.44048	0.0901993	-15.97	2.06910897324062e-57	4.09580345668272e-56	SAMD4A
RUNX3	1189.43	-0.28302	0.106768	-2.65079	0.00803033	0.011369	RUNX3
MRE11A	1904.08	-0.382809	0.0532329	-7.19121	6.42208571051408e-13	1.96561271679679e-12	MRE11A
PLEKHB1	1751.65	-0.54073	0.147439	-3.66748	0.000244948	0.000406451	PLEKHB1
SERPINB1	4084.52	0.031739	0.0570576	0.556263	0.578031	0.620203	SERPINB1
CYP3A43	4.36503	-0.877982	0.185457	-4.73415	2.19970260778327e-06	4.34535905343138e-06	CYP3A43
SLC7A9	24.5261	0.500391	0.120493	4.15287	3.28329819759537e-05	5.87312314067559e-05	SLC7A9
SPAST	1776.09	0.078599	0.0482846	1.62783	0.103562	0.127272	SPAST
NRXN3	280.854	0.248208	0.156325	1.58777	0.112338	0.137335	NRXN3
OSBPL5	2453	0.329082	0.0658006	5.00121	5.69724109377761e-07	1.176514451262e-06	OSBPL5
AQR	4222.64	0.0279641	0.0527973	0.52965	0.596355	0.637614	AQR
CPS1	347.294	-1.42975	0.150439	-9.50382	2.02321292930506e-21	9.73008146844445e-21	CPS1
C8B	4.67875	-0.836725	0.3264	-2.5635	0.0103623	0.0144944	C8B
FHL1	9027	-4.24799	0.133386	-31.8474	1.42890420612522e-222	4.34648844433191e-219	FHL1
RTFDC1	4680.68	-0.00934215	0.0483494	-0.193222	0.846785	0.867315	RTFDC1
GABRA1	4.93906	0.978889	0.431015	2.27113	0.0231394	0.031039	GABRA1
NLRP2	1872.48	0.955012	0.222769	4.287	1.81103673302556e-05	3.31626682195741e-05	NLRP2
SLC45A4	1298.74	-0.00114097	0.0752336	-0.0151657	0.9879	0.989526	SLC45A4
RNF10	10579.5	0.0725895	0.0371954	1.95157	0.0509892	0.065333	RNF10
ZNF839	486.04	-0.0320556	0.0556285	-0.576244	0.56445	0.607059	ZNF839
ZDHHC6	2486.6	0.154291	0.0395138	3.90475	9.43223452124748e-05	0.000162281	ZDHHC6
GRAMD1B	244.542	-0.396081	0.101447	-3.90433	9.44858010872333e-05	0.000162547	GRAMD1B
RNH1	8367.98	0.0220487	0.06464	0.341101	0.733028	0.765623	RNH1
NDUFS1	5936.86	-0.367631	0.0530597	-6.92862	4.24972703574759e-12	1.24098829007087e-11	NDUFS1
RB1CC1	5523.44	-0.183797	0.0695863	-2.64128	0.0082593	0.0116817	RB1CC1
ERP44	4274.24	-0.227496	0.0432801	-5.25637	1.46929267453616e-07	3.17152457700931e-07	ERP44
ALAS1	2873.57	-0.159694	0.046251	-3.45277	0.000554868	0.000888948	ALAS1
BIRC3	2138.02	0.142259	0.126636	1.12337	0.26128	0.300366	BIRC3
AKAP11	4182.76	-0.431867	0.0728379	-5.92915	3.04504131286146e-09	7.40704371598488e-09	AKAP11
GLRX2	1443.24	0.418414	0.052019	8.04348	8.73218077040093e-16	3.13784270999385e-15	GLRX2
SNAPC1	355.209	-0.281619	0.049077	-5.73831	9.56287804113948e-09	2.24941470716377e-08	SNAPC1
DERA	1586.01	-0.157648	0.0504898	-3.12238	0.00179398	0.00272872	DERA
STRAP	8259.4	-0.0252364	0.0518573	-0.48665	0.626506	0.666028	STRAP
ABCC2	181.252	-1.1035	0.170606	-6.46811	9.92375915823974e-11	2.66115968846655e-10	ABCC2
DEF6	1321.55	0.747604	0.0842924	8.86917	7.36933368272009e-19	3.11121233040306e-18	DEF6
PLEKHO1	2849.83	0.559855	0.0815172	6.86794	6.51370698122315e-12	1.8801465461696e-11	PLEKHO1
GCLM	1780.56	-0.530862	0.0676428	-7.84802	4.22650179719187e-15	1.46371696964988e-14	GCLM
UBR2	4516.94	-0.205819	0.0538034	-3.82539	0.000130564	0.000221605	UBR2
EHD2	7248.99	-1.48534	0.0838469	-17.7149	3.21959137258212e-70	9.68052094579841e-69	EHD2
DEPDC1	684.213	1.85516	0.107599	17.2414	1.29801208725791e-66	3.54110890949838e-65	DEPDC1
CCDC28A	1284.18	-0.161078	0.0591709	-2.72225	0.0064839	0.00927339	CCDC28A
RRAGD	1083.6	-1.7694	0.101086	-17.5039	1.33726450370773e-68	3.89878825194405e-67	RRAGD
HSF2	1027.39	-0.390001	0.0554016	-7.03953	1.92887330435345e-12	5.74569392488247e-12	HSF2
PHF20	4775.7	0.255198	0.0493015	5.17627	2.26365938185878e-07	4.81627971302221e-07	PHF20
HSD17B6	294.345	2.55088	0.101921	25.028	3.03187460558161e-138	8.38405203431364e-136	HSD17B6
NR1H3	1629.88	-0.824646	0.0769344	-10.7188	8.30515166065185e-27	5.10533253481162e-26	NR1H3
TYMP	4817.59	1.38663	0.103753	13.3647	9.72185081664268e-41	1.04372646620321e-39	TYMP
NCAPH2	2480.9	0.135269	0.0696991	1.94075	0.0522881	0.0668846	NCAPH2
TOMM34	2877.98	0.376691	0.0569378	6.61584	3.69442297065574e-11	1.01807207666372e-10	TOMM34
SEC63	8787.16	-0.164475	0.0580777	-2.83198	0.0046261	0.00674261	SEC63
KPNA6	5354.17	-0.103537	0.0500333	-2.06936	0.0385123	0.0501704	KPNA6
VIM	35212.4	-1.26792	0.0820356	-15.4557	6.90547938214524e-54	1.19461520572069e-52	VIM
RTEL1-TNFRSF6B	91.5943	0.728598	0.116591	6.24918	4.12608629171988e-10	1.06123451113556e-09	RTEL1-TNFRSF6B
FAS	839.202	-0.456511	0.0798587	-5.71648	1.08750887495355e-08	2.54659025876023e-08	FAS
RNASET2	1695.32	0.774736	0.0932247	8.31042	9.53667074171232e-17	3.59392479262836e-16	RNASET2
CD44	27274.5	0.327672	0.0978387	3.3491	0.000810738	0.00127724	CD44
KCNG1	276.257	-0.284391	0.196765	-1.44533	0.148364	0.177817	KCNG1
AGPAT4	662.159	-0.489241	0.0852084	-5.7417	9.37298970446353e-09	2.20673935882564e-08	AGPAT4
SLAMF7	1159.65	0.411553	0.145041	2.83749	0.00454698	0.00663152	SLAMF7
BTN3A1	2360.99	-0.221341	0.0775076	-2.85573	0.00429382	0.00627635	BTN3A1
MIPEP	1752.16	0.477461	0.0692756	6.89219	5.49416889580051e-12	1.59291622743852e-11	MIPEP
PRKCH	1792.47	-0.382337	0.0666572	-5.73587	9.7013849931699e-09	2.28052521265255e-08	PRKCH
INSRR	28.4222	-0.379062	0.149379	-2.53758	0.0111621	0.0155582	INSRR
IFNGR1	5368.56	-0.860752	0.0571928	-15.05	3.45103266965286e-51	5.43910166267999e-50	IFNGR1
B4GALT7	1611.16	0.485926	0.0637826	7.61847	2.56697744705002e-14	8.52901973167849e-14	B4GALT7
SH2D2A	257.523	1.14632	0.122073	9.39046	5.97376383309288e-21	2.82015426067714e-20	SH2D2A
VRK2	1258.31	0.468293	0.0935206	5.00738	5.51768564445723e-07	1.14085511155533e-06	VRK2
TNFRSF1B	2583.38	-0.618731	0.0905563	-6.83255	8.34173533270597e-12	2.39116937775604e-11	TNFRSF1B
VEZT	4523.17	0.272114	0.0504095	5.39806	6.73640014488322e-08	1.4909779171024e-07	VEZT
POU2F2	530.816	0.215234	0.102962	2.09043	0.0365794	0.0477821	POU2F2
BRD9	2157.29	0.0222379	0.0462093	0.481243	0.630343	0.669782	BRD9
SNX1	8168.59	-0.447807	0.0493159	-9.08038	1.08194005161772e-19	4.79051137362325e-19	SNX1
TBPL1	605.473	-0.355119	0.0518415	-6.85009	7.38049195816633e-12	2.12529755014979e-11	TBPL1
ARNTL2	814.75	0.0905553	0.110947	0.816201	0.414385	0.459474	ARNTL2
BCLAF1	8936.46	-0.149399	0.0431653	-3.4611	0.00053797	0.000863392	BCLAF1
SLC39A9	8219.01	0.457518	0.050272	9.10085	8.9623767225507e-20	3.9944404777356e-19	SLC39A9
ANK1	392.166	-0.130763	0.199603	-0.655117	0.512393	0.556151	ANK1
IBSP	160.971	4.81935	0.208184	23.1495	1.47217263263711e-118	2.08283897040775e-116	IBSP
TFB1M	499.342	0.0716317	0.0518434	1.38169	0.167066	0.198678	TFB1M
RABEP1	7006.24	0.305445	0.076143	4.01147	6.03416042548782e-05	0.000105549	RABEP1
HMGB3	4608.22	1.49636	0.100618	14.8718	5.02688985891923e-50	7.50169802249672e-49	HMGB3
NUP160	3796.58	-0.142105	0.0553646	-2.5667	0.010267	0.0143698	NUP160
BAK1	1194.27	0.639347	0.0566599	11.284	1.57504390016026e-29	1.08312457504992e-28	BAK1
MUSK	11.6229	-0.000161813	0.211615	-0.000764659	0.99939	0.999554	MUSK
IKZF2	1034.29	0.707799	0.123172	5.74643	9.1147444369991e-09	2.1481560010288e-08	IKZF2
GRN	22174.7	0.417851	0.0691113	6.04606	1.48431075859578e-09	3.68423169524433e-09	GRN
FAM13B	2142.9	-0.461734	0.0548469	-8.41859	3.81033390721572e-17	1.47148548752844e-16	FAM13B
ARHGAP31	2387.33	-0.895943	0.0680175	-13.1722	1.26775444463807e-39	1.30721956887511e-38	ARHGAP31
CENPQ	434.114	-0.0297016	0.0604073	-0.491689	0.62294	0.662468	CENPQ
SARS	8232.27	-0.0333479	0.0458274	-0.727684	0.466807	0.511325	SARS
RANBP3	3609.93	0.221461	0.0431324	5.13446	2.82958293804886e-07	5.98201299691067e-07	RANBP3
ARID4A	1634.79	-0.47107	0.0542923	-8.67656	4.07935706730587e-18	1.66040021934432e-17	ARID4A
TSSC1	1448.61	0.566456	0.04728	11.9809	4.47515452868374e-33	3.61878800633615e-32	TSSC1
PNPLA6	2917.89	0.192103	0.0644983	2.97841	0.00289747	0.00431828	PNPLA6
IFT88	1105.36	0.391144	0.0565232	6.92005	4.51480411382114e-12	1.31628897574041e-11	IFT88
ALG1	1340.85	0.847442	0.0501889	16.885	5.79698519758795e-64	1.44536580384123e-62	ALG1
ZCCHC8	1746.44	-0.085847	0.041664	-2.06046	0.0393544	0.0511944	ZCCHC8
ABCF2	1171.4	0.223205	0.0564614	3.95324	7.7101149287897e-05	0.000133673	ABCF2
CHPF2	3841.76	0.672361	0.0532405	12.6288	1.46567942681084e-36	1.35696661030315e-35	CHPF2
LRRC7	41.9347	-0.55328	0.102056	-5.42132	5.91604587935116e-08	1.31595068060985e-07	LRRC7
FUT8	4362.48	1.16386	0.0791386	14.7066	5.84425417189387e-49	8.3723298972712e-48	FUT8
UBA6	3421.14	0.0487175	0.0563298	0.864862	0.387114	0.431754	UBA6
GAB2	3270.75	-0.340103	0.12289	-2.76753	0.00564823	0.00813943	GAB2
ATP6V0A1	4094.69	-0.2	0.0509731	-3.92364	8.72221338726895e-05	0.000150434	ATP6V0A1
PIAS1	2204.1	-0.295304	0.0510341	-5.78641	7.19071003380914e-09	1.70682336880024e-08	PIAS1
SLC4A7	3929.19	0.0780029	0.111818	0.69759	0.485433	0.52963	SLC4A7
APBA2	438.004	0.121101	0.122308	0.990135	0.322108	0.36417	APBA2
MAP2K3	2815	-0.43161	0.0649293	-6.64738	2.98351559133574e-11	8.26159051091922e-11	MAP2K3
EFCAB1	73.193	-1.74595	0.187613	-9.30614	1.32556414479832e-20	6.15281566803513e-20	EFCAB1
TMSB10	60279.8	0.530499	0.089649	5.91752	3.26837478539406e-09	7.92600427959434e-09	TMSB10
ASTE1	505.263	-0.128068	0.0418293	-3.06167	0.00220104	0.0033161	ASTE1
RNF19A	5323.68	0.187652	0.0790044	2.3752	0.0175392	0.0239119	RNF19A
PEX3	775.08	-0.376975	0.054986	-6.85584	7.08951047237361e-12	2.04215049923123e-11	PEX3
GABARAPL2	4346.76	-0.42552	0.050613	-8.40733	4.19454323919937e-17	1.61473547054688e-16	GABARAPL2
MYOC	165.44	-5.99047	0.284292	-21.0715	1.45123784026372e-98	1.15661754684075e-96	MYOC
SH3YL1	3642.97	-0.186261	0.0719937	-2.58719	0.00967622	0.0135836	SH3YL1
FAM136A	2357.18	0.137037	0.0466429	2.938	0.00330337	0.0048881	FAM136A
VCL	11680.7	-0.613744	0.0640139	-9.58766	9.01066975522946e-22	4.41249620881924e-21	VCL
DEPDC1B	351.526	1.87395	0.0999737	18.7444	2.15046257394456e-78	8.53219400805698e-77	DEPDC1B
DAPK2	974.944	-0.976876	0.0886222	-11.0229	2.96275104295184e-28	1.93187457252283e-27	DAPK2
NSMAF	2264.22	-0.354535	0.056665	-6.25668	3.93257399398171e-10	1.01260451416704e-09	NSMAF
ADSS	4674.6	0.837779	0.0566417	14.7909	1.67817654370284e-49	2.45223379496561e-48	ADSS
STAP1	74.356	1.16834	0.153631	7.60484	2.85252631642551e-14	9.46571960019672e-14	STAP1
TIMP2	21772	-0.428626	0.0837322	-5.11902	3.07133838054712e-07	6.47136882744926e-07	TIMP2
RFC1	4213.99	-0.264916	0.0471183	-5.62236	1.88369580313766e-08	4.34027674574744e-08	RFC1
TBC1D23	2647.85	-0.127379	0.0480649	-2.65014	0.00804579	0.0113876	TBC1D23
CUL3	4218.48	0.0190788	0.0493506	0.386597	0.699055	0.734468	CUL3
MYOM2	139.914	-2.47287	0.14879	-16.6198	5.00724177380016e-62	1.16120927082118e-60	MYOM2
OTC	2.59525	-2.49107	0.274918	-9.06115	1.29081206119298e-19	5.694612262227e-19	OTC
CYP46A1	71.7544	-1.03159	0.108106	-9.54238	1.39595335441965e-21	6.77414109851451e-21	CYP46A1
ZZZ3	3232.08	-0.233031	0.0593641	-3.92546	8.65658664044753e-05	0.000149344	ZZZ3
SLC18A1	10.7641	1.2351	0.24882	4.96382	6.91208093094804e-07	1.4198355551011e-06	SLC18A1
USP2	223.517	-1.05829	0.119257	-8.87408	7.05139455005824e-19	2.98043079974787e-18	USP2
CASR	1.66815	-0.132453	0.2362	-0.560766	0.574957	0.617485	CASR
TUBG2	993.803	-0.50652	0.072565	-6.98023	2.94700243943919e-12	8.68632776521393e-12	TUBG2
RPL26L1	1083.08	0.71365	0.057217	12.4727	1.05223945097221e-35	9.46963620300484e-35	RPL26L1
FLT4	926.261	-0.889759	0.0791242	-11.2451	2.44858157598928e-29	1.6724948481804e-28	FLT4
NSUN2	4660.91	0.0814455	0.0471168	1.72858	0.0838834	0.104345	NSUN2
FBXO42	1928.9	-0.175751	0.0320262	-5.48772	4.07158755542241e-08	9.16282915832483e-08	FBXO42
MFAP3	1454.61	0.0515602	0.0853032	0.604435	0.545555	0.588679	MFAP3
MRI1	621.463	0.275346	0.0707336	3.89271	9.91296874713286e-05	0.000170311	MRI1
METTL1	952.448	0.471847	0.0663804	7.10822	1.17545722203935e-12	3.54423752840577e-12	METTL1
HOXC8	335.449	-0.267476	0.0927409	-2.88413	0.00392502	0.0057608	HOXC8
AGA	1681.11	0.189872	0.0600006	3.16451	0.00155344	0.00237573	AGA
PI4K2B	1872.57	0.120397	0.057267	2.10238	0.0355203	0.0465018	PI4K2B
BOD1L1	4176.35	-0.320763	0.0632799	-5.06895	4.00013855716876e-07	8.3608026576829e-07	BOD1L1
MAT2B	4068.82	-0.229673	0.0453931	-5.05964	4.20045560545794e-07	8.7594281598735e-07	MAT2B
TLL1	338.951	-0.775156	0.127034	-6.10198	1.04762283075241e-09	2.62820127615976e-09	TLL1
EDC4	2094.21	-0.113673	0.057464	-1.97817	0.0479099	0.0616211	EDC4
TRIO	7155.46	-0.0185472	0.0708589	-0.261748	0.793516	0.819978	TRIO
VCAN	21841	1.89484	0.118949	15.9299	3.93248790761397e-57	7.69258700984594e-56	VCAN
CLEC16A	2450.78	0.327656	0.0481415	6.8061	1.00280079063135e-11	2.86517474147671e-11	CLEC16A
MSR1	2686.53	0.853272	0.103187	8.26922	1.34837534132535e-16	5.05426131742226e-16	MSR1
CDH1	27518.4	0.127624	0.128445	0.993611	0.320412	0.362432	CDH1
SKIV2L2	3913.37	-0.00804926	0.0528142	-0.152407	0.878866	0.8949	SKIV2L2
DNAH5	1121.98	0.929335	0.138768	6.69705	2.12669041676626e-11	5.94489612442962e-11	DNAH5
ZFYVE16	2440.84	0.0175146	0.0718893	0.243633	0.807515	0.832512	ZFYVE16
FAM65A	2543.61	-0.182139	0.0594314	-3.06469	0.00217898	0.0032853	FAM65A
C6	212.913	-2.22478	0.229676	-9.6866	3.43775380787411e-22	1.71521172081767e-21	C6
RAI14	4010.12	0.650766	0.0734522	8.85973	8.02084053477559e-19	3.37923270083539e-18	RAI14
SOX30	19.0451	-0.0798958	0.1377	-0.580215	0.561769	0.604496	SOX30
PNKP	1724.01	0.678726	0.0699034	9.70949	2.74701154771822e-22	1.37697631852253e-21	PNKP
BEST2	2.24525	-0.68223	0.1974	-3.45608	0.000548095	0.000878561	BEST2
PHLPP2	1005.42	-0.333263	0.0653972	-5.09598	3.46946350469438e-07	7.28667185548644e-07	PHLPP2
SPDL1	829.583	0.396804	0.0541543	7.32728	2.34869853652934e-13	7.37544683244959e-13	SPDL1
STAU2	3426.32	0.389418	0.0685718	5.67898	1.35497318818577e-08	3.15388543012096e-08	STAU2
PQLC2	967.243	0.582295	0.0622681	9.35141	8.64856618659511e-21	4.05146256343807e-20	PQLC2
CTNS	1015.09	-0.161953	0.0454231	-3.56543	0.000363256	0.000592368	CTNS
RTN4R	312.616	0.732594	0.102564	7.14282	9.14357346684799e-13	2.7766948310057e-12	RTN4R
PHF23	2379.38	0.337122	0.0467342	7.2136	5.4491451597778e-13	1.6742819580994e-12	PHF23
CDH10	6.11765	-1.21765	0.304915	-3.99339	6.51356039141544e-05	0.000113629	CDH10
INPP4A	1858.93	-0.0700805	0.0451842	-1.551	0.120903	0.146979	INPP4A
RAB27B	3775.81	0.664316	0.103714	6.40529	1.50088185621458e-10	3.97512621648124e-10	RAB27B
PSMA4	7269.9	0.356777	0.0528413	6.75185	1.45971877035619e-11	4.12276807145943e-11	PSMA4
MYO16	98.1653	-1.4895	0.180479	-8.25304	1.54419230695473e-16	5.77048603485478e-16	MYO16
LSG1	3110.2	0.301076	0.0417593	7.20981	5.60302159284227e-13	1.7201134918581e-12	LSG1
PARP3	1410.4	-0.150977	0.0679965	-2.22037	0.0263939	0.0351514	PARP3
TNC	18267	0.196978	0.146093	1.34831	0.17756	0.210264	TNC
THAP3	747.224	-0.0622838	0.0653637	-0.952881	0.34065	0.383542	THAP3
FAM65C	495.55	-0.159323	0.152585	-1.04416	0.296411	0.337206	FAM65C
TDP1	1420.31	0.236781	0.0458554	5.16366	2.42172836296731e-07	5.14240422949579e-07	TDP1
AIFM2	1523.63	-1.87156	0.0883048	-21.1943	1.07858172663637e-99	8.86720499677494e-98	AIFM2
C2orf83	0.849694	-2.58104	0.314716	-8.20119	2.38025318762183e-16	8.80997788020402e-16	C2orf83
SPATA7	524.831	-0.315013	0.0500167	-6.29816	3.01199369239325e-10	7.81516873469850e-10	SPATA7
MED17	267.781	-0.184687	0.0583762	-3.16373	0.0015576	0.00238188	MED17
RETSAT	7156.88	-1.5164	0.0711214	-21.3213	7.20290751036147e-101	6.05807672680217e-99	RETSAT
CAPG	11016.8	0.867669	0.0877787	9.88473	4.84885409725929e-23	2.52342275817164e-22	CAPG
AP2S1	4844.7	0.683969	0.0716117	9.55108	1.28347940770479e-21	6.2366301038392e-21	AP2S1
USH2A	23.8352	0.588972	0.136786	4.30578	1.6639921634256e-05	3.05774476184863e-05	USH2A
ZPBP	2.44961	-1.20464	0.218393	-5.51594	3.46913229530314e-08	7.84671378381183e-08	ZPBP
TG	58.2085	1.13943	0.137787	8.26948	1.34540048494846e-16	5.04414631281726e-16	TG
ADAM28	631.794	0.421318	0.11704	3.59977	0.000318494	0.000522596	ADAM28
BARX2	1715.73	-0.967791	0.161726	-5.98414	2.17541883985268e-09	5.34027994593877e-09	BARX2
DCUN1D1	2517.62	0.103868	0.0545476	1.90416	0.0568888	0.0724347	DCUN1D1
JADE2	3508.46	0.0201988	0.0687993	0.29359	0.769071	0.797835	JADE2
ZIC2	137.737	2.25017	0.266809	8.43361	3.35156789199585e-17	1.2981635313416e-16	ZIC2
LCP2	1448.64	0.44733	0.0901907	4.95982	7.05568888664401e-07	1.44819363326743e-06	LCP2
TRIT1	1244.29	-0.0751608	0.049622	-1.51467	0.129857	0.157121	TRIT1
ADRB1	108.22	-0.784991	0.236259	-3.32259	0.000891854	0.00139911	ADRB1
CUL7	2954.64	0.164575	0.0581593	2.82973	0.00465879	0.006787	CUL7
CTNNA1	27965.6	0.115291	0.0428637	2.68971	0.00715144	0.0101787	CTNNA1
PHKA2	1428.25	-0.597618	0.0554687	-10.774	4.5685898531363e-27	2.8448083728963e-26	PHKA2
CNTLN	633.586	-0.443435	0.0884672	-5.01242	5.37505019747954e-07	1.11249763159672e-06	CNTLN
EPHA3	477.738	0.201745	0.177142	1.13888	0.254752	0.293453	EPHA3
HSPA5	45385	0.512991	0.05911	8.67858	4.00755334892698e-18	1.63263071810862e-17	HSPA5
DSG2	10317.3	-0.316388	0.0822454	-3.84687	0.000119634	0.000203699	DSG2
GEMIN8	1215.7	0.18996	0.0555873	3.41733	0.000632376	0.0010072	GEMIN8
OFD1	2774.35	-0.0940161	0.0585347	-1.60616	0.108239	0.132626	OFD1
GPM6B	1175.56	-1.96219	0.0976371	-20.0967	7.88098044624076e-90	4.9258826754911e-88	GPM6B
MAGEC2	21.9522	3.98641	0.57967	6.87703	6.11118313652334e-12	1.76675437073796e-11	MAGEC2
PREX2	756.878	-1.60971	0.109528	-14.6968	6.76221519096851e-49	9.67977956473461e-48	PREX2
WDR37	1605.9	-0.265539	0.0501937	-5.29029	1.22124643956283e-07	2.65597816592721e-07	WDR37
YTHDC2	2735.4	0.191221	0.0552724	3.45962	0.000540944	0.000867839	YTHDC2
CTPS2	3114.77	0.683101	0.0711758	9.59738	8.20033398205871e-22	4.02323375017617e-21	CTPS2
ATP6V1H	4376.88	0.241244	0.061766	3.90578	9.39214626633614e-05	0.000161637	ATP6V1H
POLR2B	6638.92	-0.034551	0.0569085	-0.607133	0.543763	0.586919	POLR2B
FAM214A	4788.92	0.391911	0.0806505	4.85938	1.17754324280635e-06	2.37630934591539e-06	FAM214A
ARAP2	1057.13	-0.00218431	0.0929523	-0.0234992	0.981252	0.984326	ARAP2
TPR	11152.3	0.174058	0.0588875	2.95577	0.00311886	0.00463009	TPR
CP	4616.71	-0.549803	0.24391	-2.25412	0.0241886	0.0323726	CP
KIAA0556	2434.81	0.776187	0.0556977	13.9357	3.8424929477361e-44	4.6659573379329e-43	KIAA0556
DTNBP1	1252.28	0.189897	0.0529061	3.58931	0.000331549	0.000542992	DTNBP1
XK	166.717	-0.67027	0.161256	-4.15655	3.23088256911379e-05	5.78503264680621e-05	XK
ANO2	188.015	-0.588491	0.156846	-3.75204	0.000175404	0.000295023	ANO2
C12orf4	1279.99	0.0198935	0.0463961	0.428777	0.668086	0.705668	C12orf4
SCML1	557.158	-0.59046	0.118292	-4.99154	5.98995625279439e-07	1.23486605184401e-06	SCML1
WWC3	4427.45	0.245668	0.0616082	3.98759	6.6746486140877e-05	0.000116328	WWC3
ARHGAP6	281.419	-0.808972	0.102774	-7.87139	3.50720076492914e-15	1.21993369850813e-14	ARHGAP6
FAM184B	139.002	1.18581	0.154007	7.69973	1.36350343275296e-14	4.59987082276788e-14	FAM184B
MAP4	18019.2	-0.527157	0.0461625	-11.4196	3.33800923978108e-30	2.37050609475659e-29	MAP4
GOPC	2657.79	-0.207259	0.0491865	-4.21373	2.51191740942176e-05	4.53955883150377e-05	GOPC
ROS1	29.2642	0.0577043	0.240783	0.239653	0.810599	0.834937	ROS1
USP28	1588.57	-0.175247	0.0576037	-3.04228	0.00234795	0.00352608	USP28
HDAC9	850.57	-0.426476	0.149809	-2.84681	0.004416	0.00644927	HDAC9
TSPAN17	2803.19	0.680516	0.0574922	11.8367	2.52264611996441e-32	1.96336095247209e-31	TSPAN17
NOP16	834.787	0.333976	0.0712756	4.68569	2.79016584604999e-06	5.46454210297231e-06	NOP16
CC2D2A	919.913	-0.634935	0.0732759	-8.665	4.5153088956922e-18	1.83008888863598e-17	CC2D2A
RRM2B	3278.39	0.191169	0.0778861	2.45447	0.0141094	0.0194495	RRM2B
ZNF800	1632.34	-0.0278073	0.0544441	-0.510751	0.609526	0.649755	ZNF800
TNFRSF17	106.306	-0.499436	0.196382	-2.54318	0.0109849	0.0153277	TNFRSF17
SNX29	2305.7	-0.291729	0.0553439	-5.2712	1.35536699410293e-07	2.93716492630878e-07	SNX29
LMO3	560.507	-2.06217	0.197318	-10.451	1.44972594850989e-25	8.50223273979884e-25	LMO3
MRPS10	2925.33	0.121649	0.04582	2.65493	0.00793246	0.0112394	MRPS10
RSF1	5381.41	0.264427	0.0919047	2.87719	0.0040124	0.00588006	RSF1
VPS13D	5953.67	-0.443889	0.0641347	-6.9212	4.47829410855945e-12	1.30606177333523e-11	VPS13D
CELF2	2332.09	-1.60108	0.0929874	-17.2182	1.93880809146717e-66	5.28137111602497e-65	CELF2
FAM120A	14929.3	0.475317	0.040501	11.7359	8.34073864075692e-32	6.32696678854757e-31	FAM120A
R3HDM1	2398.69	0.187034	0.0496142	3.76976	0.000163405	0.000275654	R3HDM1
COL9A2	1724.77	0.504287	0.15508	3.25178	0.00114684	0.00177819	COL9A2
KITLG	4563.07	0.774566	0.12022	6.4429	1.17212673194468e-10	3.12664206149113e-10	KITLG
ERCC8	598.765	-0.168721	0.0503476	-3.35113	0.000804831	0.00126848	ERCC8
ADAMTS6	223.518	1.57383	0.106773	14.7399	3.57203751471365e-49	5.15769435767712e-48	ADAMTS6
H6PD	6593.67	-0.552848	0.0545667	-10.1316	4.00046787081215e-24	2.19586583790053e-23	H6PD
VAMP3	5760.28	-0.698626	0.0412087	-16.9534	1.81733407834463e-64	4.63242517651786e-63	VAMP3
PER3	1691.02	-0.736079	0.0884578	-8.32124	8.70479041231625e-17	3.28993849275593e-16	PER3
UTS2	15.066	1.59292	0.215555	7.38983	1.47014012548664e-13	4.65744270617196e-13	UTS2
TNFRSF9	193.15	2.33431	0.139964	16.678	1.89595575609001e-62	4.49975143100115e-61	TNFRSF9
EPN3	2323.78	1.62933	0.111973	14.5511	5.75030604030804e-48	7.99305678154319e-47	EPN3
LTBP1	4393.5	0.0189067	0.0982543	0.192426	0.847408	0.867855	LTBP1
RCN1	2863.41	-0.0270923	0.0835694	-0.324189	0.745795	0.777359	RCN1
ELN	7124.37	0.565932	0.147099	3.8473	0.000119427	0.000203384	ELN
RFC2	2200.92	0.569621	0.0531043	10.7265	7.64571447884372e-27	4.70948143615851e-26	RFC2
ARID1B	6116.56	-0.185128	0.0550239	-3.36451	0.000766799	0.00121126	ARID1B
CLPTM1L	7833.62	0.244102	0.04946	4.93533	8.00143497475842e-07	1.63513816733082e-06	CLPTM1L
NEDD4L	4989.77	-0.204399	0.079463	-2.57225	0.010104	0.0141503	NEDD4L
FOXP3	302.59	1.85407	0.11149	16.6299	4.23129379319237e-62	9.85017130351453e-61	FOXP3
PPP1R3F	252.954	0.0423633	0.0902818	0.469234	0.638903	0.677943	PPP1R3F
HEXB	6770.02	0.0177629	0.0502495	0.353493	0.723719	0.757547	HEXB
PTCD2	810.393	-0.198268	0.047815	-4.14656	3.37502390673984e-05	6.03069916995387e-05	PTCD2
KIAA2022	267.691	0.226239	0.148939	1.519	0.128762	0.155868	KIAA2022
JKAMP	2567.71	0.152525	0.0463047	3.29395	0.000987885	0.00154379	JKAMP
DKK3	3878.84	-0.858984	0.0984763	-8.72275	2.7151469945319e-18	1.11558189547955e-17	DKK3
ARHGEF5	1050.37	-0.300483	0.0627773	-4.7865	1.69718984134649e-06	3.38011913950401e-06	ARHGEF5
NFE2L3	1070.43	0.743925	0.0991791	7.50082	6.34184614940453e-14	2.05732374818312e-13	NFE2L3
MCUR1	2857.56	-0.144855	0.0522098	-2.77448	0.00552901	0.00797834	MCUR1
LIMA1	8483.97	-0.407003	0.0625194	-6.51003	7.51362178835e-11	2.03066949887718e-10	LIMA1
LETMD1	2840.45	-0.729674	0.0472788	-15.4334	9.75510744035353e-54	1.67804397637976e-52	LETMD1
SLC4A8	1662.01	1.89735	0.132397	14.3308	1.40500236528763e-46	1.84878862068237e-45	SLC4A8
LAMC3	298.44	-1.1464	0.148357	-7.72733	1.09826567649225e-14	3.72227425471869e-14	LAMC3
PTGER3	2624.12	-0.777142	0.143359	-5.42093	5.92883971641841e-08	1.31863579898065e-07	PTGER3
TNIP3	47.3794	0.951803	0.168693	5.64222	1.67874207102659e-08	3.88323466898686e-08	TNIP3
MAPK9	3805.95	0.325946	0.0492199	6.62224	3.53785849628718e-11	9.76697253301124e-11	MAPK9
COL23A1	114.422	-1.06144	0.128829	-8.23916	1.73428133400245e-16	6.46362438776368e-16	COL23A1
BCAR1	3453.6	0.201617	0.072736	2.7719	0.00557294	0.00803665	BCAR1
FAM160A2	2132.89	-0.12338	0.046378	-2.66031	0.00780677	0.0110708	FAM160A2
HERPUD1	7526.08	-0.292309	0.0611968	-4.77655	1.78332635121147e-06	3.54702367436361e-06	HERPUD1
HOMER3	800.812	0.715087	0.0877379	8.15025	3.63158904624202e-16	1.33039204502134e-15	HOMER3
RAD51	560.916	1.59798	0.0866648	18.4387	6.43264344823137e-76	2.34804351147341e-74	RAD51
POLQ	488.148	1.65928	0.0985391	16.8388	1.26700057024053e-63	3.12065147199188e-62	POLQ
PIK3CB	3350.58	-0.0993148	0.0542064	-1.83216	0.0669275	0.084439	PIK3CB
CYBA	3895.61	0.600986	0.113437	5.29796	1.17105929085964e-07	2.54956496689482e-07	CYBA
THOC3	588.218	0.67247	0.0657979	10.2202	1.6095327980003e-24	9.00263043098484e-24	THOC3
HEBP2	5905.35	-0.78618	0.0688839	-11.4131	3.59602000855699e-30	2.54877519130771e-29	HEBP2
MPHOSPH9	1012.62	0.423757	0.0750016	5.64998	1.60468007904503e-08	3.71851398205318e-08	MPHOSPH9
PLEKHA5	2033.84	-0.466471	0.0665482	-7.00953	2.39123766639787e-12	7.0871189752237e-12	PLEKHA5
PRSS8	8527.78	1.35591	0.107263	12.641	1.25451164306734e-36	1.16578879824959e-35	PRSS8
SIKE1	2341.19	-0.128498	0.0477357	-2.69186	0.0071055	0.0101204	SIKE1
RRP12	2968.82	0.511546	0.0564606	9.06023	1.30180922594155e-19	5.74174001514238e-19	RRP12
FNIP2	2115.95	-0.784797	0.0789517	-9.94023	2.7819688946486e-23	1.46195549370088e-22	FNIP2
MSMO1	3555.64	0.0176621	0.0833997	0.211777	0.832281	0.854569	MSMO1
TTC17	5672.54	-0.172239	0.0477751	-3.6052	0.000311908	0.000512388	TTC17
ALX4	236.644	-2.058	0.178794	-11.5105	1.16865805692033e-30	8.46395960192574e-30	ALX4
FSTL4	271.387	1.73337	0.15899	10.9023	1.12323734013043e-27	7.16289472212455e-27	FSTL4
FOXN3	3125.27	-1.36788	0.0722154	-18.9416	5.1761694823725e-80	2.19188559681625e-78	FOXN3
METTL24	26.9331	-0.775963	0.123644	-6.27576	3.47920716538318e-10	8.98278975220283e-10	METTL24
AKR7A2	3189.81	0.230188	0.0626097	3.67656	0.000236404	0.000392844	AKR7A2
MRTO4	2687.92	0.1496	0.0548555	2.72717	0.00638801	0.00914699	MRTO4
NNAT	204.464	-2.6267	0.161038	-16.3111	8.23370696308027e-60	1.77628115582953e-58	NNAT
USE1	1118.17	-0.0186161	0.074888	-0.248585	0.803681	0.829215	USE1
MCF2L2	41.7288	-1.11667	0.122663	-9.10356	8.74183121220988e-20	3.899001990568e-19	MCF2L2
NRIP2	293.26	-0.668049	0.0730969	-9.13923	6.28970368665758e-20	2.82255672449441e-19	NRIP2
LAMA3	3866.34	-1.66536	0.145463	-11.4487	2.38638047556206e-30	1.70799333566601e-29	LAMA3
AP5M1	2670.2	-0.0981407	0.0484255	-2.02663	0.0427001	0.0552905	AP5M1
ANAPC4	1485.08	-0.336986	0.0379607	-8.87723	6.85457756309096e-19	2.90060039656789e-18	ANAPC4
KCNQ1	587.591	-0.0916438	0.102632	-0.892935	0.371892	0.415946	KCNQ1
TRAPPC3	3538.34	0.00799044	0.0423314	0.188759	0.850281	0.87011	TRAPPC3
THRAP3	11229.4	0.027623	0.0315148	0.876511	0.380752	0.425282	THRAP3
PHPT1	2804.08	0.759063	0.0851061	8.91902	4.70426771237788e-19	2.00742553234998e-18	PHPT1
ENTPD2	954.559	-0.100644	0.126497	-0.795621	0.426252	0.471658	ENTPD2
LY75	665.701	-0.928576	0.105553	-8.79728	1.40167027958697e-18	5.83794711838014e-18	LY75
ARID4B	4805.43	0.352677	0.0572346	6.16194	7.18579185018186e-10	1.81695604125338e-09	ARID4B
OPN3	190.853	0.516487	0.0989603	5.21913	1.79765386401037e-07	3.85443851880325e-07	OPN3
SDCCAG8	1692.2	0.190331	0.0461344	4.12558	3.69801221521445e-05	6.58462643315892e-05	SDCCAG8
PTPRN	97.8162	0.720168	0.209332	3.44031	0.000581045	0.000929255	PTPRN
HHAT	1327.42	0.930439	0.0761083	12.2252	2.28012929124061e-34	1.95007683666506e-33	HHAT
KIF1B	4621.73	-0.886186	0.0670725	-13.2124	7.4444371656636e-40	7.75062308673853e-39	KIF1B
FOXC1	1689.57	-1.58629	0.0981142	-16.1678	8.51115784433003e-59	1.77123308799165e-57	FOXC1
TBC1D22A	1870.43	-0.171359	0.0502385	-3.41091	0.000647474	0.00103017	TBC1D22A
SYNE2	9200.48	-0.777546	0.07545	-10.3054	6.65804866701004e-25	3.80570141627311e-24	SYNE2
PLEKHH1	865.697	-0.280019	0.10242	-2.73404	0.00625633	0.0089711	PLEKHH1
ATP9A	9478	-0.520841	0.0869556	-5.98974	2.10176097542464e-09	5.16483634879158e-09	ATP9A
CBLN4	72.3703	-0.831663	0.146359	-5.68235	1.32854360411916e-08	3.09473507578542e-08	CBLN4
CHRDL2	174.18	0.263146	0.203432	1.29353	0.195827	0.230004	CHRDL2
FAM168A	5573.25	-0.0201606	0.060399	-0.33379	0.738538	0.770672	FAM168A
RELT	309.767	1.13309	0.0803856	14.0957	4.03837945142749e-45	5.08657442153231e-44	RELT
GALC	2369.96	0.0154947	0.0624295	0.248195	0.803984	0.829433	GALC
NOP58	3358	0.170676	0.042534	4.0127	6.00283979771111e-05	0.000105011	NOP58
SZRD1	5380.46	0.048414	0.0402493	1.20285	0.229033	0.265942	SZRD1
KCNH2	320.922	0.661719	0.188589	3.50879	0.000450151	0.000728021	KCNH2
CUL1	4745.39	-0.152487	0.0372654	-4.09193	4.27799266348278e-05	7.57447071218706e-05	CUL1
FAM114A2	1580.21	0.168397	0.045423	3.70731	0.000209471	0.000349581	FAM114A2
CYFIP2	2446.25	1.28325	0.112738	11.3826	5.10769051386328e-30	3.59369543440704e-29	CYFIP2
TAB2	6536.67	-0.300156	0.0580049	-5.17467	2.28308963104134e-07	4.85529657721736e-07	TAB2
GINM1	2757.56	-0.484355	0.0469598	-10.3143	6.07515823269526e-25	3.47797091922589e-24	GINM1
EIF2AK2	6542.93	0.0876731	0.070388	1.24557	0.212923	0.248707	EIF2AK2
USP36	3977.63	-0.0747785	0.0506832	-1.47541	0.140102	0.168568	USP36
KMT2C	7594.77	-0.175534	0.0750673	-2.33836	0.0193688	0.0262747	KMT2C
MCOLN3	294.173	-0.997682	0.151727	-6.57549	4.84917693098301e-11	1.32607623864805e-10	MCOLN3
CCDC85A	54.4285	-1.7993	0.152863	-11.7706	5.53013625816689e-32	4.22657105727822e-31	CCDC85A
PUM2	10625	-0.0808605	0.0411018	-1.96732	0.0491462	0.0631045	PUM2
MRPL43	2395.42	0.132099	0.057018	2.31679	0.0205149	0.0277121	MRPL43
ITIH4	9.01314	-0.273766	0.128183	-2.13574	0.0327006	0.0430015	ITIH4
ITIH1	7.17304	0.506084	0.183914	2.75174	0.00592799	0.00852239	ITIH1
HPF1	1108.74	-0.186278	0.0477659	-3.89981	9.6269903663213e-05	0.000165538	HPF1
ZFR	6822.34	-0.274732	0.0464688	-5.91219	3.37582591947177e-09	8.17137915865772e-09	ZFR
ZNF280C	337.601	-0.0340991	0.0612602	-0.556627	0.577783	0.619972	ZNF280C
NPFFR2	32.9597	1.97521	0.244474	8.07945	6.5061421204011e-16	2.35126119866352e-15	NPFFR2
PHF21B	106.493	0.846663	0.24278	3.48737	0.000487803	0.000786474	PHF21B
TRAF1	863.648	0.525043	0.0918894	5.71386	1.10444065228678e-08	2.58524385595562e-08	TRAF1
RC3H2	3896.36	-0.3166	0.0603245	-5.24829	1.53521013815559e-07	3.30999648334055e-07	RC3H2
IL17RB	1167.57	0.255848	0.114008	2.24413	0.0248241	0.0331794	IL17RB
TRAF3IP2	2365.62	-0.360426	0.0658042	-5.47726	4.31966689659148e-08	9.69362357428884e-08	TRAF3IP2
GYG2	2246.08	-3.71329	0.132113	-28.107	8.04559947228223e-174	7.34201179843115e-171	GYG2
DCBLD2	2317.22	-0.740283	0.0739461	-10.0111	1.36212801567137e-23	7.27331726565773e-23	DCBLD2
SERPINB3	25.0402	-1.07672	0.554486	-1.94184	0.0521563	0.0667395	SERPINB3
SOAT1	2849.92	0.218373	0.0801191	2.7256	0.0064185	0.00918705	SOAT1
PKP2	1586.99	-0.448156	0.107031	-4.18717	2.82460399417598e-05	5.08200389370128e-05	PKP2
MSH4	14.758	-0.0220809	0.154031	-0.143354	0.886011	0.901521	MSH4
F7	453.112	2.67422	0.174916	15.2886	9.10725559504402e-53	1.51657410460902e-51	F7
GDI2	20324	0.0641349	0.0448847	1.42888	0.153039	0.183059	GDI2
PRDM1	1197.63	0.386405	0.0838634	4.60755	4.07438669023125e-06	7.86146859957823e-06	PRDM1
ATG5	2558.27	-0.154647	0.0658298	-2.3492	0.0188139	0.0255543	ATG5
TMCC3	797.541	-0.994745	0.096291	-10.3306	5.1235820288296e-25	2.9405816228984e-24	TMCC3
PITHD1	2803.46	-0.143526	0.0446164	-3.21689	0.00129588	0.00199908	PITHD1
MTA3	3722.12	0.459426	0.0462292	9.938	2.84482799893697e-23	1.49326878943338e-22	MTA3
USP13	2069.04	-0.392222	0.073211	-5.35742	8.44167711544618e-08	1.85535945368507e-07	USP13
ATP11B	3164.6	-0.732901	0.0981244	-7.46911	8.07417465271765e-14	2.59851457567889e-13	ATP11B
LAMC2	5017.47	-1.3831	0.15331	-9.02159	1.85387033633276e-19	8.10418862476865e-19	LAMC2
CDK14	2136.18	0.0435283	0.0843164	0.516249	0.60568	0.646483	CDK14
SEC61A1	23308.8	0.344394	0.0447533	7.69539	1.41061185671937e-14	4.7535223406546e-14	SEC61A1
PPP1R12A	4215.71	-0.460114	0.055099	-8.35068	6.78705227729284e-17	2.58548301216597e-16	PPP1R12A
RASGRF1	211.42	0.263663	0.162326	1.62428	0.104317	0.128139	RASGRF1
CAMK2B	501.607	-0.475251	0.188838	-2.5167	0.0118458	0.0164447	CAMK2B
CROCC	1427	0.337579	0.0920144	3.66877	0.000243723	0.000404527	CROCC
POLR3E	2566.2	0.368325	0.0473619	7.77683	7.4365136677755e-15	2.54354968048296e-14	POLR3E
ATP2B4	10428.8	-0.943571	0.0792042	-11.9131	1.01099222388244e-32	8.04693374534604e-32	ATP2B4
ZC3H11A	10.2681	0.937611	0.142064	6.59991	4.11418059419957e-11	1.13050150594303e-10	ZC3H11A
RIOK2	1535.69	0.0305118	0.0409237	0.745577	0.455923	0.500574	RIOK2
YIPF1	3153.64	0.565215	0.0540052	10.4659	1.23834693875455e-25	7.29066773522879e-25	YIPF1
NDC1	2996.04	0.373642	0.0614304	6.08236	1.1842797180571e-09	2.95964523267975e-09	NDC1
DGKG	74.8658	-0.8642	0.101554	-8.5098	1.7423784782295e-17	6.8446297042976e-17	DGKG
FLYWCH1	1988.26	0.0757698	0.0624988	1.21234	0.225382	0.26197	FLYWCH1
UNKL	928.225	-0.141022	0.0673304	-2.09448	0.0362174	0.0473397	UNKL
TBXAS1	851.712	0.0450938	0.0855886	0.526867	0.598286	0.639417	TBXAS1
PARP12	2921.57	0.602046	0.0721753	8.34144	7.33919089626916e-17	2.78825089608261e-16	PARP12
ALDH18A1	8035.49	0.816821	0.0525315	15.5492	1.61198891807565e-54	2.8646942301654e-53	ALDH18A1
TARBP1	3716.68	0.615731	0.0705576	8.72664	2.62356695723688e-18	1.07843965172365e-17	TARBP1
GATB	1150.66	-0.307246	0.0532577	-5.76904	7.97256091178234e-09	1.88823266546768e-08	GATB
MXD1	1595.96	0.0524616	0.0818225	0.641163	0.521417	0.564837	MXD1
CDK17	2675.23	0.13463	0.0597834	2.25196	0.0243251	0.0325458	CDK17
DNAJC25	654.482	-0.0754165	0.0464072	-1.6251	0.104141	0.127948	DNAJC25
SLC2A3	2020.17	-0.708561	0.100788	-7.03021	2.06216891787776e-12	6.13074522237937e-12	SLC2A3
PSD	215.697	0.806614	0.129623	6.22276	4.88473192675023e-10	1.24942134715476e-09	PSD
CTDP1	1527.43	0.309324	0.0562978	5.49443	3.9197038368357e-08	8.82755611131396e-08	CTDP1
YBX3	7989.26	-1.28987	0.0886915	-14.5433	6.43662148576607e-48	8.92665491920339e-47	YBX3
STYK1	331.584	0.129568	0.132994	0.97424	0.329937	0.372421	STYK1
WNK1	17279.2	-0.103893	0.0673208	-1.54325	0.122771	0.149111	WNK1
CCAR1	5120.6	0.355867	0.0389913	9.12682	7.05420029956804e-20	3.15554435459354e-19	CCAR1
OGFR	3094.05	0.586367	0.079998	7.32977	2.30541197737453e-13	7.24450309901213e-13	OGFR
GNA15	646.096	0.204962	0.102022	2.00901	0.044536	0.0575168	GNA15
CREB3L3	3.72755	1.13421	0.223732	5.06952	3.98823736431064e-07	8.33879254622906e-07	CREB3L3
PIGV	1350.45	-0.157548	0.053123	-2.96571	0.00301981	0.00449108	PIGV
PTPRU	2793.54	0.0895068	0.114173	0.783955	0.433066	0.478357	PTPRU
SNRNP40	2593.91	0.235686	0.0417675	5.64281	1.67301076050548e-08	3.8709583405154e-08	SNRNP40
RIMBP2	44.1188	-1.61892	0.195917	-8.26331	1.41687278895608e-16	5.30121879279159e-16	RIMBP2
COL11A1	11938.1	5.51544	0.182644	30.1977	2.53708030226144e-200	3.85868771638113e-197	COL11A1
QSER1	3963.9	-0.0841587	0.0718381	-1.1715	0.241396	0.279217	QSER1
MPC1	1542.37	-0.566946	0.0622807	-9.10307	8.78166959459739e-20	3.91581362743701e-19	MPC1
ACAA1	2481.99	0.0204414	0.0654632	0.312257	0.754845	0.785488	ACAA1
BCAT1	1520.56	0.0960501	0.121576	0.790038	0.429505	0.47497	BCAT1
HDAC7	4799.58	-0.0295304	0.0515369	-0.572996	0.566647	0.609278	HDAC7
LZTS1	961.309	-0.423835	0.0841067	-5.03925	4.6734911235321e-07	9.70926425675406e-07	LZTS1
PRDM6	261.359	0.420937	0.119598	3.5196	0.0004322	0.000699856	PRDM6
SPAG4	321.571	0.873559	0.112437	7.7693	7.89207457495379e-15	2.69583105123492e-14	SPAG4
NCKAP1	12412.4	-0.217338	0.0535035	-4.06213	4.86262407998312e-05	8.5696940984716e-05	NCKAP1
MRPS35	4516.37	0.385701	0.0534707	7.21331	5.46061848610882e-13	1.67724247711161e-12	MRPS35
GUCY1B3	994.224	-0.0890485	0.0781387	-1.13962	0.254445	0.29316	GUCY1B3
SFSWAP	2688.73	0.113412	0.0436258	2.59965	0.00933191	0.0131286	SFSWAP
TNK2	4405.59	0.609859	0.0727377	8.38437	5.09992490353572e-17	1.9554354918998e-16	TNK2
MON2	3588.83	-0.241328	0.0589244	-4.09555	4.21170916742902e-05	7.46000621261132e-05	MON2
CDH3	4650.16	-1.09266	0.141422	-7.72625	1.10762556061448e-14	3.75121063402762e-14	CDH3
ARSF	10.2724	-0.330126	0.253474	-1.3024	0.192778	0.226754	ARSF
GPBP1	7037.82	0.0543161	0.0378121	1.43648	0.150867	0.180638	GPBP1
DGAT2	3001.7	-3.44524	0.144362	-23.8653	7.02121216008771e-126	1.32107364055423e-123	DGAT2
ZNF112	379.409	-0.119387	0.0645054	-1.85081	0.0641962	0.0812119	ZNF112
CS	10160.2	-0.58165	0.0498574	-11.6663	1.89518549525498e-31	1.41642221432836e-30	CS
LTK	43.1237	-0.0843794	0.174575	-0.483343	0.628852	0.668327	LTK
MRPS24	11.6284	-0.547219	0.0984176	-5.56017	2.69509862074555e-08	6.14315535496778e-08	MRPS24
ELMO2	3229.07	0.271323	0.0493963	5.49277	3.95682823950305e-08	8.90786631296042e-08	ELMO2
WAPL	5171.85	0.078863	0.0490389	1.60817	0.107797	0.13212	WAPL
VMP1	14379.9	0.805975	0.0863507	9.33374	1.02199276401924e-20	4.77043220872509e-20	VMP1
APPBP2	4285.33	-0.0252223	0.077775	-0.324298	0.745713	0.777359	APPBP2
POLD1	1215.39	0.484657	0.0674098	7.1897	6.49318408292844e-13	1.98670750540699e-12	POLD1
SEZ6	61.2012	0.817045	0.252874	3.23104	0.00123343	0.00190628	SEZ6
EIF4B	20667.7	-0.474552	0.0484937	-9.78585	1.29506206973541e-22	6.60412904016235e-22	EIF4B
SLC6A16	114.126	-0.883867	0.130832	-6.75574	1.42108580331245e-11	4.017384912679e-11	SLC6A16
GLTSCR1	1064.5	0.540993	0.0559221	9.67405	3.88688183066598e-22	1.93400982255957e-21	GLTSCR1
SPHK2	694.85	0.413183	0.0632347	6.53413	6.39815018285851e-11	1.73712678769549e-10	SPHK2
RPL18	39395.7	0.0641537	0.0855128	0.750224	0.45312	0.498006	RPL18
CA11	478.123	-0.779341	0.13854	-5.62539	1.85084462393207e-08	4.26835547528231e-08	CA11
ISOC2	2778.27	0.688804	0.0839016	8.20966	2.21815185084151e-16	8.22667942079017e-16	ISOC2
U2AF2	8962.53	0.497346	0.0481895	10.3206	5.68412607590479e-25	3.25615144417258e-24	U2AF2
EPN1	6772.38	0.447192	0.0694333	6.4406	1.19002371529419e-10	3.17216354555115e-10	EPN1
MED29	4954.37	0.319578	0.0472582	6.76237	1.35751717702833e-11	3.84184307612715e-11	MED29
AHRR	8.29266	0.957618	0.169697	5.64312	1.66999005385743e-08	3.86445904310283e-08	AHRR
GSC2	1.56849	-0.553335	0.304236	-1.81877	0.0689468	0.0867826	GSC2
ZNF275	1706.74	-0.201445	0.062583	-3.21885	0.00128706	0.00198598	ZNF275
MTMR1	2593.23	0.135348	0.0468259	2.89044	0.00384703	0.00565406	MTMR1
GPC1	5091.23	0.606285	0.0968933	6.25724	3.9183822599063e-10	1.0092350356414e-09	GPC1
ADCK1	546.064	0.0224835	0.058344	0.385362	0.699969	0.73526	ADCK1
HAGH	2411.26	0.448691	0.0718212	6.24733	4.1752398823518e-10	1.07342306089312e-09	HAGH
RNF4	4586.96	0.229881	0.0355505	6.46633	1.00411098073034e-10	2.6902568275557e-10	RNF4
CASP8	1674.22	0.173051	0.0539547	3.20735	0.00133965	0.00206224	CASP8
LIMCH1	5333.65	-1.01556	0.108555	-9.35527	8.33828046941129e-21	3.90811394060671e-20	LIMCH1
ASUN	1838.93	0.239401	0.0546914	4.3773	1.20157327695099e-05	2.23683332085196e-05	ASUN
TM7SF3	4258.8	0.146048	0.0681497	2.14304	0.0321095	0.0422578	TM7SF3
DLX3	294.451	1.14049	0.165696	6.88301	5.85997804886209e-12	1.69601109054523e-11	DLX3
SPA17	289.964	0.36622	0.0970388	3.77395	0.000160682	0.00027116	SPA17
TSPAN32	61.9808	0.0728995	0.122809	0.593601	0.552779	0.595655	TSPAN32
WISP2	2070.89	-1.09414	0.165252	-6.62105	3.56658108102745e-11	9.84328917432815e-11	WISP2
DMRT3	67.3849	-1.56983	0.129376	-12.1339	6.9829901090838e-34	5.86770499451605e-33	DMRT3
ST3GAL6	509.717	-1.09289	0.0782865	-13.9601	2.72929631149327e-44	3.33416244853171e-43	ST3GAL6
ATP2C2	916.924	0.824472	0.126878	6.49813	8.13270370928259e-11	2.19279029986876e-10	ATP2C2
NGFR	1061.25	-1.34719	0.150192	-8.96982	2.96988199684678e-19	1.28261515202202e-18	NGFR
CDON	1290.97	-0.477456	0.112557	-4.24192	2.21619833275418e-05	4.02425985186515e-05	CDON
TAF2	3095.84	0.317828	0.0727717	4.36746	1.25697615847586e-05	2.33663392425574e-05	TAF2
HIPK2	6866.55	-0.53691	0.0984302	-5.45473	4.90476979385417e-08	1.09715594444947e-07	HIPK2
TNPO3	4626.59	0.0712757	0.0411952	1.73019	0.0835957	0.104037	TNPO3
BORCS8-MEF2B	2.04511	0.306976	0.108379	2.83242	0.00461968	0.00673378	BORCS8-MEF2B
RFXANK	1899.89	0.623775	0.0712864	8.75027	2.12847091352897e-18	8.78686329853363e-18	RFXANK
TMEM161A	1690.6	0.350465	0.0705926	4.96461	6.88390546013393e-07	1.41452554101446e-06	TMEM161A
LPAR2	1272.02	0.740072	0.0743488	9.95406	2.42104687754934e-23	1.27743644296482e-22	LPAR2
CTSA	5456.49	0.204348	0.0629074	3.2484	0.00116057	0.0017984	CTSA
SUGP2	5398.89	0.378998	0.0527634	7.18297	6.82119717812594e-13	2.08497185895121e-12	SUGP2
SLC12A2	9854.69	-0.145881	0.133128	-1.09579	0.273171	0.312893	SLC12A2
SNX24	893.629	0.66734	0.0670647	9.95069	2.50439690383975e-23	1.31988876384578e-22	SNX24
EYA2	1273.76	-0.773919	0.14471	-5.34808	8.88911807908041e-08	1.95017783461109e-07	EYA2
CNN2	7254.63	0.0437678	0.0732675	0.597369	0.550261	0.593091	CNN2
ABCA7	1152.43	0.312143	0.0840357	3.71441	0.000203682	0.000340327	ABCA7
SNCAIP	250.912	-0.879284	0.129313	-6.79967	1.0485709218712e-11	2.99116409738532e-11	SNCAIP
DDX20	1426.31	-0.0321372	0.0408558	-0.7866	0.431516	0.476887	DDX20
BTBD1	4089.22	-0.134257	0.0493349	-2.72133	0.00650193	0.00929698	BTBD1
FAR2	1028.53	0.101983	0.120428	0.84684	0.397084	0.441928	FAR2
BCAS1	2442.58	2.17149	0.160868	13.4986	1.59315344981011e-41	1.75160503689665e-40	BCAS1
POU1F1	2.92265	-0.465336	0.151514	-3.07124	0.00213169	0.00321639	POU1F1
CHI3L2	2335.19	-0.542458	0.175589	-3.08936	0.00200585	0.00303606	CHI3L2
SBNO2	5143.46	0.69138	0.0648174	10.6666	1.45888299217294e-26	8.89017478802948e-26	SBNO2
PMS1	1004.49	-0.192495	0.0441702	-4.35802	1.31244493535548e-05	2.43453933480769e-05	PMS1
HMG20B	5719.25	0.863903	0.0744214	11.6082	3.74199826941061e-31	2.76163406449709e-30	HMG20B
CALCRL	2131.64	-0.684714	0.0990467	-6.91304	4.74376166071778e-12	1.38105589519477e-11	CALCRL
TAF11	1602.39	0.133015	0.0469847	2.83103	0.00463978	0.00676092	TAF11
ANKS1A	3132.37	-0.48962	0.0480978	-10.1797	2.44339263884403e-24	1.3538056785532e-23	ANKS1A
AP3D1	9584.95	0.266401	0.0421637	6.31824	2.64551906686859e-10	6.89171688401635e-10	AP3D1
ZNF76	2133.35	0.0668207	0.0515788	1.29551	0.195145	0.229307	ZNF76
SLC9A3R2	6100.91	0.50907	0.098029	5.19306	2.06869860067415e-07	4.41433627509691e-07	SLC9A3R2
NTHL1	1085.37	0.964426	0.099193	9.72272	2.4124483170453e-22	1.2122685637223e-21	NTHL1
UHRF1BP1	2489.13	0.113526	0.0666999	1.70204	0.0887482	0.110097	UHRF1BP1
GNAI3	6806.87	0.219862	0.0409031	5.37519	7.65029284972361e-08	1.68589102632583e-07	GNAI3
IPO5	9822.94	-0.512218	0.0569897	-8.9879	2.52006552178651e-19	1.09222787551949e-18	IPO5
OAT	10939.6	-0.132572	0.0732062	-1.81094	0.0701507	0.0882371	OAT
WDR3	3073.85	-0.110984	0.0604787	-1.8351	0.0664908	0.083946	WDR3
PKN2	3589.45	-0.475936	0.0563245	-8.44988	2.91599123587233e-17	1.13474959586153e-16	PKN2
WDR18	1728.26	0.630695	0.0804501	7.83958	4.52055041772077e-15	1.56317858419518e-14	WDR18
TRAM2	3454.54	-0.159355	0.0579626	-2.74927	0.00597273	0.00858401	TRAM2
NTN1	1307.05	-0.00881346	0.128094	-0.0688046	0.945145	0.95419	NTN1
GLP2R	36.4146	-3.66132	0.200659	-18.2464	2.2082620635527e-74	7.7208794869541e-73	GLP2R
MCM10	804.258	1.62967	0.107169	15.2065	3.20049776897291e-52	5.22471241337429e-51	MCM10
DGKA	1447.47	0.330443	0.0793812	4.16273	3.14459178244148e-05	5.63660819302096e-05	DGKA
ERBB3	21975.2	1.09522	0.0850376	12.8792	5.89087967362388e-38	5.70065985807579e-37	ERBB3
ROPN1	227.988	-3.54953	0.220925	-16.0667	4.36756218289543e-58	8.84710071032458e-57	ROPN1
ANKRD44	923.809	0.131369	0.0923991	1.42175	0.155098	0.185424	ANKRD44
KARS	7827.39	-0.478001	0.0491708	-9.72123	2.4479535151506e-22	1.22909489972527e-21	KARS
ADAT1	1430.95	-0.0873614	0.0560858	-1.55764	0.119319	0.145179	ADAT1
PDIA5	1873.71	0.287884	0.0671031	4.29018	1.7852817492199e-05	3.27238899317189e-05	PDIA5
TBC1D22B	1208.6	-0.0101045	0.0434353	-0.232632	0.816047	0.839932	TBC1D22B
NDUFB4	6153.51	0.408587	0.0617622	6.61549	3.703141662191e-11	1.02032062917645e-10	NDUFB4
SPEN	6276.76	-0.450783	0.0545849	-8.25838	1.47664566195745e-16	5.52146281015885e-16	SPEN
MYLK	8601.53	-1.95901	0.102823	-19.0522	6.29978844703028e-81	2.76388074391225e-79	MYLK
ZC3H15	4452.76	0.0852792	0.0365921	2.33053	0.019778	0.026792	ZC3H15
MAP2K4	2606.09	0.0638161	0.070135	0.909904	0.362873	0.406681	MAP2K4
TMEM206	811.394	0.881679	0.0587349	15.0112	6.20462575214105e-51	9.63749996615543e-50	TMEM206
SNAP91	33.6881	-0.591343	0.211151	-2.80057	0.0051013	0.00739801	SNAP91
SLK	6139.84	-0.379338	0.0541441	-7.00608	2.45084754576530e-12	7.26143158405237e-12	SLK
CYB5R4	1137.41	-0.0669247	0.0556489	-1.20262	0.229122	0.266012	CYB5R4
COL17A1	3621.6	-2.07365	0.200116	-10.3622	3.68277522826882e-25	2.1263628817189e-24	COL17A1
GSTO2	1575.14	0.100246	0.103167	0.971683	0.331208	0.373694	GSTO2
SEC61A2	582.293	0.515257	0.0650571	7.92007	2.37367652688856e-15	8.33595733928094e-15	SEC61A2
PRKCQ	156.46	-0.0659319	0.13424	-0.49115	0.62332	0.662795	PRKCQ
TLE2	2136.39	-0.582985	0.0985857	-5.91348	3.34949817972765e-09	8.11195478744817e-09	TLE2
ASB1	1339.43	-0.848826	0.0539414	-15.7361	8.55976195089868e-56	1.60229964477797e-54	ASB1
FAM107B	6075.07	-0.130844	0.0881545	-1.48426	0.137739	0.165998	FAM107B
ME1	1501.74	-2.26057	0.141625	-15.9617	2.36384441135499e-57	4.65901990838445e-56	ME1
TBC1D1	3775.95	-0.210017	0.0598169	-3.511	0.00044642	0.000722242	TBC1D1
CDK13	4135.97	0.0934496	0.0453494	2.06066	0.0393358	0.0511738	CDK13
MTHFD2	4477.55	0.891413	0.0648218	13.7517	4.97147450653423e-43	5.75725769154545e-42	MTHFD2
SLC9A7	2852.04	-0.174567	0.0845943	-2.06358	0.0390576	0.0508264	SLC9A7
FOXJ2	2605.42	-0.351481	0.0441096	-7.96835	1.60812411411217e-15	5.6978981181637e-15	FOXJ2
YBX1	19755.2	-0.570684	0.0583557	-9.7794	1.38019834870451e-22	7.03042145191351e-22	YBX1
PDE4A	1595.59	0.32579	0.103807	3.1384	0.0016987	0.00258941	PDE4A
PPP2R5A	6577.09	-0.221169	0.068021	-3.25148	0.00114805	0.0017799	PPP2R5A
CTNNA2	20.6526	0.454096	0.274068	1.65687	0.0975448	0.120371	CTNNA2
ELAVL1	5619.04	0.394452	0.0297977	13.2377	5.31856379367082e-40	5.57548005733981e-39	ELAVL1
TIE1	1717.97	-0.797235	0.0780356	-10.2163	1.67625547562814e-24	9.36721943836168e-24	TIE1
DIP2B	4742.5	0.182392	0.064009	2.84947	0.00437917	0.00639701	DIP2B
SMARCD1	3869.69	-0.00738618	0.0343914	-0.214768	0.829948	0.852375	SMARCD1
KDM4A	1430.38	0.281843	0.0459893	6.12845	8.87382125380834e-10	2.2332613307123e-09	KDM4A
NFYC	2952.95	-0.047986	0.0439655	-1.09145	0.275077	0.31482	NFYC
ZMYND12	210.626	0.286735	0.0969545	2.95742	0.00310227	0.00460659	ZMYND12
SLC9A3	39.7133	0.295657	0.127458	2.31964	0.0203605	0.0275198	SLC9A3
NGEF	366.256	0.584588	0.126748	4.6122	3.98429946258677e-06	7.69904176724945e-06	NGEF
ASPM	1870.52	2.44538	0.11288	21.6635	4.53303248241752e-104	4.15740582093478e-102	ASPM
CD84	1321.08	0.554331	0.115348	4.80574	1.54180882704922e-06	3.08311086912187e-06	CD84
ELOVL1	5393.29	0.00798929	0.0502447	0.159007	0.873663	0.890496	ELOVL1
SPI1	1345.83	0.493277	0.0977421	5.04671	4.49475840174262e-07	9.35178244302378e-07	SPI1
ZNRD1	564.662	0.340724	0.063604	5.35697	8.46310754212371e-08	1.8598455840012e-07	ZNRD1
MPPED2	289.9	-1.26599	0.156096	-8.11032	5.04857055049123e-16	1.83695097920685e-15	MPPED2
CLDN18	15.4522	-0.60568	0.153452	-3.94703	7.91265395711327e-05	0.00013708	CLDN18
ZBTB11	1996.67	-0.0253776	0.0505744	-0.501787	0.615817	0.655585	ZBTB11
ATXN3	1442.48	-0.323358	0.0476429	-6.78713	1.14390038815497e-11	3.25498655712151e-11	ATXN3
GOLGA5	4551	0.287058	0.0442766	6.48329	8.97464099141308e-11	2.41409245002624e-10	GOLGA5
FGFR2	3169.01	-0.38564	0.143819	-2.68142	0.00733101	0.0104229	FGFR2
LRRC40	997.358	-0.140035	0.0523122	-2.67691	0.00743054	0.0105553	LRRC40
ISOC1	3117.27	0.390487	0.100848	3.87205	0.000107924	0.000184603	ISOC1
EML1	1066.47	-0.529811	0.0832357	-6.36519	1.95049376991073e-10	5.12724496538107e-10	EML1
TRMT11	692.657	-0.462445	0.0566273	-8.16648	3.17514444244682e-16	1.16622179953908e-15	TRMT11
THUMPD1	5021.27	-0.0481556	0.0517076	-0.931306	0.351695	0.394954	THUMPD1
MSANTD3	856.64	0.162345	0.0510049	3.18292	0.00145795	0.00223663	MSANTD3
KIF26A	367.617	-1.01408	0.115844	-8.7538	2.06288715859191e-18	8.52189984867837e-18	KIF26A
ATG2B	2770.34	-0.342923	0.0569194	-6.02471	1.69412729550627e-09	4.18906886198142e-09	ATG2B
ARFGEF1	8462.38	0.604462	0.0760423	7.94901	1.880011305393e-15	6.63291829397404e-15	ARFGEF1
ACSM2B	3.06237	-2.64626	0.225371	-11.7418	7.77964811824214e-32	5.91117226503069e-31	ACSM2B
ZFAT	840.549	0.0017535	0.0588676	0.0297872	0.976237	0.979888	ZFAT
MTFR1	2304.07	0.437395	0.0798527	5.47752	4.31320412116901e-08	9.68031092172351e-08	MTFR1
STAG3	188.629	-0.497223	0.111285	-4.46803	7.89438836823552e-06	1.49059054529967e-05	STAG3
FECH	2137.22	0.0210457	0.0547243	0.384578	0.70055	0.735743	FECH
MYO9A	2584.73	-0.610194	0.0774559	-7.87796	3.32782498206956e-15	1.15842330245568e-14	MYO9A
DDX3Y	3.71929	-0.974545	0.460595	-2.11584	0.0343585	0.0450649	DDX3Y
PFKP	3181.14	-0.183848	0.10882	-1.68947	0.0911298	0.112875	PFKP
IDI1	3724.82	-0.536861	0.0790999	-6.78712	1.14390903388183e-11	3.25498655712151e-11	IDI1
SP100	4909.69	0.0291686	0.0615773	0.47369	0.635721	0.674919	SP100
KLF6	12633.9	-1.10478	0.0726787	-15.2009	3.48619214039637e-52	5.66071999594075e-51	KLF6
PLPP1	1570.53	-1.3469	0.0709931	-18.9723	2.88952722334432e-80	1.23216732133779e-78	PLPP1
NEO1	5042.5	-0.160832	0.0815109	-1.97314	0.0484796	0.0623056	NEO1
TRAM1	15783.8	0.0711269	0.0629526	1.12985	0.25854	0.29746	TRAM1
PHKA1	1693.08	0.0364909	0.0709773	0.51412	0.607168	0.647733	PHKA1
TNFRSF1A	7323.48	-0.175337	0.0490301	-3.57611	0.000348743	0.000569568	TNFRSF1A
CACNB1	431.751	0.086435	0.102352	0.844488	0.398397	0.4432	CACNB1
EVI5	1193.53	-0.365445	0.0584016	-6.25745	3.91328677187977e-10	1.00806488177244e-09	EVI5
STOML1	798.3	-0.0345926	0.0650706	-0.531616	0.594992	0.636343	STOML1
PKM	60719.2	0.633604	0.0637691	9.93591	2.90512495878082e-23	1.52404241513966e-22	PKM
DHX29	3483.45	0.276336	0.0511921	5.39802	6.73804125182507e-08	1.49116031147156e-07	DHX29
DNTTIP2	4201.28	-0.164508	0.0426358	-3.85844	0.000114112	0.000194767	DNTTIP2
METTL22	703.218	-0.0566124	0.0530017	-1.06812	0.285465	0.325789	METTL22
TP53BP1	3301.94	0.229994	0.0689128	3.33746	0.000845469	0.00132931	TP53BP1
TRO	613.951	-0.725482	0.108838	-6.66569	2.63426676756018e-11	7.31446870146674e-11	TRO
RRP15	2002.8	0.160658	0.0534809	3.00402	0.00266439	0.00398164	RRP15
RHOA	33094.5	-0.0309554	0.0403491	-0.767189	0.442969	0.488085	RHOA
DHX8	4140.67	0.111642	0.0433384	2.57604	0.00999379	0.0140025	DHX8
PRKCZ	763.774	0.667603	0.0724075	9.22008	2.9688438804624e-20	1.35190543069659e-19	PRKCZ
ZFY	0.936531	-1.49487	0.576167	-2.59451	0.00947246	0.0133129	ZFY
IARS2	11770.1	0.351463	0.0568037	6.18733	6.11936926045686e-10	1.55354859330363e-09	IARS2
SYT1	2077.31	3.24464	0.2103	15.4287	1.05031231489593e-53	1.79992958302025e-52	SYT1
NAV3	717.351	-0.0168347	0.163931	-0.102694	0.918206	0.930286	NAV3
IDH3G	2897.26	0.0193969	0.0599291	0.323663	0.746193	0.777682	IDH3G
ROGDI	932.461	1.57833	0.0892663	17.6811	5.86201350061073e-70	1.75677517897613e-68	ROGDI
PDZD4	297.57	-1.01414	0.159224	-6.36929	1.89910514744954e-10	4.99575786193451e-10	PDZD4
ATP2B3	9.97353	0.12434	0.266006	0.467433	0.64019	0.679031	ATP2B3
ROCK1	4550.59	-0.30986	0.0643054	-4.81858	1.44586685449688e-06	2.89792619826737e-06	ROCK1
CBFB	3035.11	0.104034	0.0499842	2.08135	0.0374021	0.0488043	CBFB
PDK3	5144.14	-0.338829	0.081213	-4.1721	3.01803985798991e-05	5.42201451404409e-05	PDK3
HYAL2	2625.67	0.0762032	0.0639461	1.19168	0.233387	0.27074	HYAL2
HDAC4	1052.33	-0.634524	0.0624985	-10.1526	3.22579587023188e-24	1.77867070778254e-23	HDAC4
RASSF1	1782.7	-0.0661796	0.0597866	-1.10693	0.268324	0.307921	RASSF1
FGFR3	1816.58	2.09143	0.164763	12.6936	6.41661832218003e-37	6.01797024656257e-36	FGFR3
IFI35	2564.6	0.869195	0.102381	8.48978	2.07020735426862e-17	8.11149729986187e-17	IFI35
HEATR6	2038.14	0.4448	0.0815166	5.45656	4.85458069823231e-08	1.08619532087088e-07	HEATR6
COASY	4752.12	0.336179	0.0620699	5.41614	6.09006385186464e-08	1.35350408378448e-07	COASY
PLEKHH3	2448.15	0.559726	0.0798957	7.00572	2.45725261170478e-12	7.27922697877355e-12	PLEKHH3
MEF2A	3309.79	-0.556144	0.07043	-7.89641	2.87055502676191e-15	1.0034571881523e-14	MEF2A
OTUD5	4319.12	0.119393	0.0430844	2.77115	0.00558593	0.00805409	OTUD5
TFE3	3950.73	-0.627702	0.0442706	-14.1787	1.24037309784234e-45	1.5864085079692e-44	TFE3
TBC1D25	1101.63	-0.278346	0.0420822	-6.61434	3.7321718990803e-11	1.02816406536022e-10	TBC1D25
ACSL4	2523.71	-1.18661	0.0787064	-15.0764	2.31607711279326e-51	3.67252157998173e-50	ACSL4
INPP5A	1240.81	-0.476439	0.0511077	-9.32225	1.13902319065984e-20	5.30449406806141e-20	INPP5A
GPKOW	1542.97	0.228286	0.0512366	4.45552	8.36916754026135e-06	1.57616011533701e-05	GPKOW
GRIPAP1	3044.53	0.285402	0.0485811	5.87474	4.2350534464033e-09	1.01890272146463e-08	GRIPAP1
FTSJ1	2289.84	0.388053	0.0408088	9.50905	1.92409696909121e-21	9.26073148282797e-21	FTSJ1
PRR11	1342.13	1.20525	0.105771	11.3948	4.43606136614445e-30	3.12959242340558e-29	PRR11
REEP1	1242.19	1.31343	0.131148	10.0149	1.31120188121738e-23	7.01370033238524e-23	REEP1
ATP11A	2081.89	-0.703592	0.0889542	-7.9096	2.58211220652508e-15	9.05575132230768e-15	ATP11A
POLR1A	4274.76	0.239334	0.046682	5.1269	2.94549935953626e-07	6.21698956989664e-07	POLR1A
LAPTM4A	24587.2	-0.0472889	0.0446282	-1.05962	0.289318	0.329836	LAPTM4A
TTC7A	2067.91	-0.385982	0.0571674	-6.75179	1.46036027952525e-11	4.12394173938038e-11	TTC7A
IP6K2	4381.53	-0.085576	0.0488284	-1.75259	0.079673	0.0994468	IP6K2
STON1-GTF2A1L	1.8607	-1.68048	0.207639	-8.09326	5.80908782954935e-16	2.10402186896418e-15	STON1-GTF2A1L
SRBD1	1420.06	-0.00320331	0.0476688	-0.0671993	0.946423	0.955218	SRBD1
KIF2A	2407.37	-0.00553508	0.0529817	-0.104472	0.916795	0.929012	KIF2A
RASGRP2	315.173	-0.209557	0.132682	-1.57939	0.114248	0.139462	RASGRP2
PSME4	8453.97	0.0667775	0.0571218	1.16904	0.242389	0.280231	PSME4
IFT80	673.351	0.123762	0.0524787	2.35833	0.0183576	0.0249679	IFT80
SIRT2	3171.97	-0.523769	0.0555915	-9.42174	4.43660254990181e-21	2.11085592122675e-20	SIRT2
ERLEC1	5402.58	0.197307	0.04319	4.56835	4.91572684497032e-06	9.42602759482594e-06	ERLEC1
PPP2R5B	1118.89	-0.287964	0.0562461	-5.11972	3.05988350075506e-07	6.44797757444644e-07	PPP2R5B
PYGM	109.649	-2.83628	0.11273	-25.1599	1.10077568191633e-139	3.13910265166484e-137	PYGM
PAGE1	1.48942	0.0097639	0.703321	0.0138826	0.988924	0.990443	PAGE1
PITX1	1901.14	3.27105	0.168646	19.396	8.34306968929772e-84	4.13775448096121e-82	PITX1
TRPC7	1.1008	1.00838	0.421349	2.39322	0.0167014	0.0228174	TRPC7
MAST4	4105.93	-0.286418	0.0970201	-2.95215	0.00315565	0.0046828	MAST4
ADGRF5	2630.88	-1.56209	0.0814593	-19.1764	5.83225284888562e-82	2.66111116862528e-80	ADGRF5
SDK2	736.032	-0.840094	0.183685	-4.57355	4.79525535120766e-06	9.20178797338777e-06	SDK2
ADAM7	0.74912	0.380173	0.593011	0.64109	0.521464	0.564855	ADAM7
NUP133	5050.98	0.361164	0.0507895	7.11101	1.15199824917173e-12	3.47695056154014e-12	NUP133
NUCKS1	30848.4	0.222167	0.0551138	4.03105	5.55272748846437e-05	9.74356594480945e-05	NUCKS1
VPS35	9985.29	-0.13855	0.0583889	-2.37288	0.0176501	0.0240523	VPS35
DNAJA2	4816.88	-0.333728	0.0552691	-6.03823	1.55814146844045e-09	3.86118668574428e-09	DNAJA2
BCL3	3822.98	0.946578	0.0825552	11.466	1.95507180707212e-30	1.40425090715754e-29	BCL3
KCNAB2	1233.03	0.346572	0.0870046	3.98337	6.79444795164611e-05	0.000118337	KCNAB2
ABCC9	927.841	-1.87964	0.108887	-17.2622	9.05499057281491e-67	2.47770064384475e-65	ABCC9
GAL	200.262	0.268353	0.200146	1.34079	0.179989	0.212965	GAL
CLEC2D	704.85	0.539268	0.0951034	5.67034	1.42517726446556e-08	3.31391390670926e-08	CLEC2D
FUNDC1	1244.97	0.615116	0.0571179	10.7692	4.81013418699232e-27	2.99215266008169e-26	FUNDC1
MAOB	6678.06	-0.567953	0.192297	-2.95352	0.00314169	0.00466247	MAOB
RORA	1155.83	-0.465787	0.0846412	-5.50308	3.73208563351291e-08	8.41228787171102e-08	RORA
DRD4	48.0437	1.54591	0.134229	11.517	1.0837400042922e-30	7.85829909349902e-30	DRD4
TGFBR3	4367.21	-2.15111	0.144861	-14.8494	7.0145593419548e-50	1.04593727573543e-48	TGFBR3
PLA2G10	35.7642	1.93769	0.149592	12.9532	2.25505467304949e-38	2.21751092876219e-37	PLA2G10
HES2	355.91	1.55393	0.197467	7.86928	3.56679854522068e-15	1.23995505235853e-14	HES2
ATP1B3	5218.45	-0.062769	0.0686441	-0.914411	0.360501	0.404196	ATP1B3
NEDD4	1477.38	-0.211693	0.0735615	-2.87777	0.00400496	0.00587105	NEDD4
PIGB	554.368	-0.036753	0.0520621	-0.705945	0.480223	0.524572	PIGB
MAPK6	3144.38	0.0202625	0.0646152	0.313587	0.753835	0.784616	MAPK6
GNB5	941.214	-0.387132	0.0686926	-5.63571	1.74336415429869e-08	4.03016329070366e-08	GNB5
RAB27A	1691.12	-0.0819351	0.066678	-1.22882	0.21914	0.255365	RAB27A
CECR5	2037.19	0.00370258	0.0608645	0.0608333	0.951492	0.959324	CECR5
UFD1L	2130.54	0.102148	0.04722	2.16323	0.0305236	0.0402693	UFD1L
LRP6	3609.14	-0.681202	0.0771846	-8.82562	1.08856862316999e-18	4.55675824345766e-18	LRP6
GUCY2C	24.317	-0.294134	0.159587	-1.8431	0.0653146	0.0825295	GUCY2C
SCT	37.3231	3.40779	0.172277	19.7809	4.34614846646597e-87	2.4865691429928e-85	SCT
PHRF1	3205.98	0.204039	0.0559844	3.64456	0.00026785	0.000442482	PHRF1
IKBKAP	3487.38	0.173128	0.0491755	3.52062	0.00043054	0.000697293	IKBKAP
NUCB2	9597	0.676896	0.0903372	7.49299	6.73235215489995e-14	2.18090449377137e-13	NUCB2
PFN2	5712.3	0.149294	0.0918421	1.62555	0.104045	0.127839	PFN2
PTPN3	2381.74	-0.0258955	0.0736322	-0.351687	0.725073	0.758616	PTPN3
SPTB	134.053	-1.70505	0.12958	-13.1583	1.5248618508966e-39	1.56701878607623e-38	SPTB
DAPP1	844.009	0.52902	0.10822	4.8884	1.01660470913086e-06	2.06133235711003e-06	DAPP1
FGF10	1902.07	-0.229676	0.222139	-1.03393	0.30117	0.342279	FGF10
SLC44A1	11046.5	0.555719	0.0600443	9.25515	2.1392264350102e-20	9.81967345708532e-20	SLC44A1
TMEM260	1045.44	-0.0831939	0.0497482	-1.6723	0.0944651	0.1168	TMEM260
SMG6	1504.18	-0.397201	0.0674156	-5.89182	3.81962999151957e-09	9.21995330977697e-09	SMG6
EXOC5	4066.61	-0.174264	0.0542683	-3.21115	0.00132205	0.00203687	EXOC5
CLTCL1	234.486	-1.00471	0.103922	-9.66794	4.12611024804489e-22	2.05024879218806e-21	CLTCL1
FGF22	11.0514	0.546545	0.149503	3.65575	0.000256434	0.000424391	FGF22
FSTL3	1473.01	-0.00512797	0.106136	-0.0483149	0.961465	0.967775	FSTL3
DGCR2	8222.97	0.0370572	0.0511724	0.724164	0.468965	0.513504	DGCR2
RNF126	1501.03	0.298361	0.0710102	4.20166	2.64960538889672e-05	4.77987031261777e-05	RNF126
MNT	1255.71	0.0934661	0.0455211	2.05325	0.0400486	0.0520492	MNT
ZXDC	1995.79	-0.0754044	0.0400962	-1.88059	0.0600282	0.0762086	ZXDC
JMJD6	1458.26	-0.241155	0.0585561	-4.11836	3.81580783166304e-05	6.78576524755746e-05	JMJD6
POLB	2274.75	0.787511	0.0865327	9.10074	8.97200104687123e-20	3.99775368912224e-19	POLB
ST6GALNAC1	123.78	-1.07231	0.18914	-5.66937	1.43325676402051e-08	3.33185189149642e-08	ST6GALNAC1
WIPI1	1911.55	0.274478	0.0790778	3.47099	0.000518545	0.000833903	WIPI1
FRMPD1	63.2672	-1.0741	0.166553	-6.44898	1.1260855567009e-10	3.00602420584294e-10	FRMPD1
GBA2	2923.8	-0.0641624	0.0492655	-1.30238	0.192786	0.226754	GBA2
NDST1	11028.6	-0.353742	0.0582501	-6.07281	1.25691924641251e-09	3.13516921774973e-09	NDST1
ASNS	42.5593	0.302887	0.104592	2.89588	0.00378091	0.00556451	ASNS
AP3M2	2066.65	0.296865	0.07724	3.84341	0.000121337	0.000206482	AP3M2
CNGB1	11.9193	-0.994345	0.21102	-4.71208	2.45196330914278e-06	4.82592282488568e-06	CNGB1
ST6GALNAC2	619.321	0.629339	0.129041	4.87704	1.07689080001791e-06	2.1792143243294e-06	ST6GALNAC2
CHAT	1.88204	0.266785	0.488274	0.546383	0.584803	0.6264	CHAT
PABPC1	99723.5	0.0616122	0.0751161	0.820226	0.412087	0.457148	PABPC1
TESK2	669.123	0.118783	0.0894096	1.32853	0.184004	0.217307	TESK2
CFAP20	1265.73	-0.48861	0.0464025	-10.5298	6.2961950970484e-26	3.75406261732213e-25	CFAP20
CSNK2A2	1663.31	-0.776983	0.0481776	-16.1275	1.63596157520188e-58	3.35859783003482e-57	CSNK2A2
PTPN21	1184.3	-1.08352	0.0828818	-13.0731	4.69375427884167e-39	4.73814764066036e-38	PTPN21
EIF2B3	1701.55	-0.523803	0.0452077	-11.5866	4.81882756562539e-31	3.53348420651784e-30	EIF2B3
CAMK2A	32.7978	1.40868	0.128293	10.9802	4.76108066915732e-28	3.07700011660022e-27	CAMK2A
TCOF1	3382.01	0.162382	0.0508998	3.19022	0.00142162	0.00218276	TCOF1
CDC42	15984.4	0.216495	0.0393635	5.49989	3.80017611275201e-08	8.56365159079356e-08	CDC42
OSBPL3	1194.29	0.199623	0.0875202	2.28088	0.0225553	0.0302911	OSBPL3
EPHA8	73.4245	3.42969	0.260262	13.1778	1.17736053796261e-39	1.21538502140021e-38	EPHA8
SLC12A3	24.9411	0.562678	0.180196	3.12259	0.0017927	0.002727	SLC12A3
RAD18	1438.45	-0.0130677	0.0559798	-0.233435	0.815424	0.839418	RAD18
ATP2B1	3522.77	-0.531273	0.0702675	-7.56071	4.008684494973e-14	1.3170567185914e-13	ATP2B1
TRPM5	6.47866	2.06015	0.257706	7.99418	1.30443789473038e-15	4.64351394903923e-15	TRPM5
NCK2	2486.01	-0.41326	0.0544191	-7.59402	3.10123304612472e-14	1.02704780121253e-13	NCK2
MAP4K4	7517.82	-0.2534	0.0622438	-4.07109	4.67938590864338e-05	8.26032229602964e-05	MAP4K4
MGAT4A	5919.28	0.593629	0.0921935	6.43894	1.20309783383002e-10	3.20597730547987e-10	MGAT4A
RPL31	37522.8	-0.249732	0.070549	-3.53983	0.000400379	0.000650117	RPL31
WDR1	18557	0.246655	0.0412531	5.97907	2.24414267173625e-09	5.50434725196323e-09	WDR1
SNX13	3022.09	-0.171368	0.0672153	-2.54953	0.0107867	0.0150603	SNX13
MS4A12	0.350857	0.793204	0.588811	1.34713	0.177939	0.210634	MS4A12
ARHGAP10	957.638	-1.37601	0.0870382	-15.8093	2.68611970318972e-56	5.12807224925896e-55	ARHGAP10
RPS6KA2	2503.98	-0.676906	0.0735397	-9.20464	3.42811614709979e-20	1.55560785183288e-19	RPS6KA2
ING3	652.107	-0.723872	0.0521063	-13.8922	7.06051090598807e-44	8.50009132883828e-43	ING3
VASH1	1036.06	0.162645	0.0787264	2.06595	0.0388329	0.0505592	VASH1
LMCD1	3568.23	-0.177695	0.0917049	-1.93769	0.0526616	0.0673294	LMCD1
WBSCR22	5088.97	0.489584	0.0573982	8.5296	1.46851590670111e-17	5.79124542204017e-17	WBSCR22
SEL1L	10698.9	0.176283	0.0646585	2.72637	0.00640342	0.00916691	SEL1L
TRIP13	1178.58	1.3757	0.0903143	15.2324	2.1556280199784e-52	3.54435738672305e-51	TRIP13
ATP6AP1	17105.9	0.959967	0.0568059	16.8991	4.57087534778756e-64	1.14907776821585e-62	ATP6AP1
TCF3	5059.02	0.714316	0.0612222	11.6676	1.86600623758493e-31	1.39518557321436e-30	TCF3
TRIB2	3628.74	-0.107599	0.0924769	-1.16352	0.244617	0.282653	TRIB2
DAZAP1	5639.98	0.358058	0.0451915	7.92311	2.31633744797268e-15	8.13929048189246e-15	DAZAP1
MBD3	2313.45	0.13844	0.0707143	1.95773	0.0502614	0.0644458	MBD3
PRLH	4.40082	3.3235	0.26681	12.4564	1.29052978823305e-35	1.15458133161968e-34	PRLH
HLTF	2143.24	0.195324	0.100277	1.94785	0.0514334	0.0658699	HLTF
FAM50A	4046.48	0.528006	0.0784384	6.73148	1.6794738122285e-11	4.72661164949613e-11	FAM50A
FAM3A	2305.48	0.112403	0.0723883	1.55277	0.120478	0.146511	FAM3A
CPSF1	5778.54	0.478423	0.0714184	6.69887	2.10038426303385e-11	5.87315967284062e-11	CPSF1
MYO3B	345.424	3.52763	0.249313	14.1494	1.8840844750269e-45	2.39626660304641e-44	MYO3B
CYBRD1	19766.9	-0.627675	0.114776	-5.46868	4.53406218680824e-08	1.01634941011345e-07	CYBRD1
CDH19	207.977	-2.23192	0.308643	-7.23142	4.77967129403355e-13	1.47279724442692e-12	CDH19
PDCD2	2945.92	-0.09399	0.0489483	-1.92019	0.0548342	0.0699503	PDCD2
SLC6A15	157.675	-1.88628	0.274478	-6.87225	6.31949717330999e-12	1.82495479288102e-11	SLC6A15
RDH11	3888.01	0.369947	0.0562484	6.57702	4.79959958066735e-11	1.31310885844341e-10	RDH11
PRKACA	6814.45	-0.15805	0.0482972	-3.27245	0.00106619	0.00165906	PRKACA
ADGRL1	3893.46	0.164571	0.0798832	2.06015	0.0393845	0.0512299	ADGRL1
ACTN1	19761.2	-0.287033	0.0650593	-4.41186	1.02484057812353e-05	1.91643088025949e-05	ACTN1
ZFYVE26	2716.32	-0.0348659	0.0564222	-0.617946	0.536611	0.579817	ZFYVE26
RPS6KA6	573.286	0.0549928	0.127936	0.429848	0.667306	0.705008	RPS6KA6
EPN2	1226.61	0.0288718	0.0804881	0.358709	0.719813	0.753891	EPN2
PTPN18	5415.67	0.248214	0.0518483	4.78731	1.69032098699739e-06	3.36754157119194e-06	PTPN18
LIMS2	1389.45	-1.59049	0.087459	-18.1856	6.71437287255884e-74	2.31215130749191e-72	LIMS2
ASIC4	10.9563	0.802199	0.163878	4.8951	9.82546034073973e-07	1.99648715963973e-06	ASIC4
SPEG	1093.51	-1.3247	0.118574	-11.172	5.59227349011361e-29	3.76344334321768e-28	SPEG
LNX1	1005.64	-0.152649	0.076109	-2.00566	0.0448927	0.0579487	LNX1
ALDH3A2	5770.19	-0.63857	0.0888846	-7.18426	6.75702759090589e-13	2.06570369449955e-12	ALDH3A2
TFRC	9366.35	0.66527	0.0954541	6.96952	3.18014553901644e-12	9.34785573080834e-12	TFRC
SREBF1	18760.3	1.1216	0.0988336	11.3483	7.55787395103978e-30	5.28298573268583e-29	SREBF1
TRPC5	1.95505	0.361185	0.317374	1.13804	0.255103	0.293803	TRPC5
AFF4	9705.25	0.0726363	0.0682704	1.06395	0.287351	0.327798	AFF4
UBE2D1	1253.21	-0.111123	0.055961	-1.98572	0.0470639	0.0605928	UBE2D1
MPP5	2299.21	-0.170956	0.0630741	-2.7104	0.00672019	0.00959404	MPP5
RHOBTB1	1530.64	0.0102529	0.0777165	0.131927	0.895042	0.909696	RHOBTB1
SMC1A	8828.95	0.156176	0.0573402	2.72367	0.00645609	0.00923651	SMC1A
HSD17B10	4742.78	0.494565	0.0685538	7.21427	5.42252545713862e-13	1.66666406396492e-12	HSD17B10
MARK2	5520.58	0.35026	0.0530923	6.59719	4.19019740436714e-11	1.15104293839712e-10	MARK2
HMMR	772.131	1.99792	0.0958735	20.8391	1.9135989447847e-96	1.42551405474553e-94	HMMR
CHFR	1593.7	0.347895	0.0474017	7.3393	2.1471761528578e-13	6.75075141529849e-13	CHFR
TRHDE	61.4081	-3.23965	0.209659	-15.452	7.3127720433375e-54	1.26387691820978e-52	TRHDE
P4HA2	3207.64	0.410148	0.0696166	5.89152	3.82656846201713e-09	9.2354801640141e-09	P4HA2
FCGR2B	543.101	-0.522288	0.10738	-4.86392	1.15086080907034e-06	2.32451976829822e-06	FCGR2B
NFATC3	1343.2	-0.683625	0.0715548	-9.55387	1.24942703798542e-21	6.07439874008308e-21	NFATC3
TRNT1	1105.24	0.128396	0.047888	2.68117	0.00733651	0.0104291	TRNT1
ACADVL	12334.7	-0.686928	0.0708589	-9.69432	3.18768480151418e-22	1.59262073124652e-21	ACADVL
STK10	2392.09	0.181581	0.0621907	2.91975	0.00350308	0.00517313	STK10
FBXW11	3676.74	-0.208651	0.0478164	-4.36359	1.27944515796288e-05	2.3771916500031e-05	FBXW11
ACAP1	675.329	0.466669	0.121387	3.84447	0.000120812	0.000205647	ACAP1
CRMP1	860.221	-0.143025	0.108666	-1.31619	0.188109	0.221781	CRMP1
EVC	1683.19	-0.134946	0.0871671	-1.54813	0.12159	0.147765	EVC
DERL2	2509.36	-0.0438939	0.0469134	-0.935636	0.349461	0.392581	DERL2
SIDT1	2305.05	1.04443	0.102354	10.2041	1.90010762350002e-24	1.05922004387596e-23	SIDT1
NDE1	2024.85	0.753316	0.0559416	13.4661	2.47593168853765e-41	2.71075160452913e-40	NDE1
MRVI1	1198.7	-0.722036	0.0844353	-8.55135	1.21657814480998e-17	4.81748052092143e-17	MRVI1
TMEM38A	482.342	-0.0338217	0.0953072	-0.35487	0.722687	0.75651	TMEM38A
AP1M1	3030.74	-0.0763417	0.0474847	-1.60771	0.107898	0.132236	AP1M1
PVR	1443.25	-0.340077	0.0737302	-4.61245	3.97947440430398e-06	7.69053233301059e-06	PVR
XRCC1	1918.01	0.480364	0.0572871	8.3852	5.06389701252001e-17	1.94202950988659e-16	XRCC1
SCARB1	4408.53	-0.715328	0.0758231	-9.43417	3.94094058338354e-21	1.87796622943428e-20	SCARB1
CYP2W1	6.92514	0.97893	0.243803	4.01524	5.9384655405622e-05	0.000103954	CYP2W1
MCM2	1877.85	0.918339	0.0909138	10.1012	5.45634395726498e-24	2.97798246303957e-23	MCM2
MOV10L1	37.1826	-0.151944	0.140873	-1.07859	0.280771	0.320834	MOV10L1
PANX2	333.957	0.825882	0.142708	5.78721	7.15635516694338e-09	1.69888967419204e-08	PANX2
SELO	1025.18	0.203478	0.0843264	2.41298	0.0158228	0.0216559	SELO
TP63	1289.02	-1.85596	0.17408	-10.6615	1.54047320331229e-26	9.38110658446865e-26	TP63
ALPK1	1641.3	-0.218134	0.0640368	-3.40639	0.000658286	0.00104691	ALPK1
LLGL2	5767.5	1.31028	0.0830429	15.7783	4.3880133999692e-56	8.31626506363841e-55	LLGL2
PDE8A	1514.8	-0.676967	0.0615499	-10.9987	3.87781732329773e-28	2.51775325391344e-27	PDE8A
CLCN4	410.884	-1.57163	0.101264	-15.5202	2.53276619708447e-54	4.47488052884692e-53	CLCN4
NLE1	1137.66	-0.357632	0.0621506	-5.75428	8.7013891293325e-09	2.05391946455571e-08	NLE1
SDHA	409.555	-0.00195125	0.070148	-0.0278161	0.977809	0.981358	SDHA
SMARCE1	886.1	0.493929	0.089724	5.50499	3.69199147261962e-08	8.32499831563883e-08	SMARCE1
FNDC8	3.94653	-0.999938	0.0669659	-14.932	2.03932161100416e-50	3.08876835870845e-49	FNDC8
GSDMB	1062.6	-0.422158	0.145331	-2.90479	0.00367496	0.00541555	GSDMB
KDM5A	5197.09	-0.150981	0.0597851	-2.5254	0.0115565	0.0160699	KDM5A
ADAM11	56.5893	-0.305098	0.131205	-2.32536	0.0200528	0.0271341	ADAM11
PPP2R3A	1813.6	-0.575437	0.0847679	-6.78838	1.13397361902875e-11	3.22934439761447e-11	PPP2R3A
FERMT2	3675.94	-1.63799	0.0793004	-20.6555	8.71771986018242e-95	6.18142532888761e-93	FERMT2
ABCB11	21.7105	-1.67645	0.209555	-8.00001	1.24406707746756e-15	4.43206485084138e-15	ABCB11
DHRS9	134.609	-1.06429	0.162601	-6.54545	5.93183965832499e-11	1.61248146565519e-10	DHRS9
CD5L	2.07501	-0.595043	0.301162	-1.97582	0.0481746	0.0619398	CD5L
PTGS2	564.321	-2.33137	0.181027	-12.8786	5.9397525009356e-38	5.74490847348043e-37	PTGS2
IGF2BP2	472.656	-2.0359	0.128438	-15.8512	1.37825103435623e-56	2.65342401139616e-55	IGF2BP2
MAP3K13	2477.19	0.263149	0.0565008	4.65743	3.20185733188498e-06	6.23728233154367e-06	MAP3K13
ST6GAL1	5566.34	-0.114402	0.113782	-1.00545	0.314681	0.356524	ST6GAL1
TBX21	79.424	0.354427	0.146094	2.42602	0.0152655	0.0209277	TBX21
FRY	2566.84	-0.498	0.0862227	-5.77575	7.66132146535276e-09	1.81616804863168e-08	FRY
PICALM	11041.4	-0.600885	0.0500191	-12.0131	3.0323557395294e-33	2.47069306259603e-32	PICALM
NSF	3666.76	0.693405	0.0581085	11.9329	7.96997641697528e-33	6.39103864614305e-32	NSF
GLI2	280.465	-0.0322543	0.0958931	-0.336357	0.736602	0.768916	GLI2
CLASP1	3884.55	-0.432859	0.0470756	-9.19497	3.75092940999125e-20	1.69913657636511e-19	CLASP1
MRPS34	3645.47	1.13333	0.0785538	14.4274	3.47763884826208e-47	4.66363586305999e-46	MRPS34
NOTCH3	14699	0.141983	0.0867324	1.63702	0.101625	0.12506	NOTCH3
CLNS1A	6170.2	0.631379	0.0894624	7.05748	1.69551871460229e-12	5.06961206753053e-12	CLNS1A
PPP2R2C	1298.41	3.00185	0.213385	14.0678	5.99441743163033e-45	7.50371142281792e-44	PPP2R2C
TEAD2	2516.26	0.221925	0.099031	2.24096	0.0250284	0.0334231	TEAD2
EED	1163.73	-0.100037	0.0484645	-2.06413	0.0390058	0.05077	EED
CDHR2	34.5467	1.17367	0.131572	8.92035	4.64809812097075e-19	1.98484882559282e-18	CDHR2
SNCB	5.32735	0.273451	0.250664	1.09091	0.275314	0.315052	SNCB
TSG101	4591.92	0.172476	0.0410213	4.20455	2.61603122022686e-05	4.721169366198e-05	TSG101
NCBP3	2814.82	-0.255257	0.0444921	-5.73713	9.62927108013911e-09	2.26444822166755e-08	NCBP3
ATP2A3	5847.05	1.24188	0.12752	9.7387	2.06175778972756e-22	1.04091677511252e-21	ATP2A3
CA12	25342.4	1.87492	0.120271	15.5892	8.62389940396183e-55	1.54308615707556e-53	CA12
MGLL	6528.59	-2.00274	0.111188	-18.0122	1.5629644277531e-72	5.04879004795077e-71	MGLL
NTN4	7945.94	-0.243544	0.135348	-1.7994	0.0719562	0.0904146	NTN4
BCS1L	1180.58	0.0317036	0.0495867	0.639357	0.522591	0.565941	BCS1L
NUAK1	1861.88	-0.471633	0.0843668	-5.59027	2.26718415732791e-08	5.19828870042609e-08	NUAK1
DPP8	3003.23	-0.354347	0.0538152	-6.58451	4.56395800156629e-11	1.24976440339965e-10	DPP8
SLC24A1	1083.21	-0.0727959	0.0619204	-1.17564	0.23974	0.27751	SLC24A1
ZNF532	4088.85	-0.304363	0.0714495	-4.25983	2.04581760725293e-05	3.72748499051344e-05	ZNF532
SCARF1	569.356	-0.743719	0.0717541	-10.3648	3.58409345804024e-25	2.07069609695132e-24	SCARF1
LMAN1	11692.8	0.194055	0.0605733	3.20364	0.00135702	0.00208775	LMAN1
HACD3	13548.7	0.676223	0.0640693	10.5546	4.83879368644706e-26	2.89740234814125e-25	HACD3
IPCEF1	170.59	0.0546552	0.119884	0.4559	0.648462	0.686848	IPCEF1
ZZEF1	3795.4	-0.441877	0.0567428	-7.78737	6.84181239422435e-15	2.34541543965043e-14	ZZEF1
NOX3	0.374166	0.695299	0.542172	1.28243	0.199691	0.234128	NOX3
ENO1	53322	-0.227512	0.0662111	-3.43615	0.000590037	0.000943139	ENO1
SLC12A1	118.193	0.328461	0.235995	1.39181	0.16398	0.195288	SLC12A1
MYDGF	4974.5	0.746728	0.0715333	10.4389	1.64720376488016e-25	9.63561407462431e-25	MYDGF
ANO8	1095.68	0.17359	0.075494	2.29938	0.0214832	0.0289493	ANO8
TUBE1	689.869	-0.625097	0.0609453	-10.2567	1.10429999469425e-24	6.23209004426861e-24	TUBE1
ARHGEF10L	2866.08	-0.167177	0.0643217	-2.59908	0.00934749	0.0131484	ARHGEF10L
TXK	46.3385	-0.140356	0.134521	-1.04338	0.296772	0.337596	TXK
WSCD2	97.7087	-1.7751	0.19932	-8.90578	5.30110466719128e-19	2.25367950805749e-18	WSCD2
KCNQ2	11.6917	-0.187876	0.269298	-0.69765	0.485396	0.529621	KCNQ2
TACR2	77.7188	0.326302	0.113694	2.87	0.00410478	0.00600869	TACR2
ACTR6	1800.28	-0.0605048	0.0490455	-1.23365	0.217335	0.253384	ACTR6
TIPIN	410.521	0.194222	0.0558113	3.47998	0.000501456	0.000807703	TIPIN
SRI	4286.27	0.102244	0.0647838	1.57823	0.114513	0.139742	SRI
EIF4G3	5509.47	0.11869	0.0539076	2.20173	0.0276845	0.0367335	EIF4G3
NUP37	876.335	0.088075	0.0449418	1.95976	0.0500241	0.064155	NUP37
SEMA3A	245.264	-1.72421	0.125116	-13.7809	3.32309314001499e-43	3.88282797044901e-42	SEMA3A
GTSE1	719.941	1.78881	0.0948497	18.8594	2.45836439051997e-79	1.01053172277883e-77	GTSE1
SEMA3C	10515.7	-0.466493	0.109017	-4.2791	1.87647606160463e-05	3.4309321378828e-05	SEMA3C
TTC38	1606.57	-0.567029	0.0678093	-8.36211	6.16052810115472e-17	2.35221335510826e-16	TTC38
ACAT1	2662.32	-0.94679	0.078638	-12.0399	2.19352346048707e-33	1.80171002148288e-32	ACAT1
GRAMD4	2479.14	0.0814812	0.0610039	1.33567	0.181656	0.21484	GRAMD4
CELSR1	13472.2	1.68438	0.0989743	17.0184	5.99795318484771e-65	1.56383776538079e-63	CELSR1
WNT8B	9.07165	-0.251596	0.149389	-1.68417	0.092149	0.114091	WNT8B
ZNF638	8348.81	0.0324529	0.040462	0.802058	0.422519	0.467726	ZNF638
SLC25A40	1258.84	0.0514998	0.0523842	0.983117	0.32555	0.367756	SLC25A40
TIMM21	1104	-0.163369	0.0478035	-3.41751	0.000631959	0.00100662	TIMM21
ADD2	390.19	-0.703579	0.139407	-5.04693	4.48955905797696e-07	9.34202968500028e-07	ADD2
FGF4	3.60832	-0.257513	0.681212	-0.378022	0.705414	0.740322	FGF4
RASAL2	2740.49	-0.271336	0.0660662	-4.10703	4.00771505903849e-05	7.11317782189161e-05	RASAL2
VPS9D1	649.311	0.111165	0.0795289	1.3978	0.162174	0.193377	VPS9D1
ZNF37A	2154.49	0.190517	0.0601574	3.16698	0.0015403	0.00235622	ZNF37A
MARK3	3933.64	0.0258049	0.0415618	0.62088	0.534679	0.5779	MARK3
SLC25A3	19045.9	-0.347075	0.044201	-7.8522	4.08816087963106e-15	1.41742067276114e-14	SLC25A3
FNDC3B	6189.74	-0.503415	0.0713729	-7.05331	1.74715025230479e-12	5.21715301943958e-12	FNDC3B
FOSL2	10163.9	-0.139806	0.0694985	-2.01164	0.0442584	0.0571865	FOSL2
CACNG5	5.88984	1.65523	0.246427	6.71692	1.85605780599023e-11	5.21393120165117e-11	CACNG5
CACNG4	4440.52	2.22864	0.168991	13.1879	1.02976049787283e-39	1.06603283305031e-38	CACNG4
FRYL	4264.98	-0.163834	0.0686768	-2.38558	0.017052	0.0232755	FRYL
TMEM131	5074.95	0.0350057	0.0467207	0.749254	0.453704	0.498588	TMEM131
FSCN1	5002.12	0.0343008	0.0861581	0.398115	0.690545	0.726322	FSCN1
ACTB	279909	0.322068	0.0535694	6.01217	1.83055101868827e-09	4.51905676208299e-09	ACTB
MOCOS	1150.62	0.0295606	0.0957751	0.308646	0.757591	0.787851	MOCOS
PLD1	1120.6	-1.23219	0.0846876	-14.5498	5.85899254222898e-48	8.13793553182808e-47	PLD1
ATP12A	18.9722	-0.904591	0.274253	-3.29838	0.000972447	0.00152044	ATP12A
WDR62	766.774	1.98932	0.0900706	22.0862	4.28603893185101e-108	4.52164719914525e-106	WDR62
DLG1	4591.88	-0.173926	0.0530015	-3.28153	0.00103246	0.0016089	DLG1
RAB7A	17274.3	-0.0482933	0.040948	-1.17938	0.238247	0.275963	RAB7A
BCAP29	47.9415	0.434762	0.0858669	5.06321	4.12264779863896e-07	8.60503716525155e-07	BCAP29
SEC31B	344.514	-0.568951	0.105254	-5.40552	6.46203433632931e-08	1.4323365153309e-07	SEC31B
SART3	2962.23	0.131642	0.0335935	3.91866	8.9041789918395e-05	0.00015347	SART3
ARHGAP15	456.777	0.296516	0.0979696	3.02661	0.00247314	0.00370706	ARHGAP15
TUBA3D	378.993	3.14782	0.20321	15.4905	4.02029634728978e-54	7.0552335225371e-53	TUBA3D
PAX2	109.353	2.22169	0.225664	9.84513	7.19491513824012e-23	3.71679581624739e-22	PAX2
EXOSC7	1203.12	0.108625	0.0532684	2.0392	0.0414305	0.0537496	EXOSC7
KIFAP3	3328.12	0.402792	0.0492111	8.185	2.72307706767987e-16	1.00442359664966e-15	KIFAP3
MKRN2	1983.59	-0.181708	0.0385941	-4.70819	2.49926218236749e-06	4.91583512128345e-06	MKRN2
MCM6	3913.75	0.447831	0.0600648	7.4558	8.93256027287281e-14	2.86668115949009e-13	MCM6
REXO2	1498.22	-0.20467	0.0598347	-3.42059	0.000624847	0.000995729	REXO2
RBM7	1043.66	-0.544238	0.0519782	-10.4705	1.18013414186398e-25	6.95018658378816e-25	RBM7
RBMS2	2558.28	-0.923276	0.0506278	-18.2365	2.64682250226099e-74	9.23655018905648e-73	RBMS2
BAZ2A	8173.68	0.00465477	0.0531838	0.0875223	0.930256	0.941131	BAZ2A
PTPN23	4142.37	0.209508	0.0425643	4.92215	8.55999202686168e-07	1.74537386305723e-06	PTPN23
MLH1	2442.68	0.100742	0.0409309	2.46126	0.0138449	0.0190964	MLH1
UNG	3318.3	0.0759641	0.0561784	1.35219	0.176313	0.208954	UNG
FMO4	405.868	-0.522418	0.0825683	-6.3271	2.49818686327857e-10	6.51907469855549e-10	FMO4
KLHL20	1242.04	-0.349516	0.0517288	-6.75671	1.41164319921894e-11	3.99316491459159e-11	KLHL20
RGS11	361.671	0.480857	0.139296	3.45205	0.000556335	0.000891221	RGS11
SLC46A1	697.678	-0.134401	0.0777846	-1.72786	0.0840127	0.104492	SLC46A1
PLXNA2	1778.3	-0.157913	0.0907181	-1.7407	0.0817367	0.101869	PLXNA2
SPAG5	1725.87	1.77409	0.0945279	18.7679	1.38272965965891e-78	5.53425417070937e-77	SPAG5
ANKRD13A	2824.09	-0.337005	0.0441851	-7.62711	2.40078279537042e-14	7.99282867535673e-14	ANKRD13A
TPD52	13512.4	1.47375	0.0940354	15.6722	2.3417880278453e-55	4.30846505002061e-54	TPD52
ACACB	3706.13	-3.10889	0.116983	-26.5756	1.29928439031762e-155	5.64600938278257e-153	ACACB
TRAF4	4565.87	0.571076	0.084385	6.76751	1.31013961207819e-11	3.71409724449192e-11	TRAF4
PAG1	912.584	0.465915	0.0924559	5.03932	4.67187054836647e-07	9.70700243377009e-07	PAG1
GPATCH1	973.364	0.0796642	0.0446883	1.78267	0.0746408	0.0935625	GPATCH1
ICAM3	68.0525	0.544656	0.137889	3.94997	7.81606592764894e-05	0.000135445	ICAM3
NT5C2	1497.97	-0.597963	0.0783805	-7.62897	2.36628634136444e-14	7.8794183572783e-14	NT5C2
MCAM	8648.67	-2.03724	0.0838937	-24.2835	2.92673036516994e-130	6.28420657584902e-128	MCAM
GPC4	3694.88	1.28756	0.124191	10.3676	3.48216241578793e-25	2.01308033736286e-24	GPC4
MBNL3	1056.77	-0.868556	0.109246	-7.95049	1.85780122350957e-15	6.55709343072389e-15	MBNL3
CAMSAP3	2418.68	0.914057	0.0946644	9.65576	4.64678727199333e-22	2.30708690155469e-21	CAMSAP3
RAP1GAP	1802.99	0.585087	0.11495	5.08993	3.58186522779634e-07	7.5160878699682e-07	RAP1GAP
XAB2	3878.65	0.22625	0.0694836	3.25617	0.00112928	0.001752	XAB2
ARHGEF1	4888.18	0.429132	0.0688428	6.23351	4.56100899334677e-10	1.16998095992561e-09	ARHGEF1
STXBP2	2301.03	1.3264	0.0905269	14.652	1.30745442173127e-48	1.85988703437393e-47	STXBP2
MAP2K7	2025.24	-0.0242019	0.053255	-0.454454	0.649502	0.68779	MAP2K7
NMRK2	1.75481	-1.76072	0.267245	-6.58842	4.44541972822344e-11	1.21858449173635e-10	NMRK2
DGKD	3092.13	0.514788	0.0743892	6.9202	4.51004933382624e-12	1.31511280382909e-11	DGKD
CTTNBP2	291.785	-1.0677	0.14481	-7.37314	1.66653840254829e-13	5.26137214753656e-13	CTTNBP2
ACTL6B	10.6666	0.193989	0.333883	0.581008	0.561235	0.603957	ACTL6B
RARB	510.569	-1.05344	0.0997259	-10.5634	4.40439024238727e-26	2.63901924864774e-25	RARB
TOP2B	13174.7	0.0844976	0.0501121	1.68617	0.0917626	0.113635	TOP2B
TM9SF3	16747.3	-0.148061	0.0454625	-3.25677	0.00112689	0.00174843	TM9SF3
NFKB2	3231.9	0.509828	0.0691135	7.37668	1.62287904158919e-13	5.13063665131549e-13	NFKB2
UBE2T	1327.44	2.21496	0.0910114	24.3372	7.92098887275507e-131	1.74175864959823e-128	UBE2T
PPP1R12B	3785.95	-1.67431	0.07128	-23.4892	5.25886251984839e-122	8.27409481463387e-120	PPP1R12B
DNAJC10	9628.83	0.334462	0.0596089	5.61094	2.01226000317706e-08	4.62424544421864e-08	DNAJC10
GTF3C1	9036.71	0.869908	0.048899	17.7899	8.4672463098362e-71	2.60599852277944e-69	GTF3C1
IL4R	3218.3	-0.219413	0.0753909	-2.91034	0.00361037	0.00532296	IL4R
USP33	4609.09	-0.352172	0.0529581	-6.65002	2.93048857333582e-11	8.11721762816089e-11	USP33
PAK3	245.766	-2.59028	0.130144	-19.9031	3.82407389463024e-88	2.31103220698333e-86	PAK3
CAPN6	1002.5	-2.06904	0.201715	-10.2572	1.09836133206681e-24	6.20049262961686e-24	CAPN6
DCX	213.879	-1.23039	0.279774	-4.3978	1.09353073073945e-05	2.04028106386482e-05	DCX
SNRPA	2915.61	0.101179	0.0647085	1.56361	0.117909	0.143607	SNRPA
SPAG6	346.978	2.48672	0.288158	8.62969	6.15203920130724e-18	2.47423683259274e-17	SPAG6
EXOSC5	1339.66	0.526454	0.0750896	7.01101	2.36607509265354e-12	7.01710050634056e-12	EXOSC5
DYNC1I2	6958.83	0.164579	0.0491699	3.34714	0.000816493	0.00128575	DYNC1I2
APBB1IP	1101.65	-1.04917	0.0938836	-11.1752	5.3931917830547e-29	3.63348627657923e-28	APBB1IP
LRCH4	576.854	0.381689	0.0601082	6.35002	2.15283024442457e-10	5.63963037045971e-10	LRCH4
FAM76B	940.198	-0.278505	0.0597505	-4.66113	3.14475168742403e-06	6.1293104492926e-06	FAM76B
SIRT6	917.423	0.748141	0.0739439	10.1177	4.61177729650739e-24	2.5253389570524e-23	SIRT6
TYR	2.01109	1.95502	0.303174	6.44852	1.12947593393969e-10	3.01463370434824e-10	TYR
POLD3	1785.32	0.135281	0.0686121	1.97169	0.0486455	0.0624968	POLD3
ACTN2	91.2113	1.37555	0.231097	5.95224	2.64490449165434e-09	6.45608557940128e-09	ACTN2
CAPZB	14940.2	0.373091	0.0459644	8.11695	4.78055954350615e-16	1.74116927217184e-15	CAPZB
GPR137B	2097.15	0.726636	0.0799369	9.09012	9.89297192253069e-20	4.39417450859352e-19	GPR137B
NAALAD2	111.156	-2.45028	0.0980348	-24.994	7.09910984557935e-138	1.90538020281866e-135	NAALAD2
JADE1	1949.67	-1.01874	0.0603433	-16.8825	6.05634163316477e-64	1.5059167731184e-62	JADE1
SLC25A43	1506.26	-0.122109	0.0594672	-2.05338	0.0400356	0.052036	SLC25A43
UBE2A	4376.49	0.216763	0.0404366	5.36056	8.29657377287597e-08	1.82500624236181e-07	UBE2A
FGFR1	9655.88	-0.889357	0.124573	-7.13925	9.38426016340045e-13	2.84789045963122e-12	FGFR1
FKBP6	2.28123	-0.268817	0.196972	-1.36474	0.172334	0.204504	FKBP6
SMC1B	120.59	0.688387	0.174759	3.93906	8.18026966874627e-05	0.000141515	SMC1B
FBLN1	14988.6	-0.535055	0.106957	-5.00252	5.65862926429086e-07	1.16906998757723e-06	FBLN1
ITGA8	429.135	-0.287145	0.104484	-2.74821	0.00599215	0.00860989	ITGA8
CST7	355.596	1.01338	0.129188	7.84422	4.35635427402278e-15	1.50782897506523e-14	CST7
MAP2	1051.25	-1.2688	0.120654	-10.516	7.29107799601624e-26	4.3330988116344e-25	MAP2
PIAS2	1783.75	0.0701609	0.0596311	1.17658	0.239362	0.277125	PIAS2
AMPH	578.224	0.569622	0.162047	3.51516	0.000439494	0.000711352	AMPH
ARAF	4169.65	0.069198	0.0509443	1.35831	0.174366	0.206768	ARAF
MCCC1	1776.9	-1.16442	0.0673283	-17.2947	5.15611249012315e-67	1.43015515284556e-65	MCCC1
LAMP3	822.988	1.0482	0.144839	7.23702	4.58646964401682e-13	1.41469760812829e-12	LAMP3
FAP	2205.13	1.90401	0.111417	17.0891	1.79044662674094e-65	4.72900743627336e-64	FAP
NEBL	8499.44	0.363553	0.0925926	3.92638	8.62346816495233e-05	0.000148815	NEBL
ACER3	2254.17	-0.420033	0.0979473	-4.28836	1.79996698298801e-05	3.29765081374365e-05	ACER3
UBE2K	6379.94	0.245631	0.0447674	5.48682	4.09240015502359e-08	9.20739586160447e-08	UBE2K
PIK3C3	2518.61	-0.208661	0.0496192	-4.20524	2.60806888917528e-05	4.70773071865672e-05	PIK3C3
N4BP2	1287.51	-0.0726542	0.0864936	-0.839995	0.400911	0.445861	N4BP2
TIGAR	346.905	0.111869	0.072466	1.54374	0.122652	0.148976	TIGAR
TULP3	1858.76	-0.295395	0.0455329	-6.48751	8.72660558393875e-11	2.34806543583173e-10	TULP3
SYNJ2	3045.47	0.0532888	0.067551	0.788868	0.430189	0.475669	SYNJ2
ADCY2	589.28	0.180675	0.180217	1.00254	0.316083	0.357957	ADCY2
PPP2R5C	7222.07	-0.195477	0.038424	-5.08737	3.63061511625176e-07	7.61286264782983e-07	PPP2R5C
RBFOX1	7.90484	0.028925	0.220001	0.131477	0.895398	0.909957	RBFOX1
GNB1	25377.9	0.0399365	0.0422895	0.944359	0.344986	0.387968	GNB1
HOXA9	182.023	-1.29281	0.179552	-7.20021	6.01200648577717e-13	1.8428809266362e-12	HOXA9
EDN1	844.356	-1.27593	0.125495	-10.1672	2.77708216897056e-24	1.53496446595644e-23	EDN1
MLLT10	2071.24	-0.330619	0.0554872	-5.95847	2.54612146356185e-09	6.2224508344225e-09	MLLT10
ZCWPW1	400.482	-0.441617	0.0738563	-5.97942	2.23938023954639e-09	5.49340440214533e-09	ZCWPW1
ADCYAP1R1	207.171	-1.96635	0.13687	-14.3666	8.38614841697773e-47	1.1131315982419e-45	ADCYAP1R1
FGF20	6.07161	-0.197254	0.180826	-1.09085	0.275338	0.31506	FGF20
P2RY10	335.582	1.37881	0.155566	8.86318	7.77643486344109e-19	3.28004882580687e-18	P2RY10
ITM2A	1726.54	-1.6459	0.118933	-13.8389	1.48416188032993e-43	1.76695619555783e-42	ITM2A
NRDC	8214.59	-0.0657177	0.0394386	-1.66633	0.0956478	0.11819	NRDC
VDAC3	6614.85	0.140997	0.0756596	1.86357	0.0623828	0.0790329	VDAC3
PCM1	10482.3	0.112613	0.0782025	1.44002	0.149861	0.17954	PCM1
TNRC6C	2362.62	0.215731	0.0706273	3.0545	0.00225433	0.00339358	TNRC6C
CBFA2T2	2683.36	0.153812	0.0500464	3.07338	0.00211651	0.00319427	CBFA2T2
BRINP1	226.862	-2.20464	0.220895	-9.98052	1.85492412073922e-23	9.8327679720045e-23	BRINP1
ITCH	4273.98	-0.133843	0.0522568	-2.56126	0.0104294	0.0145849	ITCH
PKD2L2	11.9087	0.0622568	0.134233	0.463796	0.642794	0.681438	PKD2L2
TP53INP2	2884.41	0.0995346	0.0815082	1.22116	0.222025	0.258397	TP53INP2
SDF4	7627.55	0.263889	0.0631673	4.17762	2.94579360866701e-05	5.29482757059107e-05	SDF4
MYH7B	96.3404	-0.816579	0.116099	-7.03349	2.01433413506584e-12	5.99048595390038e-12	MYH7B
BPIFB2	633.566	0.54801	0.266378	2.05726	0.0396608	0.0515782	BPIFB2
TP73	297.432	0.202245	0.123839	1.63313	0.102443	0.125989	TP73
TOLLIP	3883.28	0.0668928	0.0578136	1.15704	0.247255	0.285521	TOLLIP
UBE2D4	1044.91	-0.274108	0.0541279	-5.06408	4.10383793155607e-07	8.56773576856897e-07	UBE2D4
CLUL1	138.017	0.47755	0.139985	3.41144	0.000646206	0.00102824	CLUL1
RUNX1T1	468.983	-1.09766	0.105633	-10.3912	2.71797638218431e-25	1.57578738726956e-24	RUNX1T1
CDH17	20.0888	-0.546522	0.140012	-3.9034	9.48494348299509e-05	0.000163157	CDH17
THOC1	1668.72	0.162789	0.0550441	2.95743	0.00310216	0.00460659	THOC1
FKBP7	841.263	-0.0648466	0.0624169	-1.03893	0.298839	0.339819	FKBP7
OSBPL6	744.763	0.680066	0.122525	5.55044	2.84952987215032e-08	6.48140200605877e-08	OSBPL6
SLC1A3	1203.55	-1.3873	0.103705	-13.3774	8.19906948842611e-41	8.81798569435857e-40	SLC1A3
XRCC5	22659.6	0.198062	0.0377885	5.24134	1.59411943983413e-07	3.43335778810629e-07	XRCC5
LXN	1049.81	-0.287737	0.0855591	-3.36302	0.000770943	0.00121717	LXN
SP140	279.01	1.14491	0.126028	9.0846	1.0407810264094e-19	4.61386798955501e-19	SP140
MKNK1	1338.71	-0.289617	0.0435989	-6.64276	3.07854023782574e-11	8.51955085376158e-11	MKNK1
TNS1	15079.2	-2.49697	0.079037	-31.5924	4.69583809847243e-219	1.07129676419025e-215	TNS1
REXO1	1304.79	0.168594	0.0544547	3.09604	0.00196126	0.00297325	REXO1
SAR1A	8827.41	-0.288558	0.0476577	-6.0548	1.40589758749507e-09	3.49721096761245e-09	SAR1A
CDC14A	690.973	-0.575962	0.127527	-4.51638	6.29054014297594e-06	1.19629726111758e-05	CDC14A
RAPGEF3	1017.95	-1.1894	0.0914316	-13.0087	1.09221320847969e-38	1.08572893616355e-37	RAPGEF3
CEACAM1	1854.65	-0.238549	0.129889	-1.83656	0.0662754	0.0836972	CEACAM1
SENP1	1629.76	0.191823	0.0488425	3.92738	8.58765170364677e-05	0.000148253	SENP1
DUSP13	42.7022	3.06277	0.242574	12.6261	1.5160934668185e-36	1.40244408833778e-35	DUSP13
CIC	5662	0.110279	0.051975	2.12176	0.0338576	0.0444429	CIC
LIPE	3255.93	-3.64944	0.148724	-24.5383	5.7689784191728e-133	1.36739772893926e-130	LIPE
FDFT1	7942.61	-0.360024	0.0725986	-4.9591	7.08199237873434e-07	1.4534290217506e-06	FDFT1
PAFAH1B3	2636.7	2.10875	0.0918206	22.9659	1.02167089386813e-116	1.3414759340998e-114	PAFAH1B3
OPHN1	1097.25	-0.461853	0.0877809	-5.26143	1.42939505449506e-07	3.09061593882116e-07	OPHN1
AFM	0.578546	-0.928827	0.474788	-1.9563	0.0504299	0.0646436	AFM
KIF22	3045.82	1.07291	0.0632616	16.9598	1.62769375737223e-64	4.16648510039278e-63	KIF22
SCGN	104.836	-0.965594	0.285276	-3.38477	0.000712372	0.00112958	SCGN
CARMIL1	2164.36	0.275419	0.0667715	4.1248	3.7105694032546e-05	6.60505239235344e-05	CARMIL1
PGM1	4133.47	-1.56703	0.072183	-21.7091	1.68294117042413e-104	1.57514663084158e-102	PGM1
DDX1	7496.02	-0.208431	0.0391333	-5.32618	1.00298079163635e-07	2.19278898276893e-07	DDX1
DNM2	7484.12	0.21254	0.0459576	4.6247	3.75133119835704e-06	7.25976355523045e-06	DNM2
EPB41L2	4618.83	-1.50771	0.0788533	-19.1204	1.70774850425354e-81	7.63924459586555e-80	EPB41L2
RIMS1	219.933	1.51403	0.218209	6.93846	3.96402683356991e-12	1.15922854894223e-11	RIMS1
MOXD1	738.182	1.02351	0.117871	8.68332	3.84386505205781e-18	1.56664540118596e-17	MOXD1
STX7	3773.71	-0.661727	0.0512358	-12.9153	3.6891477797349e-38	3.60442377558574e-37	STX7
RABL2B	1073.47	0.204053	0.0562108	3.63013	0.000283278	0.000466911	RABL2B
KEAP1	4612.85	0.320201	0.0572816	5.58994	2.27143395733662e-08	5.20607072150579e-08	KEAP1
DDX43	36.266	-0.879288	0.184194	-4.77371	1.80864290645098e-06	3.5958106411369e-06	DDX43
PTPRH	103.118	-0.520857	0.170655	-3.0521	0.00227245	0.00341888	PTPRH
DCT	42.3272	-2.02311	0.223156	-9.06588	1.23601402038425e-19	5.45681951766641e-19	DCT
SLC35C2	3745.79	0.2696	0.0494735	5.44939	5.05424820791783e-08	1.1290269722942e-07	SLC35C2
CRYBG3	1087.89	-1.54665	0.130288	-11.871	1.67549208890947e-32	1.31694255446541e-31	CRYBG3
EPHA6	32.5384	-0.979074	0.215587	-4.54143	5.58729622557567e-06	1.06633633183082e-05	EPHA6
SCTR	12.2287	-2.54547	0.162744	-15.6409	3.8299487208844e-55	6.97608723601409e-54	SCTR
RFX3	937.882	0.200139	0.089176	2.24431	0.0248122	0.0331659	RFX3
RIF1	4709.7	-0.311642	0.0644522	-4.83524	1.32986996984598e-06	2.67454069638115e-06	RIF1
RAB21	4681.65	-0.177291	0.051099	-3.46956	0.00052131	0.000837906	RAB21
SLC4A4	530.965	-0.477244	0.243889	-1.95681	0.0503696	0.0645709	SLC4A4
SMARCA2	10209.5	-0.579167	0.0583356	-9.92819	3.13900873444748e-23	1.64390382818941e-22	SMARCA2
RDH8	1.4654	-0.696803	0.248199	-2.80744	0.00499368	0.00725114	RDH8
SESN1	1729.79	-0.624978	0.0730245	-8.55847	1.14376558169852e-17	4.534071596781e-17	SESN1
MID2	1863.94	-0.521345	0.0681724	-7.64745	2.04999207034884e-14	6.85120038013858e-14	MID2
PIH1D3	4.2024	2.3211	0.29961	7.74708	9.40300082470951e-15	3.1999658409803e-14	PIH1D3
COL5A3	3022.02	0.366385	0.119822	3.05773	0.0022302	0.00335837	COL5A3
SRCAP	288.278	0.340695	0.0641139	5.31391	1.07299108574827e-07	2.34164298768285e-07	SRCAP
PUM3	2256.85	-0.204921	0.0537657	-3.81138	0.000138193	0.000234315	PUM3
CPB2	8.92541	-0.960044	0.229925	-4.17547	2.97372523025859e-05	5.34397983236013e-05	CPB2
CHRNA3	27.0209	0.217014	0.166527	1.30318	0.192514	0.226492	CHRNA3
KCNN2	55.2637	0.303299	0.104905	2.89118	0.00383794	0.00564252	KCNN2
CNOT4	1754.53	-0.145606	0.0406034	-3.58606	0.000335715	0.000549321	CNOT4
PSEN1	5913.05	0.233982	0.0423467	5.52538	3.28772353825576e-08	7.44839154626438e-08	PSEN1
CPOX	739.115	-0.152158	0.0517056	-2.94276	0.00325296	0.00481819	CPOX
CLDND1	2681.09	-0.382491	0.0469988	-8.13832	4.00788674838591e-16	1.46618442663442e-15	CLDND1
MOK	805.604	0.381873	0.0884531	4.31724	1.57990186223102e-05	2.91054697563121e-05	MOK
HSP90AA1	89344.2	0.0854286	0.06821	1.25243	0.210412	0.245963	HSP90AA1
RBL1	1061.08	0.23142	0.0741589	3.1206	0.00180484	0.00274432	RBL1
DLGAP4	4918.7	0.113569	0.0483398	2.34939	0.018804	0.0255446	DLGAP4
IGSF9B	602.837	-0.595411	0.149737	-3.97639	6.99706299763134e-05	0.000121738	IGSF9B
CFHR2	0.300885	-0.28667	0.686093	-0.417829	0.676072	0.713071	CFHR2
NDC80	916.238	1.93116	0.0934945	20.6554	8.73819371460743e-95	6.18142532888761e-93	NDC80
AP4E1	1070.69	-0.0982641	0.0594685	-1.65237	0.0984591	0.121393	AP4E1
RSBN1	1796.17	-0.243551	0.0540826	-4.50332	6.68992917399093e-06	1.26986892724398e-05	RSBN1
MAGI3	3118.2	0.656175	0.0887072	7.39709	1.39199558494496e-13	4.41601102395802e-13	MAGI3
CXCL2	291.613	-3.03834	0.167898	-18.0964	3.4048274943426e-73	1.12779503809885e-71	CXCL2
AFP	155.474	-1.13659	0.289178	-3.93043	8.47941766832728e-05	0.000146482	AFP
COL4A4	219.832	-1.04373	0.133811	-7.79998	6.1915295296485e-15	2.12728925914184e-14	COL4A4
TCF7	1195.98	-0.634223	0.110913	-5.71819	1.07667152144399e-08	2.52283116418979e-08	TCF7
OSTM1	1906.88	-0.505559	0.0583177	-8.66905	4.35747935505568e-18	1.76847577738762e-17	OSTM1
CDH7	112.543	2.75637	0.279626	9.85734	6.371516134418e-23	3.2970383036366e-22	CDH7
IMPG2	32.5066	0.685501	0.100329	6.83255	8.34177602770956e-12	2.39116937775604e-11	IMPG2
PCNP	6857.52	-0.2715	0.0373183	-7.27525	3.45788575323502e-13	1.07604216338094e-12	PCNP
EXD2	2618.94	0.044406	0.0465279	0.954396	0.339883	0.382749	EXD2
ARG2	129.991	-0.534051	0.0986485	-5.41367	6.17445810376692e-08	1.3714255184599e-07	ARG2
MEF2C	1793.81	-1.03618	0.0789782	-13.1198	2.53478483489331e-39	2.58448927495183e-38	MEF2C
PTPRC	3322.72	0.636194	0.126945	5.01155	5.39920154041889e-07	1.11736962596876e-06	PTPRC
CACNA1S	2.15412	-0.975572	0.240073	-4.06365	4.83115893471465e-05	8.51835394816705e-05	CACNA1S
PKP1	2864.04	-1.53512	0.187639	-8.18122	2.80983061216364e-16	1.03516791486877e-15	PKP1
UBA5	2666.11	0.0526969	0.04367	1.20671	0.227545	0.264366	UBA5
STK17B	2832.03	-0.21939	0.0761316	-2.88172	0.00395508	0.00580258	STK17B
CDC14B	879.561	-1.53304	0.0766967	-19.9883	6.95999708858599e-89	4.2770002311038e-87	CDC14B
ZNF510	982.565	-0.257985	0.0573283	-4.50014	6.79092522502659e-06	1.28823590356471e-05	ZNF510
LRP2	7649.98	0.324236	0.2255	1.43786	0.150475	0.180229	LRP2
ZNF506	1381.54	-0.211804	0.0692105	-3.06029	0.00221124	0.00333064	ZNF506
JMJD4	565.385	0.586738	0.0705259	8.31947	8.8357622033315e-17	3.33460496222091e-16	JMJD4
DUSP12	971.567	0.316988	0.0504159	6.28745	3.22714021195425e-10	8.35203289965642e-10	DUSP12
AACS	3459.77	-0.660737	0.0741591	-8.90971	5.11639242527385e-19	2.17870457661393e-18	AACS
KIAA0141	3380.71	-0.220986	0.0373311	-5.91962	3.22681195737515e-09	7.82937317655594e-09	KIAA0141
SLC13A1	0.679948	-0.527456	0.352474	-1.49644	0.134538	0.162387	SLC13A1
CADPS2	3280.46	0.113153	0.0987903	1.14538	0.25205	0.29065	CADPS2
PCDHB4	354.72	-0.808624	0.122165	-6.6191	3.61390003801111e-11	9.96785395099602e-11	PCDHB4
PCDHA6	58.6363	0.910098	0.222683	4.08696	4.37056071145966e-05	7.7316180619221e-05	PCDHA6
PCDHGA2	198.239	-0.849711	0.151012	-5.62677	1.83610791867921e-08	4.23634399814965e-08	PCDHGA2
HSPB11	1251.23	0.435881	0.0615786	7.07844	1.45783525567832e-12	4.37111076907919e-12	HSPB11
PHLPP1	1603.86	-0.821537	0.0739844	-11.1042	1.19688208188489e-28	7.92896365752494e-28	PHLPP1
ATP8B1	5022.44	0.92921	0.0751916	12.3579	4.41518706087836e-35	3.87971011305205e-34	ATP8B1
IL12RB2	430.238	-0.565767	0.177998	-3.1785	0.00148038	0.00226856	IL12RB2
SMARCD3	1200.19	-0.377176	0.0998355	-3.77798	0.000158106	0.000267061	SMARCD3
WDR70	1813.88	-0.00632043	0.0411709	-0.153517	0.877991	0.894158	WDR70
FYB	1663.14	0.575114	0.110815	5.18987	2.10440987096222e-07	4.48844040609226e-07	FYB
MPP4	4.7166	0.0675165	0.141979	0.475538	0.634404	0.673599	MPP4
STRADB	1050.41	-0.60367	0.0655192	-9.21364	3.15256575468495e-20	1.43306295364272e-19	STRADB
BZW1	10131.7	0.376698	0.058002	6.49458	8.3267516189594e-11	2.24345355473321e-10	BZW1
PGR	8152.6	1.21082	0.192428	6.29234	3.12716278433595e-10	8.09787854383022e-10	PGR
C1QTNF3	896.742	1.28278	0.132957	9.6481	5.00739917107092e-22	2.48140217950625e-21	C1QTNF3
ME2	2387.82	-0.143149	0.0623816	-2.29473	0.0217489	0.0292901	ME2
C5orf22	1958.58	0.276628	0.0499141	5.54208	2.98901302988716e-08	6.79020124576431e-08	C5orf22
CCNT2	2558.4	-0.0654718	0.0513928	-1.27395	0.202681	0.237429	CCNT2
FAM135A	603.396	-0.941108	0.0916536	-10.2681	9.81210515576317e-25	5.55461325055315e-24	FAM135A
COL19A1	25.2858	0.00598973	0.26925	0.022246	0.982252	0.98495	COL19A1
EPB41L3	2424.1	-0.572138	0.104888	-5.45474	4.90431769600791e-08	1.09715594444947e-07	EPB41L3
COBLL1	2777.12	-1.11285	0.0941037	-11.8257	2.87364787374499e-32	2.23114332474841e-31	COBLL1
DLG3	4869.34	0.761395	0.0553419	13.758	4.55836776235263e-43	5.29228816989172e-42	DLG3
KCNK2	683.104	-0.137841	0.201586	-0.683785	0.494111	0.538036	KCNK2
SERTAD4	3206	0.389495	0.106028	3.67353	0.000239223	0.000397421	SERTAD4
TRAF5	2537.35	0.976179	0.08144	11.9865	4.18289733877038e-33	3.3884624647092e-32	TRAF5
MRPL22	1319.27	0.307499	0.0518732	5.92789	3.06853985502304e-09	7.46221464277488e-09	MRPL22
GEMIN5	2125.81	-0.108464	0.0450889	-2.40556	0.0161477	0.0220841	GEMIN5
OPRK1	46.5026	-1.40175	0.277126	-5.05816	4.23311536826565e-07	8.82258315670837e-07	OPRK1
NFE2L1	17160.6	-0.463078	0.065268	-7.09503	1.29326782583136e-12	3.88917961595784e-12	NFE2L1
SEMA5B	170.486	0.495149	0.106278	4.65901	3.1773777366834e-06	6.19091716368194e-06	SEMA5B
GSK3B	5389.82	0.185053	0.0503995	3.67171	0.000240928	0.00040018	GSK3B
ITGB5	16284.9	0.455503	0.0780487	5.83614	5.34242746731635e-09	1.27791145093041e-08	ITGB5
ERC1	4386.73	-0.151724	0.0619295	-2.44995	0.0142877	0.0196789	ERC1
XPO1	10608.3	0.113805	0.0423695	2.68601	0.00723117	0.0102841	XPO1
RNF13	3603.05	-0.38079	0.0483108	-7.88209	3.21962140884412e-15	1.12161310045455e-14	RNF13
TRPM3	20.2551	-2.5	0.129887	-19.2476	1.47945489878859e-82	7.03164879109128e-81	TRPM3
PALB2	1093.8	0.407704	0.0488638	8.34367	7.20217103733489e-17	2.73733493549352e-16	PALB2
DOPEY1	1343.64	-0.655154	0.0744577	-8.79901	1.38023588468389e-18	5.75129797519763e-18	DOPEY1
LYRM2	2440.95	-0.134143	0.051469	-2.60628	0.00915316	0.01289	LYRM2
BCKDHB	1372.68	-0.484552	0.0652058	-7.43111	1.07686618018593e-13	3.43960179464007e-13	BCKDHB
KAT6A	6515.22	-0.0185368	0.0882815	-0.209974	0.833688	0.855725	KAT6A
ZCCHC6	2788.02	-0.216447	0.0578055	-3.7444	0.000180823	0.000303691	ZCCHC6
ULK2	2255.54	-0.289229	0.0724941	-3.98969	6.61601467516159e-05	0.000115362	ULK2
GRHL2	5518.92	0.605831	0.0779943	7.76763	7.99705252684462e-15	2.73066801997084e-14	GRHL2
TNPO1	7837.09	0.0375912	0.0536702	0.700411	0.483671	0.527991	TNPO1
PLOD1	11329.5	0.111836	0.0650588	1.719	0.085614	0.106368	PLOD1
P2RX5	75.2432	0.735142	0.18168	4.04637	5.20186817663328e-05	9.14460567248449e-05	P2RX5
ITGAE	812.295	-0.159712	0.0593928	-2.68907	0.00716507	0.0101973	ITGAE
DIS3	3115.95	-0.364368	0.0516174	-7.05901	1.67690032832271e-12	5.01558634746275e-12	DIS3
PIBF1	1205.37	-0.0937649	0.0566626	-1.65479	0.0979666	0.120851	PIBF1
TDRD3	1432.91	-0.186733	0.0512685	-3.64225	0.000270263	0.000446306	TDRD3
NUFIP1	564.486	-0.217178	0.0462822	-4.69248	2.69913362185891e-06	5.29299320216472e-06	NUFIP1
PDS5B	3321.26	0.0392545	0.0579411	0.677489	0.498096	0.542019	PDS5B
OXCT1	2363.65	-1.25692	0.0917769	-13.6954	1.08160417398074e-42	1.23997222231925e-41	OXCT1
RRAGB	1019.48	-0.0983862	0.052868	-1.86098	0.0627471	0.0794669	RRAGB
EPYC	227.069	5.13046	0.231744	22.1385	1.34782467149022e-108	1.44700871055106e-106	EPYC
CYLD	3593.23	-0.0861081	0.0614265	-1.40181	0.160973	0.192059	CYLD
SLC27A5	423.232	0.340426	0.0978229	3.48003	0.000501365	0.000807626	SLC27A5
ZNF324	675.295	0.108526	0.0522025	2.07895	0.037622	0.0490702	ZNF324
ZNF671	453.56	0.0491599	0.101424	0.484695	0.627892	0.667385	ZNF671
ZNF416	392.631	-0.131029	0.0542601	-2.41484	0.0157421	0.0215567	ZNF416
ZNF586	1065.11	0.766866	0.0765011	10.0243	1.1926082772192e-23	6.39996873493903e-23	ZNF586
ZNF446	363.491	0.630986	0.0572402	11.0235	2.94468384787476e-28	1.92078001814018e-27	ZNF446
ZNF264	2658.73	0.166378	0.0615468	2.70327	0.00686601	0.00978996	ZNF264
RPS5	30973.3	-0.0788584	0.0780177	-1.01077	0.312124	0.353803	RPS5
FAT1	11061.2	-1.07354	0.111243	-9.65035	4.89877566345082e-22	2.42889308974846e-21	FAT1
YTHDC1	5508.49	-0.150446	0.028969	-5.19336	2.06536864538353e-07	4.40774592456675e-07	YTHDC1
CHMP2B	3359.8	-0.00816108	0.0471735	-0.173001	0.86265	0.881043	CHMP2B
SMAP2	3508.35	0.279836	0.0582443	4.80452	1.55124018568132e-06	3.1002720793769e-06	SMAP2
PPIE	2556.66	-0.186023	0.050386	-3.69195	0.000222542	0.000370714	PPIE
ZMPSTE24	5988.45	0.430061	0.0494769	8.69214	3.55663154599957e-18	1.45217186456461e-17	ZMPSTE24
STARD7	10611.4	-0.0327825	0.0384113	-0.85346	0.393404	0.438207	STARD7
NOA1	1591	-0.170619	0.043735	-3.9012	9.57170508239001e-05	0.000164634	NOA1
REST	3633.7	0.226415	0.0578624	3.913	9.11584077308687e-05	0.00015706	REST
HAL	44.8917	0.389661	0.180327	2.16086	0.0307065	0.0405048	HAL
SSH1	3249.77	-0.125399	0.0476129	-2.63373	0.00844533	0.0119356	SSH1
GSTP1	11559.5	-0.613955	0.121169	-5.06692	4.04300957768008e-07	8.44557259954665e-07	GSTP1
APLP2	37796.6	-0.432139	0.0713932	-6.05294	1.42228919913739e-09	3.53653953316845e-09	APLP2
FAM234B	6147.62	1.33376	0.127334	10.4745	1.13094823342628e-25	6.6669690595165e-25	FAM234B
SLCO1A2	63.7281	-3.84408	0.272216	-14.1214	2.80236666911414e-45	3.54934032463582e-44	SLCO1A2
WBP11	7714.91	0.143897	0.0611285	2.35401	0.0185722	0.0252485	WBP11
EIF3I	11882.9	0.0579635	0.0524507	1.1051	0.269114	0.308731	EIF3I
NKAIN1	2622.45	3.65321	0.188732	19.3566	1.79428473165753e-83	8.80308888104345e-82	NKAIN1
COL16A1	6436.74	0.520904	0.104943	4.96369	6.91645701573042e-07	1.4205745779214e-06	COL16A1
TXLNA	6544.76	0.125299	0.0410232	3.05435	0.00225548	0.00339503	TXLNA
APOB	138.226	-4.79524	0.264777	-18.1105	2.63344602132831e-73	8.83511458368806e-72	APOB
NCOA1	4810.24	-0.452768	0.0576788	-7.84981	4.16681975275792e-15	1.44386989382162e-14	NCOA1
AGBL5	1895.84	-0.258609	0.0508422	-5.0865	3.64723501482606e-07	7.64595523266603e-07	AGBL5
EFR3B	619.955	0.776329	0.129024	6.01695	1.77733510876277e-09	4.39005861010005e-09	EFR3B
KIF3C	1543.81	0.100097	0.082501	1.21328	0.225022	0.261584	KIF3C
RAB10	10833.5	0.215013	0.0413882	5.19504	2.04679147291202e-07	4.37014403043019e-07	RAB10
GCKR	9.33592	-0.666327	0.122618	-5.43417	5.50528403638787e-08	1.22652513364398e-07	GCKR
HADHA	13863	-0.602715	0.0400544	-15.0474	3.59004737069668e-51	5.64357920435703e-50	HADHA
MAPRE3	1145.66	-0.466019	0.0750839	-6.20665	5.4126854657185e-10	1.37893526570112e-09	MAPRE3
CAD	4384.07	0.172123	0.0520032	3.30985	0.000933467	0.00146125	CAD
CD59	21555	-0.823246	0.0794491	-10.3619	3.69441804543032e-25	2.1324106181894e-24	CD59
CD82	3540.94	-0.0745326	0.0966289	-0.771328	0.440513	0.4857	CD82
BCORL1	1464.88	-0.0224671	0.0623801	-0.360164	0.718725	0.752967	BCORL1
ATRX	6406.24	-0.215029	0.0668526	-3.21647	0.00129777	0.00200166	ATRX
AK6	879.228	0.0477173	0.0503324	0.948044	0.343107	0.38607	AK6
FCN1	233.769	-0.448917	0.156298	-2.87219	0.00407644	0.00597008	FCN1
MYNN	1123.31	-0.0938941	0.0500896	-1.87452	0.0608583	0.0772034	MYNN
MECOM	836.927	-0.886255	0.0947146	-9.35711	8.19491028712078e-21	3.84289074127033e-20	MECOM
SCAMP1	4760.87	0.208535	0.0570216	3.65712	0.00025507	0.000422248	SCAMP1
PREP	2878.29	-0.211422	0.0657264	-3.2167	0.00129676	0.00200027	PREP
HACE1	824.01	-0.583035	0.0710332	-8.20793	2.25036887514459e-16	8.3427752062287e-16	HACE1
SEH1L	2336.22	0.016655	0.0515617	0.323011	0.746687	0.778019	SEH1L
WDR47	1256.45	-0.213881	0.0564342	-3.78992	0.000150693	0.000254846	WDR47
WDFY1	2755.95	0.1306	0.046992	2.77919	0.0054495	0.00786983	WDFY1
OVGP1	230.669	0.63423	0.104404	6.07475	1.24183454519163e-09	3.10050920441756e-09	OVGP1
SLC25A24	3951.8	0.448115	0.0688498	6.50858	7.58641520324739e-11	2.04882604135052e-10	SLC25A24
MAP3K4	2059.11	-0.240204	0.0506323	-4.74409	2.0944158470236e-06	4.1454488259438e-06	MAP3K4
PILRA	431.383	0.565454	0.085897	6.58293	4.61264128165356e-11	1.26290603107499e-10	PILRA
IGSF9	3097.64	1.83313	0.106723	17.1766	3.97857184060807e-66	1.07415554235115e-64	IGSF9
ABCB1	364.455	-1.37703	0.1092	-12.6102	1.85431941783492e-36	1.71184540692489e-35	ABCB1
ZNF213	2099.91	0.815683	0.0597042	13.6621	1.71045162984482e-42	1.94501262905282e-41	ZNF213
AKR1B1	2286.36	-0.568686	0.0792313	-7.17755	7.0973548417136e-13	2.16684214145391e-12	AKR1B1
CPNE3	12666.1	0.265003	0.073599	3.60063	0.000317444	0.000521013	CPNE3
RRN3	4337.73	0.294362	0.0480118	6.13104	8.73062286497177e-10	2.19813212730859e-09	RRN3
CTTN	18300.4	0.635177	0.0847621	7.49364	6.69880437525078e-14	2.17042213123916e-13	CTTN
WNT11	395.217	-1.10315	0.198254	-5.56432	2.63180643628055e-08	6.0056388182741e-08	WNT11
MTIF2	2500.85	-0.0542843	0.0387048	-1.40252	0.16076	0.191829	MTIF2
DDHD2	4406.94	-0.37865	0.105285	-3.59644	0.000322599	0.000528809	DDHD2
TTC39A	7317.15	1.55618	0.107615	14.4606	2.15072146213673e-47	2.91193007458883e-46	TTC39A
EPS15	5058.04	-0.420173	0.0436781	-9.61977	6.59776652112797e-22	3.25360272296965e-21	EPS15
ORC1	388.259	1.05246	0.0913079	11.5265	9.69719813702006e-31	7.03711980909555e-30	ORC1
MGST2	2042.17	-0.162267	0.0667962	-2.42929	0.0151286	0.0207632	MGST2
CHERP	1838.72	0.204126	0.0542509	3.76263	0.000168138	0.000283168	CHERP
ATG16L1	2907.12	0.594175	0.0539181	11.02	3.06227563186575e-28	1.99605687704221e-27	ATG16L1
USP40	2926.2	-0.0326501	0.0431116	-0.757339	0.448847	0.493845	USP40
POMGNT1	4933.93	0.248737	0.0497326	5.00149	5.68893101254039e-07	1.1749313105112e-06	POMGNT1
RAD54L	298.066	1.50687	0.0943924	15.9639	2.28158976472064e-57	4.50176159955854e-56	RAD54L
MAST2	4816.66	0.393389	0.0545518	7.2113	5.54204607930041e-13	1.7019667338602e-12	MAST2
DNAJA1	13463	0.241252	0.0512227	4.70986	2.47891610443867e-06	4.87739303817487e-06	DNAJA1
B4GALT1	18178.9	0.499888	0.0809327	6.17659	6.54991285801133e-10	1.66054256940637e-09	B4GALT1
CHMP5	4760.5	0.216877	0.0496164	4.37107	1.23641269753072e-05	2.30004771609757e-05	CHMP5
NFX1	3708.02	-0.112739	0.0417124	-2.70276	0.00687657	0.00980348	NFX1
AQP6	28.9569	-0.660425	0.209751	-3.14861	0.0016405	0.00250445	AQP6
DIMT1	612.392	-0.445059	0.0492006	-9.0458	1.48569645869335e-19	6.53384242593069e-19	DIMT1
IPO11	1731.74	-0.0721444	0.0481341	-1.49882	0.133921	0.161723	IPO11
FOLH1	341.728	-1.35176	0.123762	-10.9223	9.02190206950358e-28	5.77344791972335e-27	FOLH1
EIF2AK1	14392.7	0.63485	0.0424365	14.96	1.34032408787391e-50	2.04022142850598e-49	EIF2AK1
NME8	30.4456	1.33352	0.134038	9.94883	2.55174585855603e-23	1.34406677242442e-22	NME8
EPDR1	826.354	-1.77288	0.111965	-15.8342	1.80607208989198e-56	3.46974965395985e-55	EPDR1
SNX10	1245.4	-0.0880292	0.0969249	-0.90822	0.363762	0.407527	SNX10
SEPHS1	4456.06	0.00265986	0.0477188	0.0557402	0.955549	0.962723	SEPHS1
MRPL28	3218.18	0.608681	0.0807594	7.53696	4.81053789367495e-14	1.5711726395394e-13	MRPL28
HBQ1	3.58232	-0.868777	0.313317	-2.77283	0.00555704	0.00801625	HBQ1
ITPKC	2641.4	-0.310385	0.0690555	-4.49472	6.96627105209087e-06	1.32053814885449e-05	ITPKC
CEACAM6	10949.4	3.8077	0.252742	15.0655	2.72905181685176e-51	4.31985470159249e-50	CEACAM6
FAT2	948.217	-2.03271	0.170662	-11.9107	1.04094936567685e-32	8.27455003178059e-32	FAT2
RBM22	3293.61	-0.0235932	0.0326762	-0.72203	0.470276	0.514754	RBM22
TMED2	21636.2	0.357531	0.0507826	7.04042	1.91659862830565e-12	5.71192710078485e-12	TMED2
ERO1B	1256.77	-0.0356568	0.109202	-0.326521	0.74403	0.775782	ERO1B
ZFAND6	4881.7	0.180767	0.0487269	3.7098	0.000207421	0.000346353	ZFAND6
HSD17B2	177.807	-1.695	0.222397	-7.62151	2.5072459489502e-14	8.33814610318698e-14	HSD17B2
TXLNG	2131.33	-0.427379	0.0582918	-7.33171	2.272283830795e-13	7.14279254948132e-13	TXLNG
PPEF1	176.414	1.15742	0.137385	8.42469	3.61712041567984e-17	1.39864543869858e-16	PPEF1
LAT2	749.946	0.828075	0.0820763	10.0891	6.17366769610231e-24	3.36144418620416e-23	LAT2
HUWE1	21959.4	-0.089412	0.0532637	-1.67867	0.0932173	0.115319	HUWE1
ZW10	1416.34	-0.122459	0.0499258	-2.45281	0.0141745	0.0195318	ZW10
ALG9	404.202	-0.730502	0.0559367	-13.0594	5.61356225500661e-39	5.66039363072517e-38	ALG9
MYBPC2	20.8713	0.432468	0.171685	2.51897	0.01177	0.0163481	MYBPC2
NOX4	629.927	0.515381	0.109345	4.71333	2.43702428817643e-06	4.79703734722908e-06	NOX4
ACOX3	2064.78	0.349193	0.0757159	4.61189	3.99028679320931e-06	7.70897896293671e-06	ACOX3
MTMR2	2321.5	-0.424136	0.059666	-7.1085	1.17309807877955e-12	3.53770869725802e-12	MTMR2
PPP1R15A	3638.4	-1.0027	0.0800867	-12.5202	5.78576482190326e-36	5.25876462970898e-35	PPP1R15A
HSD17B14	501.81	0.398862	0.115184	3.46282	0.000534541	0.000858342	HSD17B14
TRIP6	3958.14	0.0870048	0.0956618	0.909504	0.363084	0.406818	TRIP6
ACHE	112.406	-0.270389	0.160772	-1.68182	0.0926043	0.114616	ACHE
FTL	109599	-0.515131	0.0818813	-6.29119	3.15040728515353e-10	8.15691351416331e-10	FTL
SRRT	6419	0.462685	0.048851	9.47134	2.76272940209411e-21	1.32342714744408e-20	SRRT
BAX	2429.52	0.831584	0.0705376	11.7892	4.43554523270248e-32	3.40711852028842e-31	BAX
NLK	2008.61	0.556143	0.0643284	8.64537	5.36294131142302e-18	2.16259482710521e-17	NLK
PIGS	4619.82	-0.0272991	0.0671779	-0.40637	0.68447	0.720639	PIGS
ADAMTS2	5274.23	0.693003	0.106059	6.53411	6.39893890399254e-11	1.73712678769549e-10	ADAMTS2
TMPRSS11E	76.6187	-0.748237	0.253463	-2.95206	0.00315664	0.00468389	TMPRSS11E
ATXN7L3	4224.01	0.355697	0.0402354	8.84039	9.53851244787226e-19	4.00292919489806e-18	ATXN7L3
PGS1	1478.07	0.0437597	0.0561641	0.779139	0.435898	0.481019	PGS1
PSMC5	6764.75	0.297726	0.0764906	3.89232	9.92920139615682e-05	0.000170542	PSMC5
UIMC1	1377.54	-0.222619	0.0370764	-6.00433	1.9212623956532e-09	4.73339092643987e-09	UIMC1
CETP	130.587	-2.0627	0.114567	-18.0044	1.79947263619557e-72	5.78207307802913e-71	CETP
MMP2	26395.5	0.36648	0.106496	3.44126	0.000579021	0.000926098	MMP2
MT3	14.3938	1.12632	0.274657	4.10082	4.1168873856591e-05	7.30339343659256e-05	MT3
LPCAT2	1480.83	-1.05374	0.079685	-13.2239	6.38841675727174e-40	6.68549278881689e-39	LPCAT2
GNAO1	387.475	0.0679327	0.162435	0.418215	0.67579	0.712856	GNAO1
OGFOD1	2144.67	-0.0565466	0.046068	-1.22746	0.219649	0.255873	OGFOD1
SH3BP2	3297.32	-0.501175	0.057844	-8.66424	4.54520323001527e-18	1.84138743953405e-17	SH3BP2
NOP14	1785.24	0.0208078	0.0437709	0.47538	0.634516	0.67368	NOP14
ADD1	13705.2	-0.367702	0.0357919	-10.2733	9.29333738113351e-25	5.26583981816416e-24	ADD1
L2HGDH	759.297	0.178983	0.0640235	2.79558	0.00518064	0.0075065	L2HGDH
TXNDC16	1665.81	0.251909	0.0842245	2.99093	0.00278132	0.00415026	TXNDC16
C14orf166	7533.53	0.128344	0.0491331	2.61217	0.00899697	0.0126798	C14orf166
NID2	1884.61	0.58962	0.110404	5.34058	9.26515917262378e-08	2.03023676383187e-07	NID2
GMCL1	2148.85	0.00602854	0.0462617	0.130314	0.896318	0.910638	GMCL1
SF3B2	14994.3	0.0939544	0.0445975	2.10672	0.0351421	0.0460396	SF3B2
KLHL42	2509.01	-0.0277207	0.0570995	-0.48548	0.627336	0.666832	KLHL42
GNAS	88849.6	0.127036	0.0729421	1.7416	0.0815778	0.101685	GNAS
DNM1L	4813.04	-0.0615092	0.0462973	-1.32857	0.18399	0.217304	DNM1L
PTHLH	728.291	-0.579322	0.205652	-2.81701	0.00484735	0.00704708	PTHLH
PHACTR3	49.4156	-0.488621	0.150517	-3.24628	0.00116925	0.00181111	PHACTR3
ERGIC2	2907.78	0.157645	0.054438	2.89586	0.00378126	0.00556457	ERGIC2
TFAP2C	3949.23	-0.889765	0.10865	-8.18927	2.62814143340629e-16	9.6999412135689e-16	TFAP2C
AURKA	1457.98	1.9143	0.0951828	20.1118	5.81888280125096e-90	3.66208379329763e-88	AURKA
CASS4	118.883	0.0670478	0.105782	0.633832	0.52619	0.569468	CASS4
PIR	807.339	-0.961306	0.106315	-9.04202	1.53807134175813e-19	6.75603852188392e-19	PIR
AAMDC	450.464	-0.136674	0.103784	-1.31691	0.187867	0.221525	AAMDC
RFX2	576.073	-0.918991	0.0802219	-11.4556	2.20376708599727e-30	1.5810123068607e-29	RFX2
METTL2A	1581.9	0.285163	0.0565903	5.03908	4.67784011057288e-07	9.71719324585313e-07	METTL2A
SULT2B1	541.472	0.588576	0.146172	4.0266	5.65881665551477e-05	9.92113955617676e-05	SULT2B1
ALG6	1234.42	0.40541	0.0541084	7.49254	6.75531547928854e-14	2.18795497448971e-13	ALG6
CNOT3	2943.46	0.374349	0.0482668	7.75584	8.77632349911171e-15	2.99060269197699e-14	CNOT3
GP6	21.9124	0.614306	0.15804	3.88702	0.000101484	0.000174095	GP6
PTPN4	1552.77	-0.680653	0.0578995	-11.7558	6.59605361301047e-32	5.02439793368339e-31	PTPN4
DDX18	5318.17	-0.191832	0.0414575	-4.62719	3.70667074076336e-06	7.17700484719628e-06	DDX18
KHSRP	9288.45	0.235102	0.0445625	5.27577	1.32198894725711e-07	2.8665344275145e-07	KHSRP
GNA11	3504.55	-0.0464607	0.0590666	-0.786583	0.431526	0.476887	GNA11
ASAP3	2985.03	0.0276921	0.0683404	0.405208	0.685325	0.721413	ASAP3
EDEM2	2073.58	0.336825	0.0533109	6.31813	2.64748207793373e-10	6.89584635426982e-10	EDEM2
DNMT3B	544.44	0.580995	0.0891552	6.51667	7.18833741198764e-11	1.94506072803835e-10	DNMT3B
REM1	76.5652	-1.05598	0.115459	-9.14596	5.91039260111117e-20	2.65429565361417e-19	REM1
TPX2	4431.99	2.26379	0.0937796	24.1395	9.62066708058963e-129	1.97288533581844e-126	TPX2
PDRG1	1839.42	0.942283	0.0744561	12.6556	1.04232628749113e-36	9.71082035375219e-36	PDRG1
EPB41L1	5737.9	-0.286747	0.0693845	-4.13273	3.5848213338587e-05	6.39243518947289e-05	EPB41L1
SLC15A1	170.857	-1.64328	0.22836	-7.19601	6.19999566248307e-13	1.89922995696506e-12	SLC15A1
DOCK9	4486.17	-0.565408	0.0694623	-8.13978	3.95989379444821e-16	1.44891783565506e-15	DOCK9
ANKRD10	4708.2	0.24956	0.0651158	3.83255	0.000126819	0.00021551	ANKRD10
TGDS	655.968	-0.423427	0.0525124	-8.06337	7.42190992490492e-16	2.67437863848844e-15	TGDS
DOCK3	200.217	-0.243441	0.161315	-1.50911	0.131272	0.158707	DOCK3
C3orf18	544.051	-0.0810891	0.0814209	-0.995924	0.319287	0.361249	C3orf18
COQ9	1945.44	-0.36564	0.0551354	-6.63168	3.31885244578118e-11	9.17346296955207e-11	COQ9
TMEM40	215.996	0.214575	0.191732	1.11914	0.263081	0.302285	TMEM40
KIF9	481.039	0.491162	0.0673441	7.29332	3.02417856626773e-13	9.44299110572325e-13	KIF9
ARHGAP28	490.224	-0.3655	0.108326	-3.37408	0.000740637	0.00117196	ARHGAP28
CRLS1	63.2703	0.0036563	0.0942843	0.0387795	0.969066	0.973904	CRLS1
PPP1R13B	2281.59	0.0296317	0.0543618	0.545083	0.585697	0.627284	PPP1R13B
ATRN	5932.83	-0.126724	0.0544169	-2.32876	0.0198716	0.0269107	ATRN
SMOX	703.462	0.0204958	0.10341	0.198199	0.842889	0.863857	SMOX
SIGLEC1	1349.78	-0.541563	0.120167	-4.50677	6.58217934465886e-06	1.24993606512713e-05	SIGLEC1
FKBP1A	11051.4	-0.0794923	0.0554892	-1.43257	0.15198	0.18184	FKBP1A
NSFL1C	4944.5	-0.0626315	0.0471243	-1.32907	0.183825	0.217123	NSFL1C
SLC4A11	572.649	-0.565132	0.139416	-4.05356	5.04434414365543e-05	8.87709236967074e-05	SLC4A11
C20orf194	1516.33	-0.893498	0.0581981	-15.3527	3.39775604716188e-53	5.71543277573746e-52	C20orf194
ZNF343	791.999	-0.0436573	0.0438339	-0.995972	0.319264	0.361245	ZNF343
EBF4	1338.8	0.480072	0.116203	4.13131	3.60697799297604e-05	6.43006010449362e-05	EBF4
CPXM1	2130.78	0.120505	0.1261	0.955625	0.339262	0.382096	CPXM1
MAVS	7562.87	-0.315419	0.0532313	-5.92543	3.11474155441074e-09	7.57053510581308e-09	MAVS
LZTS3	947.073	-0.681215	0.119605	-5.69556	1.22970908694197e-08	2.86853534583051e-08	LZTS3
F11	0.904111	-0.0806222	0.325196	-0.247919	0.804197	0.829607	F11
XRN2	7216.52	0.134709	0.0480388	2.80418	0.00504447	0.00732024	XRN2
KIZ	937.788	-0.518374	0.0515297	-10.0597	8.32384955900243e-24	4.49463249412288e-23	KIZ
DYNLL1	10742.5	0.354389	0.0506817	6.99244	2.7013768914016e-12	7.97135483346331e-12	DYNLL1
TESC	199.015	-1.73296	0.150485	-11.5158	1.09824487891123e-30	7.96031266283115e-30	TESC
SNX5	5616.25	-0.291164	0.0474141	-6.14088	8.20638183448783e-10	2.06842528464628e-09	SNX5
RPL6	37211.5	-0.340023	0.060967	-5.57716	2.44476557903366e-08	5.58860428143077e-08	RPL6
SIRPG	147.191	1.42257	0.161668	8.79933	1.37639950218891e-18	5.73793223262902e-18	SIRPG
MAPKAPK5	2188.19	0.0208042	0.0388524	0.535467	0.592327	0.633901	MAPKAPK5
P2RX7	281.629	-0.0687318	0.105121	-0.653834	0.513218	0.556981	P2RX7
ESF1	1429.88	-0.157205	0.0558651	-2.81401	0.00489281	0.0071109	ESF1
RBBP9	2306.3	0.114353	0.0626524	1.82519	0.0679723	0.0856683	RBBP9
ANAPC5	7484.9	-0.0381282	0.0359417	-1.06084	0.288764	0.329246	ANAPC5
SLC23A2	2141.26	-0.739779	0.0679202	-10.8919	1.26000506132447e-27	8.02105070604564e-27	SLC23A2
SLC8B1	2148.3	0.0600237	0.0507483	1.18277	0.236899	0.274482	SLC8B1
TMEM230	7065.65	-0.11312	0.0512367	-2.20779	0.0272592	0.0362035	TMEM230
DZANK1	463.14	0.00169618	0.0751658	0.0225658	0.981997	0.984794	DZANK1
KDM2B	1729.4	0.189626	0.040865	4.6403	3.47901931923617e-06	6.75556778331517e-06	KDM2B
CFAP61	113.364	1.66493	0.126381	13.1739	1.2403736310798e-39	1.27970939179409e-38	CFAP61
LHX5	4.88885	-0.412873	0.321159	-1.28557	0.198593	0.232969	LHX5
TASP1	643.133	-0.128945	0.0482681	-2.67144	0.00755256	0.010727	TASP1
OAS1	3605.52	1.07955	0.12417	8.69413	3.49508696282186e-18	1.42768200891813e-17	OAS1
GCN1	8709.35	-0.0293231	0.0466706	-0.6283	0.529808	0.572975	GCN1
RPLP0	83817.3	-0.125041	0.0696535	-1.79519	0.0726241	0.0912161	RPLP0
PXN	2420.36	-0.518532	0.0557243	-9.30531	1.336071772735e-20	6.20001167663018e-20	PXN
SIRT4	74.2842	-0.398097	0.0709092	-5.61418	1.9749396969155e-08	4.54305828187607e-08	SIRT4
RPH3A	14.6567	-0.978913	0.181009	-5.40809	6.37000144952984e-08	1.41296665599622e-07	RPH3A
KIF16B	3900.86	0.484273	0.0797442	6.07283	1.25679242763361e-09	3.13516921774973e-09	KIF16B
TRMT6	1376.1	0.154423	0.048664	3.17326	0.00150739	0.002308	TRMT6
CHGB	1481.32	-1.61132	0.294399	-5.47326	4.41837269281558e-08	9.91147001187035e-08	CHGB
PEBP1	20934.2	-0.0999804	0.0564435	-1.77134	0.0765046	0.0957278	PEBP1
TBX5	216.78	-0.270475	0.110263	-2.453	0.014167	0.0195229	TBX5
BRAP	1871.92	-0.111212	0.0346732	-3.20744	0.00133924	0.00206178	BRAP
ERP29	8688.61	0.22485	0.0626714	3.58776	0.000333526	0.000545936	ERP29
NOS1	15.5085	-1.83533	0.184101	-9.96915	2.0799312464533e-23	1.09999493419354e-22	NOS1
FUS	15589.5	0.713148	0.0589275	12.1021	1.02907317685062e-33	8.57216547270683e-33	FUS
IGBP1	3048.26	-0.171136	0.0503146	-3.40132	0.000670604	0.00106576	IGBP1
FXYD5	6467.18	0.214827	0.0982681	2.18613	0.0288063	0.0381332	FXYD5
ZNF302	2187.93	0.0873585	0.0573434	1.52343	0.127652	0.154617	ZNF302
GRAMD1A	5489.38	0.840822	0.0567333	14.8206	1.07799072915808e-49	1.59694876606041e-48	GRAMD1A
FXYD3	118.001	0.576776	0.123094	4.68565	2.79072262900086e-06	5.46496552595437e-06	FXYD3
HEPH	1642.2	-0.40004	0.0948818	-4.21619	2.48465072175398e-05	4.49250647144165e-05	HEPH
CDIP1	1537.47	-0.716977	0.0711707	-10.074	7.1955249903698e-24	3.90153079617467e-23	CDIP1
CMTM1	48.0045	0.360658	0.0869009	4.15022	3.32158860535179e-05	5.93812456031693e-05	CMTM1
KCNH4	15.0299	-0.94786	0.129547	-7.31675	2.54051781990365e-13	7.96546825821364e-13	KCNH4
GANAB	29554.6	0.197447	0.0464029	4.25506	2.0899071773607e-05	3.80477764528779e-05	GANAB
GMIP	1400.2	0.798416	0.0635236	12.5688	3.1339644145567e-36	2.87427057940072e-35	GMIP
RBM41	710.557	-0.169601	0.0630185	-2.69129	0.00711756	0.0101352	RBM41
BIRC5	2713.78	2.09166	0.114389	18.2855	1.08007888752578e-74	3.83512057903366e-73	BIRC5
LAG3	339.889	1.08797	0.145292	7.48813	6.98620427624104e-14	2.26073074903679e-13	LAG3
MLF2	12802.3	0.392826	0.0592549	6.62942	3.37003813406131e-11	9.31192239686119e-11	MLF2
OTUB2	226.715	0.885441	0.0808276	10.9547	6.31004845500737e-28	4.05509487156125e-27	OTUB2
DDX24	8996.61	-0.295335	0.0385389	-7.6633	1.81220211108454e-14	6.06982946034207e-14	DDX24
ZBTB25	891.165	0.121014	0.053948	2.24316	0.0248866	0.0332593	ZBTB25
NECAP1	2066.85	0.118184	0.0484885	2.43737	0.0147946	0.0203294	NECAP1
ARHGAP4	1386.39	0.392244	0.108789	3.60555	0.000311491	0.000511795	ARHGAP4
ANKRD24	126.881	0.40597	0.11445	3.54713	0.000389451	0.000633218	ANKRD24
DHX32	2379.13	0.167639	0.0565125	2.96641	0.00301302	0.00448134	DHX32
RCOR1	3219.74	0.114794	0.0558591	2.05506	0.0398734	0.05184	RCOR1
GPATCH2L	2418.37	-0.371452	0.0628862	-5.90673	3.4895795495087e-09	8.43889179251137e-09	GPATCH2L
LTBP4	3646.86	-1.45851	0.0860675	-16.9462	2.05462316598681e-64	5.20818436144795e-63	LTBP4
BLVRB	4742.71	0.252976	0.0937192	2.6993	0.00694862	0.00990157	BLVRB
SLC9A1	4897.69	0.436068	0.0583359	7.47512	7.71332140843656e-14	2.48588785141048e-13	SLC9A1
SPTLC1	5017.57	0.0143004	0.041049	0.348374	0.72756	0.760913	SPTLC1
PAPOLA	12233.4	0.0620933	0.0421276	1.47394	0.140499	0.168978	PAPOLA
CCNK	461.619	0.127831	0.0707223	1.8075	0.0706837	0.0888646	CCNK
PCBP4	1688.58	-0.215546	0.0703991	-3.06178	0.00220026	0.0033152	PCBP4
RGS1	3550.84	0.830626	0.127558	6.51178	7.42674212501345e-11	2.00748623405836e-10	RGS1
YPEL3	3156.41	0.0248946	0.0848935	0.293245	0.769335	0.798064	YPEL3
MRPS33	2221.53	0.0168373	0.0552451	0.304775	0.760537	0.7906	MRPS33
NDUFB2	2750	0.342385	0.071517	4.78746	1.68903637979141e-06	3.36534966894902e-06	NDUFB2
NUDC	6769.5	0.28035	0.0655049	4.27983	1.87039595776437e-05	3.42015796264477e-05	NUDC
MAEA	3365.04	0.155596	0.0425334	3.65822	0.000253976	0.000420589	MAEA
ICAM1	2329.14	0.300808	0.103616	2.90311	0.00369479	0.00544346	ICAM1
STRN4	4762.19	0.302043	0.0472408	6.3937	1.61922177763e-10	4.27923786034247e-10	STRN4
IRAK3	839.455	-0.723673	0.13815	-5.23833	1.62034912780983e-07	3.48861530395862e-07	IRAK3
LYZ	6426.93	0.351891	0.166134	2.11812	0.0341652	0.0448306	LYZ
SI	0.623006	0.70209	0.5655	1.24154	0.214407	0.250201	SI
MUL1	2170.43	-0.0918415	0.0422612	-2.17318	0.0297664	0.0393159	MUL1
TFAP4	1018.36	0.294686	0.0633483	4.65183	3.28998699872011e-06	6.40349287764112e-06	TFAP4
PDCD7	1366.12	-0.355816	0.0386304	-9.21077	3.23803099151381e-20	1.47044796282952e-19	PDCD7
SPG21	5835.45	0.186361	0.0402563	4.62937	3.66771868580424e-06	7.10459920766432e-06	SPG21
FETUB	3.01869	-2.21042	0.30298	-7.29559	2.97353168233448e-13	9.28643510169176e-13	FETUB
DNAJB11	1948.43	0.330568	0.046669	7.08325	1.4080844678906e-12	4.22541098708836e-12	DNAJB11
P3H2	672.596	-1.70938	0.108006	-15.8268	2.03349754371966e-56	3.89846257042305e-55	P3H2
THPO	175.319	2.05151	0.158353	12.9553	2.1914080209124e-38	2.15608559513058e-37	THPO
CHRD	1485.39	1.6767	0.139295	12.037	2.26952590369582e-33	1.86078693927908e-32	CHRD
FLT3LG	8.5893	-0.141281	0.124172	-1.13779	0.255208	0.293904	FLT3LG
RAB11FIP3	3933.07	0.832338	0.0644434	12.9158	3.66651495440105e-38	3.58422948220534e-37	RAB11FIP3
GNPTG	3386.5	0.359649	0.0659804	5.45085	5.01310201201928e-08	1.12083945634404e-07	GNPTG
ZNF268	1663.39	-0.210937	0.0649154	-3.24941	0.00115646	0.00179233	ZNF268
GOLGA3	6752.97	0.189172	0.0414293	4.56614	4.9678679130377e-06	9.52400811773646e-06	GOLGA3
PABPC4	7271.3	-0.223395	0.0567867	-3.93394	8.35651560108026e-05	0.000144454	PABPC4
CD209	230.443	-2.49081	0.141653	-17.5839	3.27147555349375e-69	9.67709891844643e-68	CD209
CERS4	4970.87	0.879511	0.0927158	9.4861	2.39850957686546e-21	1.15107016269712e-20	CERS4
MCOLN1	1249.34	-0.12039	0.057608	-2.08982	0.0366341	0.04785	MCOLN1
USP48	3761.17	-0.171211	0.0404619	-4.23142	2.3221834454521e-05	4.20959178217584e-05	USP48
EFNB1	1754.28	-0.969991	0.0767816	-12.6331	1.38664602635374e-36	1.28661294494063e-35	EFNB1
PDPR	1970.93	-0.652379	0.069444	-9.39431	5.75929392820328e-21	2.72242614565237e-20	PDPR
AARS	9614.44	-0.168291	0.0607278	-2.77124	0.00558433	0.00805244	AARS
GLG1	11743.6	-0.517109	0.0466089	-11.0947	1.33178491379485e-28	8.80347934142336e-28	GLG1
KIF4A	1531.28	2.57382	0.0988278	26.0434	1.59622896157721e-149	6.069328078697e-147	KIF4A
TNRC6A	3995.42	-0.109158	0.0510041	-2.14019	0.0323397	0.0425516	TNRC6A
PLEKHG2	1669.91	-0.0311327	0.0707079	-0.4403	0.65972	0.697638	PLEKHG2
DLL3	39.058	0.777395	0.222883	3.48791	0.000486812	0.000784946	DLL3
NAT14	1212.51	1.4679	0.101582	14.4503	2.49494970188581e-47	3.36302267423323e-46	NAT14
PITPNM2	689.506	-0.786285	0.090847	-8.65504	4.9271753849686e-18	1.99127276242387e-17	PITPNM2
EXOC1	1915.25	-0.298179	0.0405928	-7.34562	2.04810228585636e-13	6.44370191676685e-13	EXOC1
RBM27	1542.03	0.057289	0.0432425	1.32483	0.185227	0.218596	RBM27
POU4F3	10.8624	0.857303	0.156851	5.46571	4.61055898631764e-08	1.03260905705342e-07	POU4F3
OSBPL8	5619.76	-0.121852	0.0892489	-1.36531	0.172157	0.204307	OSBPL8
DTX2	1207.94	0.631992	0.0742222	8.51487	1.6677164918887e-17	6.55839122892926e-17	DTX2
NLRC4	162.041	-0.20659	0.0778183	-2.65478	0.00793607	0.0112437	NLRC4
PUS7	1543.05	0.183735	0.0580429	3.16551	0.00154814	0.00236801	PUS7
LAMB4	14.2905	-0.745755	0.109049	-6.83871	7.99079334979275e-12	2.2948854355164e-11	LAMB4
NRCAM	839.962	0.450603	0.171507	2.62731	0.00860635	0.0121528	NRCAM
LAMB1	11317.9	-0.0697627	0.080811	-0.863283	0.387982	0.432616	LAMB1
SLC26A4	91.2014	-1.37964	0.156905	-8.79283	1.45845347938604e-18	6.0661427648757e-18	SLC26A4
SLC26A3	248.348	-1.28619	0.246928	-5.20877	1.90098937881154e-07	4.07074470875154e-07	SLC26A3
DLD	5067.82	-0.509793	0.0507013	-10.0548	8.74661780100799e-24	4.71872661797803e-23	DLD
WDR7	1594.22	-0.08559	0.0577961	-1.4809	0.138634	0.166978	WDR7
TXNL1	4862.87	0.0679351	0.0481653	1.41046	0.158405	0.189168	TXNL1
IL5RA	20.7717	0.451583	0.164226	2.74977	0.00596372	0.00857173	IL5RA
ABCC6	344.124	-1.21267	0.14611	-8.29971	1.04369225273181e-16	3.92751078445531e-16	ABCC6
CMTM6	7180.69	0.160777	0.0615746	2.6111	0.0090252	0.0127186	CMTM6
ITGA6	8116.07	-1.17291	0.101447	-11.5618	6.43136188538378e-31	4.69891055925298e-30	ITGA6
RAPGEF4	664.206	0.0705551	0.098575	0.71575	0.474146	0.518679	RAPGEF4
AC013461.1	4789.91	-1.32119	0.0813208	-16.2466	2.35922695700452e-59	5.00677339445227e-58	AC013461.1
SMPX	6.41794	-1.05392	0.281411	-3.74514	0.000180291	0.000302824	SMPX
FH	5539.89	0.328943	0.05653	5.81891	5.92332170237073e-09	1.41223441397738e-08	FH
SEL1L3	2112.4	-0.113787	0.107553	-1.05796	0.290075	0.330533	SEL1L3
TF	1499.55	-3.07062	0.203636	-15.079	2.22700823194006e-51	3.53435889053374e-50	TF
CDV3	12689.1	-0.15241	0.0666223	-2.28768	0.0221564	0.0297955	CDV3
MYO15A	94.9021	0.318225	0.110945	2.86831	0.00412667	0.00603832	MYO15A
ALKBH5	5958.11	-0.0870686	0.0462745	-1.88157	0.059895	0.0760501	ALKBH5
APOH	1.57321	-0.677854	0.577299	-1.17418	0.240322	0.27806	APOH
NLRP1	926.822	-0.839997	0.0933419	-8.99914	2.2749071534668e-19	9.88084970440804e-19	NLRP1
PITPNM3	386.653	-0.828558	0.110985	-7.46553	8.29669718242791e-14	2.66683727151271e-13	PITPNM3
SPAG7	2117.66	-0.0913668	0.0652336	-1.40061	0.161331	0.19245	SPAG7
ORC6	450.726	1.14679	0.0963402	11.9035	1.13501668548127e-32	8.99487170070287e-32	ORC6
ZFHX4	968.669	-0.491899	0.124693	-3.94488	7.98398734080976e-05	0.00013829	ZFHX4
SLC17A6	0.899649	-1.50321	0.603606	-2.49038	0.0127607	0.0176556	SLC17A6
CPA1	19.4397	-3.07436	0.196606	-15.6371	4.06545264393468e-55	7.3829429059156e-54	CPA1
ZC3HC1	940.299	-0.0145348	0.0441783	-0.329003	0.742153	0.774046	ZC3HC1
ESR1	29325.6	1.78005	0.142394	12.5009	7.3800860490107e-36	6.68124754367531e-35	ESR1
RGS17	108.328	-0.687427	0.0965115	-7.12275	1.05797209032201e-12	3.20004120325937e-12	RGS17
ANGPT2	856.589	-0.417803	0.0941707	-4.43666	9.13672126533771e-06	1.71557921619011e-05	ANGPT2
TMEM101	3123.28	0.444618	0.110382	4.02799	5.62563788830021e-05	9.86865792958162e-05	TMEM101
CD200	843.887	-0.97857	0.075557	-12.9514	2.30661708254265e-38	2.26699345037619e-37	CD200
CCDC80	15947.4	-1.09916	0.10915	-10.0702	7.48560009814294e-24	4.0527940489827e-23	CCDC80
CMA1	51.5619	-1.89294	0.178864	-10.5832	3.56674898585145e-26	2.14769830883454e-25	CMA1
PSME1	11574.1	0.639066	0.0668776	9.55576	1.2267513900229e-21	5.96892551834388e-21	PSME1
PPP2R3C	648.607	-0.34958	0.0496384	-7.04253	1.88774995280557e-12	5.62778902134179e-12	PPP2R3C
HAUS4	585.957	-0.349218	0.0499085	-6.99717	2.61189445542809e-12	7.71354137637832e-12	HAUS4
JPH4	55.5128	-1.04664	0.128641	-8.13615	4.08052834283611e-16	1.49186143399643e-15	JPH4
MYH7	6.46723	0.248714	0.307465	0.808917	0.418563	0.463712	MYH7
CEBPE	5.74252	0.828929	0.138824	5.97109	2.35676878914298e-09	5.77205947002798e-09	CEBPE
SLC7A8	8333.01	1.34477	0.0958801	14.0255	1.08784968043877e-44	1.34880057864728e-43	SLC7A8
OSGEP	1554.82	0.0676932	0.0507345	1.33426	0.182118	0.21533	OSGEP
SLC22A17	2058.61	-0.0909618	0.123274	-0.737885	0.460584	0.505145	SLC22A17
RNF31	25.9291	0.132243	0.0908022	1.45639	0.145286	0.17431	RNF31
SCFD1	3659.7	0.0349807	0.048441	0.722131	0.470214	0.514717	SCFD1
G2E3	1370.55	0.123236	0.0632297	1.94902	0.0512927	0.0657035	G2E3
HECTD1	9458.56	-0.359847	0.0594791	-6.04996	1.44877791503888e-09	3.5979923428187e-09	HECTD1
HNRNPC	27050.5	0.392041	0.0317362	12.3531	4.6858359162314e-35	4.11357341544681e-34	HNRNPC
RPGRIP1	70.6722	-0.0476269	0.0755499	-0.630403	0.528431	0.571553	RPGRIP1
SUPT16H	10089.3	0.105785	0.0436029	2.4261	0.0152622	0.0209248	SUPT16H
TOX4	4921.56	0.0308292	0.0365178	0.844224	0.398544	0.443337	TOX4
GEMIN2	531.288	0.122169	0.0498127	2.45258	0.0141837	0.019543	GEMIN2
TGM1	114.311	-0.765262	0.121906	-6.27745	3.44161483749156e-10	8.89197514142956e-10	TGM1
TINF2	3355.29	0.0105046	0.0373819	0.281007	0.778705	0.806592	TINF2
DAZL	8.19557	1.07396	0.263992	4.06817	4.73836183698208e-05	8.36038688000385e-05	DAZL
TBL1Y	0.170927	0.341596	0.991506	0.344523	0.730453	0.763371	TBL1Y
SEMA6A	1367.18	-1.05057	0.127001	-8.27211	1.31604492059953e-16	4.93712967026969e-16	SEMA6A
TRPM7	2977.61	-0.240437	0.0648924	-3.70517	0.000211253	0.000352429	TRPM7
TYRO3	910.522	-2.41328	0.0911134	-26.4865	1.38551580083814e-154	5.61934419579933e-152	TYRO3
WDR76	865.301	0.809718	0.0718148	11.2751	1.74202507509597e-29	1.19660141684519e-28	WDR76
CAPN3	133.263	-1.65276	0.125336	-13.1866	1.04751311472325e-39	1.08379602362891e-38	CAPN3
SNAP23	736.158	0.0688714	0.0509246	1.35242	0.176241	0.208882	SNAP23
TBX15	538.642	-1.74176	0.102756	-16.9505	1.90842834100609e-64	4.85107599605879e-63	TBX15
PHGDH	5628.83	-1.30455	0.126873	-10.2823	8.46758647311187e-25	4.80690266627573e-24	PHGDH
COL9A3	873.055	0.104539	0.172942	0.604476	0.545527	0.588679	COL9A3
EZR	22782	1.15635	0.0673198	17.177	3.94807714867732e-66	1.06750157097051e-64	EZR
MYL6	28605.5	-0.0332856	0.0660562	-0.503898	0.614333	0.654344	MYL6
AGO1	3669.43	-0.185908	0.0461666	-4.02689	5.6518939751677e-05	9.9109067006904e-05	AGO1
TEKT2	92.2469	0.885503	0.159353	5.55686	2.74667011603004e-08	6.2567993369526e-08	TEKT2
CLSPN	653.982	1.81439	0.0963922	18.823	4.89334073339488e-79	1.99349021708013e-77	CLSPN
RFFL	1062.32	0.268124	0.0608718	4.40473	1.05913937953723e-05	1.97874427433042e-05	RFFL
UNC13D	1544.88	0.470543	0.112229	4.19272	2.75634884196108e-05	4.96409341963999e-05	UNC13D
MFSD11	1516.56	0.0849695	0.0520176	1.63348	0.102369	0.125915	MFSD11
DPYSL2	5946.98	-1.18398	0.069112	-17.1313	8.67161328744969e-66	2.31044692130284e-64	DPYSL2
TGFB2	1215.02	0.48392	0.151458	3.19508	0.00139794	0.00214799	TGFB2
GPATCH2	2177.98	1.07347	0.080052	13.4097	5.30462206548043e-41	5.73206970497829e-40	GPATCH2
NUP50	3963.97	0.125438	0.0470783	2.66446	0.00771121	0.0109396	NUP50
CDC45	612.12	1.5901	0.0979886	16.2274	3.22691511427849e-59	6.80074223449154e-58	CDC45
COMT	5431.12	-0.152888	0.0780122	-1.9598	0.0500196	0.0641538	COMT
CECR1	3749.03	0.135731	0.107158	1.26665	0.205282	0.240305	CECR1
VNN3	29.6392	0.479443	0.261542	1.83313	0.0667825	0.0842968	VNN3
ECHDC1	2426.1	-1.29235	0.0808754	-15.9796	1.77391345811268e-57	3.51909723087114e-56	ECHDC1
LRRFIP2	3765.19	0.234974	0.0646257	3.63592	0.000276988	0.000457121	LRRFIP2
SEC22C	3387.35	-0.221065	0.0446388	-4.95231	7.33385844505008e-07	1.50309096553183e-06	SEC22C
XYLB	613.988	0.320799	0.0729192	4.39937	1.085644396503e-05	2.02639556970508e-05	XYLB
HDAC6	3218.46	-0.154883	0.0426107	-3.63485	0.000278144	0.000458904	HDAC6
OR1I1	1.19033	0.291391	0.160182	1.81912	0.0688925	0.0867263	OR1I1
GABRP	9764.78	-3.02908	0.198088	-15.2916	8.70370983071218e-53	1.45202384022238e-51	GABRP
KRT31	49.4583	1.64824	0.304456	5.41373	6.17236591558695e-08	1.37112768166233e-07	KRT31
CDC6	1716.97	1.84099	0.122743	14.9987	7.48666255233682e-51	1.1569778005309e-49	CDC6
UPRT	904.999	0.15959	0.0450025	3.54625	0.000390749	0.000635159	UPRT
CDC23	2349.85	0.0315636	0.0415017	0.760538	0.446933	0.491977	CDC23
AAAS	2295.7	0.179942	0.0426897	4.21511	2.49655736799716e-05	4.51314070159629e-05	AAAS
CBX5	9506.19	0.100366	0.0667809	1.50292	0.13286	0.160532	CBX5
FMO2	1921.08	-2.95296	0.143993	-20.5076	1.84170869328726e-93	1.2684160513655e-91	FMO2
SUCO	6985.76	0.821671	0.0719054	11.4271	3.06162158858054e-30	2.17846610577713e-29	SUCO
MSH2	2938.41	0.142801	0.0523215	2.72931	0.00634676	0.00909292	MSH2
MAP3K1	5875.12	0.541212	0.0859371	6.29776	3.01968402198377e-10	7.83289554934989e-10	MAP3K1
DHPS	104.446	0.483604	0.116134	4.16419	3.12460681096345e-05	5.60243628125494e-05	DHPS
HOOK2	2531.57	-0.290905	0.0772768	-3.76446	0.000166912	0.000281207	HOOK2
NXPE1	3.07398	0.370665	0.243125	1.52459	0.127362	0.154338	NXPE1
ARCN1	12619.7	-0.0333018	0.0490466	-0.678982	0.49715	0.541086	ARCN1
[truncated: 16,252 more rows]

## Sheet: clusterC_vs_normal_results - Co
	baseMean	log2FoldChange	lfcSE	stat	pvalue	padj	gene
TSPAN6	3110.32	-1.02984	0.0943006	-10.9208	9.1693202091222e-28	3.20101880521594e-27	TSPAN6
TNMD	155.325	-5.95516	0.235445	-25.2933	3.78898969226158e-141	1.21747976889905e-139	TNMD
DPM1	2302.56	0.480802	0.0532083	9.03622	1.62185180293197e-19	4.41007408452195e-19	DPM1
SCYL3	1571.38	0.43203	0.0584359	7.39322	1.43310333336123e-13	3.14256505312697e-13	SCYL3
C1orf112	693.739	1.11011	0.072194	15.3767	2.34572396995996e-53	1.61067750849282e-52	C1orf112
FGR	578.772	-1.22552	0.100467	-12.1982	3.17774331669398e-34	1.3409709427279e-33	FGR
CFH	3461.74	-2.2238	0.0989953	-22.4637	9.40014864968769e-112	1.94514867353118e-110	CFH
FUCA2	2608.81	0.407649	0.0668438	6.09854	1.0704335506226e-09	2.01760639599433e-09	FUCA2
GCLC	2260.7	-0.100833	0.0706574	-1.42707	0.153561	0.175527	GCLC
NFYA	3114.17	0.496835	0.0596604	8.32771	8.24191971139906e-17	2.03853200505142e-16	NFYA
STPG1	674.031	0.0090178	0.0521965	0.172766	0.862835	0.876864	STPG1
NIPAL3	2902.13	-0.115688	0.0746066	-1.55064	0.120988	0.139916	NIPAL3
LAS1L	3383.74	0.558606	0.0475026	11.7595	6.31205586592669e-32	2.48707538016036e-31	LAS1L
ENPP4	1841	0.146954	0.107902	1.36193	0.173221	0.196853	ENPP4
SEMA3F	6086.56	1.58711	0.0723844	21.9262	1.46179857323267e-106	2.75328026419705e-105	SEMA3F
CFTR	65.5089	-2.40743	0.215049	-11.1948	4.32547618042842e-29	1.5792011556111e-28	CFTR
ANKIB1	4666.9	0.24735	0.0583635	4.23811	2.25413934626636e-05	3.43838672868428e-05	ANKIB1
CYP51A1	119.163	0.787816	0.115473	6.82248	8.94814509343465e-12	1.83600445306662e-11	CYP51A1
KRIT1	385.116	0.115374	0.0494928	2.33113	0.0197467	0.0246898	KRIT1
RAD52	559.396	-0.134941	0.0612282	-2.2039	0.0275311	0.034022	RAD52
BAD	526.786	0.777686	0.093572	8.31109	9.48253149497335e-17	2.34030672501364e-16	BAD
LAP3	7506.46	0.136162	0.0646121	2.10737	0.0350851	0.0429642	LAP3
CD99	10860.4	-0.48902	0.0839288	-5.82661	5.6565403017885e-09	1.03082892708879e-08	CD99
HS3ST1	310.196	-1.15814	0.0868689	-13.332	1.50791482531185e-40	7.55862495928772e-40	HS3ST1
AOC1	129.571	2.94965	0.21343	13.8202	1.92545679868749e-43	1.03815397438243e-42	AOC1
WNT16	7.4014	-0.697039	0.18141	-3.84233	0.000121872	0.000178285	WNT16
HECW1	42.3816	-0.84602	0.149725	-5.65048	1.59996309752488e-08	2.86118953794322e-08	HECW1
MAD1L1	24.4964	-0.0521614	0.122345	-0.426345	0.669856	0.697813	MAD1L1
LASP1	20175.1	0.872043	0.0877729	9.93522	2.92521065020157e-23	8.92776247104162e-23	LASP1
SNX11	1755.78	0.265423	0.0577789	4.59377	4.35310172343463e-06	6.90315922794382e-06	SNX11
TMEM176A	2563.56	-0.0381581	0.132122	-0.288809	0.772727	0.794493	TMEM176A
M6PR	4007.27	0.0944436	0.0604052	1.5635	0.117935	0.136619	M6PR
KLHL13	736.613	-3.70348	0.152241	-24.3264	1.03146117496825e-130	2.88287869898093e-129	KLHL13
CYP26B1	458.791	-3.02967	0.132021	-22.9483	1.53249013191328e-116	3.43605373434266e-115	CYP26B1
ICA1	2939.68	0.937721	0.0696834	13.4569	2.80548955625969e-41	1.43506137587712e-40	ICA1
DBNDD1	2518.46	1.91862	0.10265	18.6909	5.86783499373197e-78	6.5221593465653e-77	DBNDD1
ALS2	1846.25	-0.0948818	0.0469736	-2.0199	0.0433939	0.0526969	ALS2
CASP10	709.664	-1.50506	0.0941695	-15.9825	1.6921081233977e-57	1.25948879935283e-56	CASP10
CFLAR	5253.92	-1.39451	0.0555031	-25.1249	2.66036078767271e-139	8.38587991982982e-138	CFLAR
TFPI	1524.3	-1.8629	0.134803	-13.8194	1.94750858708367e-43	1.0497335860267e-42	TFPI
NDUFAF7	709.288	-0.0738595	0.0374131	-1.97416	0.0483636	0.0584908	NDUFAF7
RBM5	3907.57	-0.312492	0.0512576	-6.0965	1.08415336078989e-09	2.04283326324348e-09	RBM5
MTMR7	126.691	0.730206	0.126558	5.76973	7.93993999954515e-09	1.43747490260588e-08	MTMR7
SLC7A2	14179.6	1.86386	0.181971	10.2426	1.27742933353635e-24	4.05396674776073e-24	SLC7A2
ARF5	5587.35	0.706731	0.0640314	11.0373	2.52621153735111e-28	8.97875107462418e-28	ARF5
SARM1	290.882	0.0980264	0.103209	0.949788	0.34222	0.374326	SARM1
POLDIP2	7524.95	0.537889	0.0604067	8.90446	5.36477362596318e-19	1.42917068234497e-18	POLDIP2
PLXND1	10070.9	-0.160677	0.076676	-2.09553	0.0361238	0.0441739	PLXND1
AK2	7698.48	0.127782	0.0436941	2.92447	0.00345045	0.00457396	AK2
CD38	377.675	-0.989142	0.1651	-5.99118	2.08329660983518e-09	3.87231351727282e-09	CD38
FKBP4	17172.5	1.84726	0.077364	23.8775	5.24727924964326e-126	1.36227729139743e-124	FKBP4
KDM1A	6283.23	0.278562	0.0430791	6.4663	1.00434230807708e-10	1.97247944309854e-10	KDM1A
RBM6	4297.91	-0.19099	0.0532645	-3.58568	0.000336204	0.000478258	RBM6
CAMKK1	753.169	0.112226	0.0833751	1.34604	0.178289	0.20236	CAMKK1
RECQL	1515.01	-0.277683	0.080629	-3.44396	0.000573255	0.000802029	RECQL
VPS50	1993.54	0.0321378	0.0626059	0.513334	0.607718	0.63766	VPS50
HSPB6	403.002	-5.45584	0.165422	-32.9814	1.50106107012059e-238	2.82431604028565e-236	HSPB6
ARHGAP33	753.874	1.13378	0.0988612	11.4684	1.90191743775845e-30	7.18821601916122e-30	ARHGAP33
NDUFAB1	3297.02	0.849702	0.0597513	14.2207	6.82082045348714e-46	3.89021231551855e-45	NDUFAB1
PDK4	5895.99	-4.23058	0.14612	-28.9528	2.59061213443517e-184	1.8046283231136e-182	PDK4
SLC22A16	15.9977	-0.933791	0.184948	-5.04895	4.44239445968729e-07	7.43699699906005e-07	SLC22A16
ZMYND10	671.106	2.97846	0.130884	22.7566	1.23506179240862e-114	2.65815009118511e-113	ZMYND10
ABCB5	57.305	-5.17051	0.193363	-26.74	1.61584702624227e-157	6.95538303678011e-156	ABCB5
ARX	70.7749	1.08945	0.286284	3.80548	0.000141531	0.000206383	ARX
SLC25A13	1694.83	0.228984	0.0560596	4.08466	4.41422954852145e-05	6.62642733098083e-05	SLC25A13
ST7	1442.37	0.150506	0.0525451	2.86433	0.00417896	0.00550767	ST7
CDC27	4246.31	0.144386	0.0532688	2.71051	0.00671799	0.00872111	CDC27
SLC4A1	5.3461	-1.79987	0.232914	-7.72762	1.09577254019108e-14	2.49861876949367e-14	SLC4A1
CALCR	35.9583	-1.7502	0.180375	-9.70311	2.92435910001315e-22	8.67986305648724e-22	CALCR
HCCS	1405.05	0.232336	0.0531695	4.36972	1.24404332841125e-05	1.92627766071382e-05	HCCS
DVL2	1807.82	-0.0762327	0.0495123	-1.53967	0.12364	0.142811	DVL2
PRSS22	799.897	1.4161	0.11777	12.0243	2.64720382122316e-33	1.08889152447924e-32	PRSS22
UPF1	8152.22	0.313311	0.0430059	7.2853	3.20956819626585e-13	6.952032892244e-13	UPF1
SKAP2	1989.8	-1.44988	0.0844255	-17.1735	4.19489905076268e-66	3.70935574493554e-65	SKAP2
SLC25A5	12867.2	0.441267	0.0582271	7.57839	3.49870115671657e-14	7.82342499525045e-14	SLC25A5
MCUB	1279.52	0.19508	0.0686579	2.84133	0.00449257	0.00590352	MCUB
HOXA11	66.8939	-0.288485	0.165485	-1.74327	0.0812858	0.0958364	HOXA11
POLR2J	1916.79	0.915494	0.0803646	11.3918	4.5962990275611e-30	1.72288054122032e-29	POLR2J
DHX33	1624.6	-0.0712387	0.049799	-1.43052	0.152566	0.1745	DHX33
MEOX1	468.639	-3.7395	0.163549	-22.8648	1.04189131038449e-115	2.29934199586787e-114	MEOX1
THSD7A	362.532	-1.70134	0.109056	-15.6007	7.2008567088333e-55	5.10379944826861e-54	THSD7A
LIG3	2912.32	1.11201	0.0635518	17.4977	1.49073337513283e-68	1.38883996067123e-67	LIG3
RPAP3	2145.38	0.452141	0.041232	10.9658	5.5820651042515e-28	1.96448650631882e-27	RPAP3
ACSM3	261.787	-2.78772	0.125401	-22.2306	1.73937760083447e-109	3.46565290314736e-108	ACSM3
AC004381.6	539.063	0.917404	0.0759346	12.0815	1.32278300561964e-33	5.48684378081e-33	AC004381.6
CIAPIN1	2423.7	0.290513	0.0506906	5.7311	9.97830904314576e-09	1.79972446236242e-08	CIAPIN1
SPPL2B	2179.51	0.691499	0.0790595	8.74656	2.19949637409841e-18	5.73471547481001e-18	SPPL2B
FAM214B	1345.58	0.0780408	0.0603736	1.29263	0.196138	0.221421	FAM214B
COPZ2	1078.06	-1.28489	0.111876	-11.485	1.57004375070779e-30	5.94622712059925e-30	COPZ2
PRKAR2B	4597.68	-2.14084	0.123374	-17.3524	1.89094513539297e-67	1.72904006342972e-66	PRKAR2B
MSL3	1875.42	-0.460767	0.0415969	-11.077	1.62304048593514e-28	5.80825723702006e-28	MSL3
CREBBP	8306.79	-0.0190771	0.051861	-0.367851	0.712985	0.738895	CREBBP
TSPOAP1	1389.44	0.109602	0.11828	0.926634	0.354117	0.386496	TSPOAP1
MPO	16.9715	-2.12334	0.145348	-14.6087	2.47254842069377e-48	1.5047176134072e-47	MPO
PON1	26.5817	0.915488	0.237478	3.85504	0.000115712	0.000169518	PON1
GCFC2	1106.72	-0.330018	0.04884	-6.75713	1.40753223162908e-11	2.86131329466055e-11	GCFC2
WDR54	838.428	1.3564	0.0834151	16.2608	1.87169587323124e-59	1.45177736431549e-58	WDR54
CROT	1916.01	0.344979	0.0953948	3.61633	0.00029881	0.000426494	CROT
ABCB4	119.523	0.32222	0.0911952	3.5333	0.00041041	0.00058045	ABCB4
KMT2E	5576.46	-0.350732	0.0597757	-5.86746	4.42515975476145e-09	8.11205209764475e-09	KMT2E
RHBDD2	6075.1	0.96184	0.0684719	14.0472	8.01053762691412e-45	4.45868625278468e-44	RHBDD2
SOX8	394.012	-3.25552	0.160391	-20.2974	1.356475634619e-91	1.99011549898966e-90	SOX8
IBTK	4609.8	0.238168	0.0558795	4.26218	2.02445024596808e-05	3.09419711119476e-05	IBTK
ZNF195	1476.69	0.0163067	0.0533726	0.305526	0.759966	0.782827	ZNF195
MYCBP2	4493.81	-1.40937	0.0798881	-17.6418	1.17660981445556e-69	1.11903625448819e-68	MYCBP2
FBXL3	3313.38	-0.637969	0.0608338	-10.4871	9.9042941484299e-26	3.25582263153808e-25	FBXL3
ITGAL	1555.04	0.633706	0.115745	5.47502	4.37471161565275e-08	7.66319816654942e-08	ITGAL
PDK2	1442.77	-0.62121	0.0825979	-7.5209	5.44001653291588e-14	1.20873802948926e-13	PDK2
ITGA3	6068.4	-0.33878	0.103072	-3.28683	0.00101323	0.00139439	ITGA3
ZFX	3809.64	0.261626	0.0700937	3.73251	0.000189581	0.000274041	ZFX
LAMP2	16269.4	0.0394494	0.05418	0.728117	0.466542	0.499933	LAMP2
ITGA2B	64.9401	0.892248	0.135617	6.57915	4.73131247993417e-11	9.41875917007838e-11	ITGA2B
ASB4	16.8593	-1.60633	0.208261	-7.71307	1.22824889679113e-14	2.79545711626573e-14	ASB4
GDE1	5267.73	0.429418	0.0524381	8.18905	2.63297896587327e-16	6.37919807595288e-16	GDE1
C19orf60	1101.41	0.704189	0.110132	6.39406	1.61536739269135e-10	3.15046701047337e-10	C19orf60
CRLF1	486.376	-0.91534	0.178598	-5.12513	2.97338087586614e-07	5.0168414870512e-07	CRLF1
OSBPL7	663.509	0.127097	0.0825345	1.53993	0.123578	0.14275	OSBPL7
TMEM98	2823.2	-0.501746	0.10138	-4.94916	7.45350485589103e-07	1.23152197288491e-06	TMEM98
YBX2	555.479	1.09377	0.144157	7.5873	3.26631391766817e-14	7.3154369016274e-14	YBX2
KRT33A	13.2034	1.51765	0.27473	5.52415	3.31079338965634e-08	5.83086848930019e-08	KRT33A
MAP3K14	911.844	-0.831471	0.0736039	-11.2966	1.36442795908238e-29	5.05525267584499e-29	MAP3K14
ABCC8	700.955	1.56532	0.184175	8.49906	1.91134188732444e-17	4.82088181116065e-17	ABCC8
CACNG3	0.472026	0.271973	0.382687	0.710693	0.477275	0.510534	CACNG3
TMEM132A	5627.12	1.83905	0.111541	16.4876	4.50252608403759e-61	3.61370288301539e-60	TMEM132A
AP2B1	23743.5	0.787733	0.0683624	11.5229	1.0115366946856e-30	3.84776077838828e-30	AP2B1
TAC1	42.2759	-1.47632	0.242456	-6.08903	1.13594610445158e-09	2.13733529405627e-09	TAC1
ZNF263	2629.89	0.596755	0.0453779	13.1508	1.6838306242906e-39	8.1885405605989e-39	ZNF263
CX3CL1	5668.41	-4.09157	0.125786	-32.5281	4.26583107029244e-232	7.48612335229878e-230	CX3CL1
SPATA20	3985.44	0.903229	0.0878901	10.2768	8.96564716181083e-25	2.86220091569371e-24	SPATA20
CACNA1G	97.2913	-2.11606	0.167219	-12.6545	1.05685036720683e-36	4.79934711418062e-36	CACNA1G
TNFRSF12A	2858.1	0.491701	0.114803	4.28299	1.84396833502138e-05	2.82547780056042e-05	TNFRSF12A
DLX6	40.3654	-0.944806	0.211088	-4.47589	7.60952867669079e-06	1.1916045292002e-05	DLX6
MAP3K9	1048.56	0.533169	0.088017	6.05757	1.38194870577370e-09	2.59031999887806e-09	MAP3K9
RALA	4777.15	0.0773309	0.0421804	1.83334	0.0667522	0.0794454	RALA
BAIAP2L1	1872.28	0.962977	0.0770077	12.5049	7.01468090630741e-36	3.11951611162321e-35	BAIAP2L1
KDM7A	2451.98	-0.649593	0.0815376	-7.9668	1.62840873855153e-15	3.83386066657689e-15	KDM7A
ETV1	893.601	-1.69965	0.106296	-15.9898	1.50494961691923e-57	1.12201125238533e-56	ETV1
AGK	1719.41	0.1956	0.0450131	4.34541	1.39013151090081e-05	2.14647125257621e-05	AGK
ALDH3B1	960.444	0.524753	0.0978754	5.36144	8.25625935490656e-08	1.42613088667802e-07	ALDH3B1
TTC22	706.11	-0.127202	0.148042	-0.85923	0.390214	0.423085	TTC22
PHTF2	2122.55	0.484184	0.0614716	7.87654	3.36574257271266e-15	7.82723849319302e-15	PHTF2
CCL26	19.1162	-0.38587	0.138751	-2.78102	0.00541877	0.0070788	CCL26
FARP2	2217.3	0.196872	0.0578294	3.40436	0.000663197	0.000923829	FARP2
USH1C	25.4335	-0.592509	0.23066	-2.56875	0.0102066	0.013086	USH1C
GGCT	2510.57	1.16708	0.0819986	14.2329	5.72374249552123e-46	3.27268246509267e-45	GGCT
DBF4	900.517	1.00191	0.0612008	16.3708	3.08948307608731e-60	2.43568706789069e-59	DBF4
TBXA2R	162.23	0.224312	0.0858614	2.61249	0.00898849	0.0115617	TBXA2R
IFRD1	542.926	-1.02634	0.0782402	-13.1178	2.60377418488896e-39	1.25951451493264e-38	IFRD1
LGALS14	3.56854	0.0630203	0.334092	0.188632	0.850382	0.865365	LGALS14
COX10	926.073	-0.127254	0.0459494	-2.76943	0.00561549	0.00732949	COX10
GTF2IRD1	2225.35	1.17708	0.0541653	21.7313	1.03841639145132e-104	1.8876631036233e-103	GTF2IRD1
PAF1	4830.1	0.490472	0.0616051	7.96154	1.69905790268492e-15	3.99607033271939e-15	PAF1
VPS41	3866	0.125568	0.048503	2.58887	0.00962903	0.012363	VPS41
ARHGAP44	468.86	-0.266878	0.112387	-2.37465	0.0175657	0.0220748	ARHGAP44
ELAC2	3989.75	-0.0365737	0.0452614	-0.808054	0.419059	0.452078	ELAC2
SCIN	949.124	1.31741	0.185716	7.0937	1.30575464165067e-12	2.7697963696846e-12	SCIN
ARSD	5944.64	0.449395	0.0743768	6.04213	1.52091887682642e-09	2.84525322068051e-09	ARSD
PNPLA4	1822.06	0.492183	0.0712378	6.90901	4.88050280667886e-12	1.01151552038038e-11	PNPLA4
MYH13	31.0515	0.126515	0.150945	0.838152	0.401946	0.434927	MYH13
ADIPOR2	9911.4	0.684135	0.0893978	7.6527	1.96801750094864e-14	4.45028960597368e-14	ADIPOR2
CDKL3	33.1573	0.898079	0.0836207	10.7399	6.6105135492415e-27	2.24545845500105e-26	CDKL3
UPP2	13.8083	-0.495323	0.155172	-3.19208	0.00141252	0.00192646	UPP2
PRSS21	241.91	0.492472	0.251077	1.96144	0.0498281	0.0601782	PRSS21
MARK4	2612.84	0.629538	0.0573667	10.9739	5.09994008923755e-28	1.79689201870028e-27	MARK4
PROM1	4387.46	-3.4802	0.210116	-16.5633	1.28451986747123e-61	1.0442660178716e-60	PROM1
CCDC124	2706.65	0.633601	0.0921929	6.87255	6.30636631088435e-12	1.30141894549921e-11	CCDC124
CEACAM21	86.3008	-0.269306	0.123836	-2.17471	0.0296521	0.0365391	CEACAM21
PAFAH1B1	7332.78	-0.409487	0.0456149	-8.97705	2.78129238168146e-19	7.51241190736546e-19	PAFAH1B1
NOS2	54.3206	-0.480008	0.113423	-4.23204	2.31585883567703e-05	3.53164602355795e-05	NOS2
DNAH9	61.9504	-1.18753	0.187995	-6.31684	2.66960303854652e-10	5.16625225919972e-10	DNAH9
KIAA0100	10119.9	0.195649	0.073242	2.67126	0.00755663	0.00977712	KIAA0100
SLC13A2	407.413	-2.42411	0.250058	-9.69417	3.19221960264126e-22	9.4549172294394e-22	SLC13A2
GAS7	2986.31	-1.84224	0.0933095	-19.7433	9.15729425302025e-87	1.21725985005006e-85	GAS7
TRAPPC6A	1631.27	1.17699	0.0933593	12.6071	1.92971892118214e-36	8.68968665938691e-36	TRAPPC6A
MATK	276.678	-0.502105	0.154621	-3.24733	0.00116494	0.00159812	MATK
CEACAM7	53.4948	1.44122	0.22505	6.404	1.51356547658508e-10	2.95444743456196e-10	CEACAM7
CD79B	193.489	-1.2483	0.163206	-7.64862	2.03148214791059e-14	4.58868572791043e-14	CD79B
SCN4A	248.608	-4.07669	0.155836	-26.1602	7.54169862963556e-151	2.81479635356807e-149	SCN4A
ST7L	713.445	0.164479	0.0473546	3.47335	0.000514009	0.000721851	ST7L
TKTL1	7.10331	-2.84034	0.200251	-14.1839	1.15296144613897e-45	6.53906132799326e-45	TKTL1
PAX6	69.3547	1.90491	0.247405	7.69956	1.36531326189057e-14	3.10122368920532e-14	PAX6
RPUSD1	1684.09	1.49084	0.0786138	18.9641	3.37820453594375e-80	3.91712903338688e-79	RPUSD1
RHBDF1	3126.42	0.827489	0.0688207	12.0238	2.66323669056761e-33	1.09474623512499e-32	RHBDF1
LUC7L	2528.4	0.628199	0.0715822	8.7759	1.69537076201567e-18	4.43679549434298e-18	LUC7L
CACNA2D2	987.425	2.12591	0.119544	17.7835	9.48422514500583e-71	9.24167608764022e-70	CACNA2D2
BAIAP3	1064.55	1.68331	0.151082	11.1417	7.86016877531101e-29	2.84127431804716e-28	BAIAP3
TSR3	1803.23	0.802162	0.078327	10.2412	1.29620743024388e-24	4.11141498251322e-24	TSR3
PIGQ	3612.71	1.61228	0.0821883	19.6169	1.10874753572666e-85	1.44334887835572e-84	PIGQ
CRAMP1	1361.47	0.39543	0.0605085	6.53511	6.35621988665374e-11	1.25835089653235e-10	CRAMP1
TEAD3	2518.39	-0.132732	0.0567893	-2.33727	0.0194254	0.024313	TEAD3
SELE	677.955	-2.69098	0.168889	-15.9334	3.71666955250945e-57	2.74738501429121e-56	SELE
DNAJC11	1707.37	0.0397312	0.0479844	0.828003	0.407669	0.440597	DNAJC11
FMO3	336.85	-1.65805	0.165002	-10.0486	9.31437885164897e-24	2.88570240063564e-23	FMO3
MYLIP	2964.67	-0.193559	0.0676045	-2.86311	0.00419507	0.00552691	MYLIP
NOX1	71.4574	1.29067	0.0896642	14.3945	5.6049631135481e-47	3.29774925162368e-46	NOX1
E2F2	614.657	2.17001	0.104701	20.7257	2.03069567376821e-95	3.15961012292784e-94	E2F2
PSMB1	8609.54	0.270322	0.0602051	4.49002	7.12167251867396e-06	1.11703029510415e-05	PSMB1
SYN1	126.3	2.65751	0.163066	16.2972	1.03386016802058e-59	8.05334269165328e-59	SYN1
JARID2	2682.06	0.556598	0.062423	8.91654	4.81071810861363e-19	1.28438291691497e-18	JARID2
CDKL5	1406.89	-0.495566	0.0864719	-5.73095	9.98715684275937e-09	1.80114228791701e-08	CDKL5
CAMK1G	25.1189	1.00396	0.146935	6.83265	8.33577795979502e-12	1.7124750511506e-11	CAMK1G
CDK11A	56.1957	0.343008	0.0979108	3.50327	0.000459578	0.000647204	CDK11A
NADK	3469.48	-0.117364	0.0487934	-2.40533	0.0161579	0.0203687	NADK
TFAP2B	4010.17	-0.189681	0.252299	-0.75181	0.452165	0.485439	TFAP2B
TFAP2D	0.439755	-0.572811	0.714291	-0.801929	0.422594	0.455595	TFAP2D
DLEC1	77.9775	-0.590973	0.132666	-4.45459	8.40546870044414e-06	1.31275209012328e-05	DLEC1
CYTH3	2570.14	-1.01364	0.0761621	-13.309	2.05301811420892e-40	1.0257222447968e-39	CYTH3
ADAM22	587.264	-0.684441	0.110518	-6.19304	5.90155910489164e-10	1.12525444236708e-09	ADAM22
SYPL1	8666.7	-0.0729477	0.0610255	-1.19536	0.231945	0.259373	SYPL1
CYB561	12003.3	1.59272	0.0790254	20.1545	2.45712707666265e-90	3.51174833799295e-89	CYB561
SPAG9	6069.75	-0.403963	0.071896	-5.61872	1.92382001609672e-08	3.42786674936848e-08	SPAG9
CELSR3	873.335	2.95836	0.141543	20.9008	5.2622057000234e-97	8.3658986264048e-96	CELSR3
AASS	790.16	-1.89707	0.0917269	-20.6817	5.06110579162432e-95	7.79495711417177e-94	AASS
PLEKHG6	980.554	-0.905577	0.104926	-8.6306	6.10301714325173e-18	1.56639243259018e-17	PLEKHG6
SS18L2	962.772	0.52142	0.0591561	8.8143	1.20432827603585e-18	3.17174536304909e-18	SS18L2
MPND	565.65	0.727667	0.0798314	9.11505	7.86376908995577e-20	2.15919436829822e-19	MPND
MGST1	11018.7	-1.24365	0.127787	-9.73225	2.19677749830889e-22	6.54799708012992e-22	MGST1
CRY1	1554.25	-0.153964	0.0530702	-2.90114	0.00371812	0.00491592	CRY1
PGLYRP1	3.04329	-0.721859	0.210472	-3.42972	0.000604203	0.000843583	PGLYRP1
NFIX	9585.27	-0.936363	0.105155	-8.90463	5.35650605946904e-19	1.42717652688131e-18	NFIX
ST3GAL1	7530.64	1.21707	0.100711	12.0848	1.27109104319848e-33	5.2772253479107e-33	ST3GAL1
MMP25	280.488	1.59629	0.159496	10.0083	1.40109181098865e-23	4.32094062898847e-23	MMP25
IL32	2516.41	-0.0791234	0.118352	-0.668541	0.503788	0.537227	IL32
PKD1	2777.9	-0.595324	0.0766012	-7.77174	7.74162471694619e-15	1.77681580368442e-14	PKD1
MAPK8IP2	1904.02	3.32653	0.148236	22.4409	1.57209615957898e-111	3.24573834937511e-110	MAPK8IP2
MED24	6866.5	0.674688	0.0952693	7.08191	1.42180811967313e-12	3.00897727181753e-12	MED24
RHOBTB2	990.908	-0.160188	0.0706895	-2.26608	0.0234467	0.0291562	RHOBTB2
HEATR5B	3174.79	-0.00830729	0.0540492	-0.153699	0.877847	0.890831	HEATR5B
SEC62	10850.1	-0.13765	0.0509354	-2.70244	0.00688317	0.00893045	SEC62
RPS20	47582.3	-0.498609	0.0813884	-6.1263	8.99475063016001e-10	1.70134929786558e-09	RPS20
CSDE1	40776.5	-0.764908	0.0504857	-15.151	7.46557027353146e-52	4.92781638561384e-51	CSDE1
UBE3C	6764.47	0.180127	0.0509088	3.53823	0.000402824	0.000570183	UBE3C
REV3L	1872.99	-1.17665	0.0845269	-13.9204	4.76128100375001e-44	2.6017407065701e-43	REV3L
TENM1	92.8045	-2.7347	0.182568	-14.9791	1.00575164625682e-50	6.49539040899974e-50	TENM1
PAX7	171.676	2.40176	0.432282	5.556	2.76029029418615e-08	4.88017612701651e-08	PAX7
MASP2	79.7797	-1.10345	0.119176	-9.25897	2.06417880733204e-20	5.75516764629042e-20	MASP2
IYD	192.661	0.363045	0.251143	1.44557	0.148299	0.169938	IYD
FAM76A	887.365	-0.577596	0.0420557	-13.7341	6.34710546423487e-43	3.37827418570285e-42	FAM76A
TRAF3IP3	438.705	-0.192797	0.117682	-1.63829	0.101362	0.118238	TRAF3IP3
POMT2	1552.05	0.186316	0.0502763	3.70583	0.000210699	0.000303846	POMT2
VTA1	3255.93	0.186006	0.0533212	3.4884	0.000485913	0.000683235	VTA1
MLXIPL	336.539	-3.35847	0.17491	-19.2011	3.62431110054574e-82	4.33752799318428e-81	MLXIPL
BAZ1B	8869.69	0.377667	0.0463158	8.15418	3.51545927432502e-16	8.46781671053265e-16	BAZ1B
RANBP9	3179.2	0.549405	0.0594157	9.2468	2.3131872445068e-20	6.43861223112607e-20	RANBP9
ETV7	396.553	1.41579	0.126868	11.1595	6.43376178904637e-29	2.33583820194719e-28	ETV7
SPRTN	991.951	0.368523	0.050792	7.25552	4.00117383469017e-13	8.63490879235311e-13	SPRTN
METTL13	3328.36	0.585555	0.0506911	11.5514	7.26073718918555e-31	2.76997730852478e-30	METTL13
DYRK4	883.712	0.13798	0.0717049	1.92428	0.0543194	0.0653171	DYRK4
ZNF207	7823.49	0.236499	0.0378259	6.25231	4.04432489631429e-10	7.76896891723314e-10	ZNF207
UQCRC1	8585.4	0.392546	0.0640493	6.12881	8.8539912771079e-10	1.67489837063118e-09	UQCRC1
STARD3NL	1738.19	0.051424	0.0435008	1.18214	0.237151	0.264821	STARD3NL
CD9	23758.4	0.982576	0.0723363	13.5835	5.02045845479503e-42	2.61347368107428e-41	CD9
HHATL	6.73177	-3.09103	0.248242	-12.4517	1.36948630870391e-35	6.03440237087277e-35	HHATL
NCAPD2	5944.07	0.552656	0.0620617	8.90495	5.34109654735079e-19	1.42369436374616e-18	NCAPD2
IFFO1	603.916	-1.04493	0.0840608	-12.4307	1.78115247030924e-35	7.81625720981341e-35	IFFO1
GIPR	188.92	1.10788	0.133594	8.29293	1.10491237233038e-16	2.71958944132188e-16	GIPR
PHF7	323.749	-0.00581122	0.0699808	-0.0830402	0.93382	0.941662	PHF7
SEMA3G	2247.04	-2.9567	0.114065	-25.9211	3.85490011014651e-148	1.37413636543523e-146	SEMA3G
NISCH	5673.38	-0.459995	0.0518916	-8.86455	7.68155157390377e-19	2.03714033384652e-18	NISCH
STAB1	3274.68	-1.2266	0.0973997	-12.5935	2.29289182127857e-36	1.03022079345532e-35	STAB1
FUZ	878.586	0.589229	0.0780298	7.55133	4.30825012611224e-14	9.59603039439522e-14	FUZ
SLC6A13	5.21849	0.568821	0.202569	2.80803	0.00498457	0.00653	SLC6A13
IDS	381.569	-0.221788	0.0805029	-2.75503	0.00586871	0.00765344	IDS
PRSS3	18.5058	-1.39777	0.213837	-6.53662	6.29257796064153e-11	1.24609041835647e-10	PRSS3
ZNF200	705.2	0.435635	0.0419329	10.3889	2.78631723121078e-25	9.02130136363808e-25	ZNF200
CD4	3830.33	-0.459898	0.096491	-4.76623	1.87704952256641e-06	3.03490705495743e-06	CD4
LRRC23	657.725	0.878138	0.0790704	11.1058	1.17606711824953e-28	4.22693993209377e-28	LRRC23
[truncated: 17,984 more rows]

## Sheet: clusterD_vs_normal_results - Co
	baseMean	log2FoldChange	lfcSE	stat	pvalue	padj	gene
[truncated: 18,251 more rows]

[truncated: 1 more sheets: clusterE_vs_normal_results - Co]
