# Supplementary material for: Functional Analysis of the PI3K/AKT/mTOR Pathway Inhibitor, Gedatolisib, Plus Fulvestrant with and Without Palbociclib in Breast Cancer Models
Source: Int J Mol Sci. 2025 Jun 18;26(12):5844. doi: 10.3390/ijms26125844 (PMC12193243; doi:10.3390/ijms26125844)
Supplement: Supplementary file 1 [file ijms-26-05844-s001.zip › Broege_ijms-3683463_Supplementary data S2-S17-rev.xlsx]

## Sheet: Supp Data S2
	Supplementary data S2. Cell lines PCA coordinates
		PC1	PC2	PC3	PC4	PC5
	MCF7	-33.1498	-8.10497	-12.9043	8.84789	-4.14413
	EFM19	-30.2874	-6.46385	-1.57692	-3.67594	-4.95341
	BT474	-27.7986	-7.97237	-1.61319	-6.30107	-5.82057
	HCC1500	-36.7846	-26.672	-10.538	-3.29916	-4.62537
	CAMA1	-34.4795	-8.34252	-7.52674	1.60792	-6.57725
	MDAMB175VII	-15.4787	-15.416	11.5652	-17.7084	-15.0521
	T47D	-31.0473	-8.4943	-4.73307	-5.82885	-10.592
	HCC1428	-25.4783	-8.69409	-7.04807	2.24117	-4.80224
	ZR751	-23.8345	-11.8297	4.58554	-8.27215	-11.0038

## Sheet: Supp Data S3
	Supp Data S3. Cell viability and growth rate (GR) analysis in MCF7 treated with gedatolib, palbociclib, and/or fulvestrant for 6 days
	Endpoint cell viability (% inhibition)
			No Geda					Geda 4 nM					Geda 12 nM					Geda 37 nM
		Fulv (nM)	0	37	111	333		0	37	111	333		0	37	111	333		0	37	111	333
	Palbo (nM)	0	0	0.292985	0.298765	0.275633		0.0507346	0.506219	0.490324	0.520367		0.384476	0.616941	0.635009	0.668624		0.733524	0.802925	0.826159	0.817522
		12	0.071136	0.399133	0.36026	0.385017		0.179048	0.543125	0.513122	0.547631		0.480893	0.650926	0.6748	0.688565		0.756637	0.819369	0.82723	0.819887
		37	0.138908	0.389626	0.403664	0.403206		0.299168	0.521372	0.560116	0.583846		0.526233	0.661941	0.664155	0.695477		0.769584	0.824177	0.821195	0.828627
		111	0.290711	0.46571	0.470179	0.489148		0.456587	0.599722	0.605927	0.614486		0.623712	0.672946	0.705608	0.707914		0.789091	0.812989	0.823669	0.823727
		333	0.385797	0.528949	0.509498	0.503068		0.55485	0.634222	0.612354	0.633468		0.652239	0.725561	0.699763	0.720903		0.793719	0.823489	0.834636	0.83589
	GR values
			No Geda					Geda 4 nM					Geda 12 nM					Geda 37 nM
		Fulv (nM)	0	37	111	333		0	37	111	333		0	37	111	333		0	37	111	333
	Palbo (nM)	0	1.00351	0.7344	0.7284	0.751079		0.958338	0.494266	0.514109	0.476498		0.635334	0.345261	0.318054	0.267045		0.158189	0.0234375	-0.0280184	-0.00857415
		12	0.94171	0.620623	0.663474	0.636203		0.844158	0.446439	0.484582	0.440526		0.524033	0.292773	0.256551	0.234284		0.114808	-0.014187	-0.0312396	-0.0146174
		37	0.882182	0.630768	0.615401	0.615323		0.727533	0.47402	0.423465	0.391066		0.468234	0.275577	0.273053	0.222444		0.0894913	-0.0251756	-0.0178269	-0.0349984
		111	0.735424	0.542337	0.536823	0.513689		0.553467	0.36796	0.359225	0.347056		0.332785	0.257931	0.20427	0.200578		0.0492802	-0.0010081	-0.0249723	-0.0254011
		333	0.634031	0.463483	0.488298	0.49671		0.429585	0.317572	0.350005	0.318994		0.290447	0.169714	0.214238	0.178117		0.0399211	-0.0247327	-0.05059	-0.0542468

## Sheet: Supp Data S4
	Supplementary data S4. Colony formation assay in MCF7 cells treated with gedatolisib, fulvestrant, and/or palbociclib for 72 hours or 6 days
	MCF7 (72 hours treatment)						MCF7 (6 days treatment)
	Drug (nM)			Colony growth (RU)			Drug (nM)			Colony growth (RU)
	Fulv	Palbo	Geda	Average	SEM		Fulv	Palbo	Geda	Average	SEM
	0	0	0	1	0.208781		0	0	0	1	0.160678
	0	0	12	1.09232	0.0887647		0	0	12	0.893423	0.0845736
	0	0	37	0.738209	0.158212		0	0	37	0.325814	0.0431733
	0	0	111	0.245552	0.0368486		0	0	111	0.100925	0.00560034
	0	111	0	0.975839	0.0969154		0	111	0	0.636154	0.0928471
	0	111	12	0.801187	0.0872291		0	111	12	0.281349	0.0285716
	0	111	37	0.479844	0.11026		0	111	37	0.186663	0.0100464
	0	111	111	0.186151	0.0386074		0	111	111	0.116265	0.00526765
	1.4	0	0	0.875701	0.152358		1.4	0	0	0.534018	0.103444
	1.4	0	12	0.63714	0.0782523		1.4	0	12	0.301409	0.0276429
	1.4	0	37	0.406556	0.0641581		1.4	0	37	0.170255	0.00892199
	1.4	0	111	0.151704	0.0166443		1.4	0	111	0.109811	0.00271841
	1.4	111	0	0.58698	0.102533		1.4	111	0	0.28538	0.0308976
	1.4	111	12	0.41334	0.0701962		1.4	111	12	0.179574	0.0122699
	1.4	111	37	0.355758	0.070681		1.4	111	37	0.147412	0.00644431
	1.4	111	111	0.146208	0.0233487		1.4	111	111	0.0995872	0.00143374
	111	0	0	0.233309	0.0402773		111	0	0	0.180519	0.0144991
	111	0	12	0.147246	0.00995736		111	0	12	0.0938288	0.00355488
	111	0	37	0.114383	0.00409442		111	0	37	0.0834753	0.0067823
	111	0	111	0.0929132	0.00540635		111	0	111	0.0627304	0.00187538
	111	111	0	0.181561	0.00485202		111	111	0	0.12478	0.0131296
	111	111	12	0.132843	0.00578217		111	111	12	0.0850602	0.00613052
	111	111	37	0.137479	0.0120624		111	111	37	0.0919211	0.0101247
	111	111	111	0.0928851	0.00181837		111	111	111	0.0728088	0.00404601

## Sheet: Supp data S5
	Supplementary data S5. Flow cytometry analysis of p4EBP1, pRB, and Cyclin D1 in MCF7 or HCC1428 cells treated with gedatolisib, fulvestrant, and/or palbociclib for 24-72 hours
	MCF7			p4EBP1 median (RU)					HCC1428			p4EBP1 median (RU)
	Drug (nM)			24h		72h			Drug (nM)			24h		72h
	Fulv	Palbo	Geda	Average	StD	Average	StD		Fulv	Palbo	Geda	Average	StD	Average	StD
	0	0	0	1	0.100675	1	0.034296		0	0	0	1	0.0459985	1	0.0223108
	0	0	37	0.47121	0.0193067	0.320008	0.0151508		0	0	12	0.753207	0.0401063	0.907036	0.0280905
	0	0	111	0.184741	0.0407931	0.0105148	0.0331073		0	0	37	0.423348	0.0052682	0.35137	0.0159385
	0	37	0	0.883629	0.100582	1.04632	0.0227262		0	37	0	0.755791	0.0141901	0.97802	0.0280905
	0	37	37	0.389519	0.0152585	0.433489	0.0903436		0	37	12	0.678583	0.00849709	0.890286	0.129798
	0	37	111	0.0944622	0.00467097	0.0168634	0.0342296		0	37	37	0.423409	0.0126607	0.485367	0.0092461
	0	111	0	0.635253	0.0538718	1.1362	0.0297404		0	111	0	0.683991	0.049793	1.1802	0.0281786
	0	111	37	0.383133	0.00124559	0.278941	0.0474163		0	111	12	0.64037	0.0183537	0.815068	0.0311726
	0	111	111	0.114279	0.0214865	0.0174586	0.00084171		0	111	37	0.368192	0.00339884	0.284932	0.0362799
	1.4	0	0	0.557965	0.0778495	0.747942	0.00364741		12	0	0	0.721783	0.0155497	0.864134	0.0202534
	1.4	0	37	0.236045	0.0261574	0.222994	0.0182371		12	0	12	0.621143	0.0151248	0.663512	0.0301159
	1.4	0	111	0.0746449	0.0158813	-0.0372979	0.0109422		12	0	37	0.340674	0.020393	0.255355	0.0451738
	1.4	37	0	0.651547	0.00653936	0.870747	0.0162731		12	37	0	0.630877	0.0236219	0.934994	0.0274741
	1.4	37	37	0.0788286	0.217979	0.239064	0.0246902		12	37	12	0.542194	0.0356878	0.611208	0.00774912
	1.4	37	111	0.0251018	0.0224206	0.0180538	0.0179565		12	37	37	0.321627	0.0099416	0.204919	0.0719435
	1.4	111	0	0.50556	0.0161927	0.982442	0.00364741		12	111	0	0.637726	0.0173341	1.07042	0.0168191
	1.4	111	37	0.272157	0.0473325	0.293026	0.031985		12	111	12	0.550245	0.0159745	0.670423	0.0339024
	1.4	111	111	0.179676	0.0616568	0.0791588	0.0235679		12	111	37	0.308589	0.00101965	0.234184	0.024216
	111	0	0	0.500716	0.0386133	0.723738	0.0137479		111	0	0	0.541413	0.011641	0.679577	0.00810135
	111	0	37	0.254101	0.0249118	0.196211	0.0336684		111	0	12	0.442395	0.00484334	0.487298	0.0191967
	111	0	111	0.0871959	0.00809635	0.0261879	0.0193593		111	0	37	0.272959	0.0306745	0.226712	0.0037865
	111	37	0	0.538809	0.0121445	0.861422	0.0103811		111	37	0	0.519903	0.0276156	0.747011	0.0125923
	111	37	37	0.392161	0.0800293	0.315048	0.0575169		111	37	12	0.53937	0.00722253	0.544022	0.0143535
	111	37	111	0.192447	0.0205523	0.155143	0.00028057		111	37	37	0.266711	0.0352629	0.250498	0.019637
	111	111	0	0.610591	0.0214865	0.979863	0.122329		111	111	0	0.559798	0.0152098	0.678331	0.0343427
	111	111	37	0.349004	0.0283372	0.292233	0.0123451		111	111	12	0.46739	0.0563357	0.599689	0.0261533
	111	111	111	0.232742	0.0376791	0.177165	0.00448912		111	111	37	0.256376	0.0155497	0.24396	0.0123281
	MCF7			pRB median (RU)					HCC1428			pRB median (RU)
	Drug (nM)			24h		72h			Drug (nM)			24h		72h
	Fulv	Palbo	Geda	Average	StD	Average	StD		Fulv	Palbo	Geda	Average	StD	Average	StD
	0	0	0	1	0.0665471	1	0.0140922		0	0	0	1	0.0358192	1	0.0445611
	0	0	12	0.578513	0.00427255	0.853675	0.0623736		0	0	12	0.601323	0.0235465	1.00557	0.0291206
	0	0	37	0.384017	0.0196954	0.352755	0.0244173		0	0	37	0.278041	0.0125904	0.226872	0.0279407
	0	37	0	0.761974	0.0110722	1.10408	0.0282789		0	37	0	0.767864	0.0108956	1.3374	0.0256752
	0	37	12	0.510887	0.00523648	0.78994	0.0662822		0	37	12	0.513322	0.0248782	1.28601	0.0336987
	0	37	37	0.235797	0.0527816	0.208836	0.0069461		0	37	37	0.237764	0.0151933	0.300327	0.0240233
	0	111	0	0.472275	0.0453046	0.714751	0.0607725		0	111	0	0.559548	0.0455798	1.32743	0.0536631
	0	111	12	0.428561	0.0120361	0.585766	0.0374383		0	111	12	0.578595	0.105687	1.2198	0.0184069
	0	111	37	0.242742	0.0372806	0.167512	0.0535674		0	111	37	0.276671	0.0232439	0.28087	0.0144423
	1.4	0	0	0.474357	0.0518437	0.446859	0.0639747		12	0	0	0.374387	0.0109561	0.739988	0.0156222
	1.4	0	12	0.201035	0.0474409	0.154009	0.00824113		12	0	12	0.281593	0.0138616	0.532172	0.032094
	1.4	0	37	0.131291	0.00836273	0.0755226	0.0017895		12	0	37	0.192993	0.00357132	0.187792	0.00523888
	1.4	37	0	0.291486	0.015501	0.468753	0.0336709		12	37	0	0.300041	0.00387398	1.192	0.0178877
	1.4	37	12	0.152881	0.0291523	0.177401	0.00878269		12	37	12	0.29255	0.00066584	1.03641	0.085002
	1.4	37	37	0.103861	0.00422044	0.0838307	0.00280198		12	37	37	0.225223	0.0139221	0.317715	0.0200116
	1.4	111	0	0.185451	0.00586173	0.263963	0.0036261		12	111	0	0.298842	0.0203384	1.17668	0.00207667
	1.4	111	12	0.148294	0.0156313	0.145584	0.0119614		12	111	12	0.274702	0.0121062	0.854225	0.074949
	1.4	111	37	0.112961	0.0146413	0.106391	0.0101719		12	111	37	0.230231	0.0058715	0.232846	0.0031622
	111	0	0	0.131788	0.00703407	0.123923	0.0262068		111	0	0	0.249877	0.0162223	0.262949	0.0262888
	111	0	12	0.105851	0.00703407	0.0955021	0.00395574		111	0	12	0.251675	0.00786902	0.220031	0.0118465
	111	0	37	0.103916	0.000234469	0.0649501	0.00445021		111	0	37	0.212383	0.00762689	0.176612	0.00953381
	111	37	0	0.119225	0.00453307	0.200128	0.0220862		111	37	0	0.225523	0.0199147	0.279369	0.000235985
	111	37	12	0.135602	0.0195651	0.172906	0.00181305		111	37	12	0.228647	0.000968494	0.249199	0.00117993
	111	37	37	0.134828	0.0153968	0.0735413	0.0204616		111	37	37	0.223425	0.0130747	0.192264	0.00184069
	111	111	0	0.148073	0.00177154	0.168128	0.0299035		111	111	0	0.249492	0.00296601	0.287078	0.0049085
	111	111	12	0.139046	0.00296994	0.115265	0.024794		111	111	12	0.23404	0.00375292	0.244427	0.00113273
	111	111	37	0.113477	0.00343888	0.0939537	0.00911234		111	111	37	0.209558	0.00266336	0.19707	0.00759873
	MCF7			Cyclin D1 median (RU)					HCC1428			Cyclin D1 median (RU)
	Drug (nM)			24h		72h			Drug (nM)			24h		72h
	Fulv	Palbo	Geda	Average	StD	Average	StD		Fulv	Palbo	Geda	Average	StD	Average	StD
	0	0	0	1	0.0438893	1	0.075349		0	0	0	1	0.0429548	1	0.0337011
	0	0	12	0.956993	0.0742448	0.903559	0.0155193		0	0	12	0.870244	0.00937984	1.03646	0.0453492
	0	0	37	0.709306	0.0318314	0.810019	0.0450331		0	0	37	0.686416	0.00347401	0.792875	0.123986
	0	37	0	1.106	0.0529268	1.38874	0.0304395		0	37	0	1.1045	0.000512831	1.37461	0.0261623
	0	37	12	1.00885	0.0637143	1.192	0.0377545		0	37	12	0.980506	0.0261875	1.31639	0.0653403
	0	37	37	0.75672	0.0120374	0.898682	0.0616959		0	37	37	0.717614	0.0302901	1.08476	0.0417961
	0	111	0	1.15788	0.0223625	1.5392	0.00235965		0	111	0	1.02659	0.0297276	1.60463	0.0994504
	0	111	12	0.932064	0.00809913	1.40552	0.0282432		0	111	12	1.0825	0.117356	1.52242	0.0634889
	0	111	37	0.79044	0.016164	0.981454	0.0784494		0	111	37	0.712128	0.0136975	0.962875	0.0178779
	1.4	0	0	0.800005	0.0230474	0.876516	0.0197485		12	0	0	0.762041	0.0196695	1.02237	0.0471071
	1.4	0	12	0.747651	0.0188009	0.787802	0.0317283		12	0	12	0.714069	0.00188589	0.974128	0.00835922
	1.4	0	37	0.625157	0.0228248	0.563654	0.0106366		12	0	37	0.464816	0.0145578	0.525088	0.0168119
	1.4	37	0	0.881853	0.0310609	1.05826	0.0692286		12	37	0	0.749513	0.0129035	1.60332	0.000467518
	1.4	37	12	0.858897	0.0511632	0.896333	0.0152107		12	37	12	0.727171	0.000132343	1.67347	0.0885666
	1.4	37	37	0.664096	0.0247768	0.560112	0.0384805		12	37	37	0.48241	0.0330859	0.911119	0.0558029
	1.4	111	0	1.00379	0.0173455	1.30257	0.0143213		12	111	0	0.778266	0.0137968	1.95236	0.0317538
	1.4	111	12	0.900523	0.032328	0.931886	0.00199663		12	111	12	0.726609	0.0349387	1.78564	0.0586454
	1.4	111	37	0.541929	0.0230303	0.559252	0.00709711		12	111	37	0.462173	0.0133336	0.596732	0.0298276
	111	0	0	0.614382	0.00785941	0.829951	0.00210554		111	0	0	0.479333	0.00775863	0.675213	0.0184389
	111	0	12	0.565539	0.0403929	0.710703	0.0218359		111	0	12	0.467226	0.0108522	0.571476	0.0253395
	111	0	37	0.465566	0.034554	0.471629	0.0185505		111	0	37	0.378067	0.00277921	0.410269	0.00976177
	111	37	0	0.73426	0.0696902	0.996817	0.00117983		111	37	0	0.485428	0.0332182	0.731902	0.00301082
	111	37	12	0.577671	0.000428072	0.683211	0.0290601		111	37	12	0.413183	0.0116131	0.620442	0.03037
	111	37	37	0.508318	0.0194002	0.477327	0.037101		111	37	37	0.369422	0.0112326	0.428544	0.014624
	111	111	0	0.77424	0.0338348	0.991003	0.0302036		111	111	0	0.497698	0.0151368	0.70855	0.00630214
	111	111	12	0.666542	0.00775667	0.692349	0.0023415		111	111	12	0.482995	0.0139622	0.618948	0.000691926
	111	111	37	0.516212	0.00374991	0.445677	0.00620771		111	111	37	0.382465	0.00810603	0.42861	0.0285186

## Sheet: Supp Data S6
	Supplementary data S6. Flow cytometry analysis of cell proliferation in MCF7 or HCC1428 cells treated with gedatolisib, fulvestrant, and/or palbociclib for 24-72 hours
	MCF7			EdU+ cells (RU)					% cells in G0/G1 phase					% cells in S phase					% cells in G2/M phase
	Drug (nM)			24h		72h			24h		72h			24h		72h			24h		72h
	Fulv	Palbo	Geda	Average	StD	Average	StD		Average	StD	Average	StD		Average	StD	Average	StD		Average	StD	Average	StD
	0	0	0	1	0.0218211	1	0.0318539		0.5665	0.0060172	0.518925	0.00679283		0.26565	0.00806577	0.3366	0.0127617		0.167825	0.0138384	0.144375	0.00790248
	0	0	12	0.620836	0.0535978	0.854649	0.0207713		0.64745	0.0072832	0.5652	0.00410122		0.1613	0.0066468	0.27205	0.0167584		0.19125	0.01393	0.16275	0.0126572
	0	0	37	0.480795	0.0194683	0.560621	0.0184199		0.66765	0.0140714	0.6518	0.000989949		0.11895	0.000919239	0.17705	0.0103945		0.21345	0.0130815	0.17115	0.00940452
	0	37	0	0.317471	0.00721047	0.651933	0.0574151		0.7201	0.00438406	0.6115	0.0384666		0.0865	0.00169706	0.2232	0.0181019		0.19335	0.0026163	0.16525	0.020294
	0	37	12	0.2138	0.00961396	0.504642	0.00862206		0.73605	0.00233345	0.65335	0.00487904		0.0505	0.00325269	0.16825	0.00162635		0.21345	0.00558614	0.1784	0.00650538
	0	37	37	0.203093	0.00985431	0.120964	0.000587868		0.74415	0.00700036	0.7696	0.0179605		0.0453	0.00296985	0.03885	0.00219203		0.21055	0.00997021	0.1916	0.0200818
	0	111	0	0.102821	0.00312454	0.376611	0.0254743		0.75635	0.00487904	0.72245	0.00784889		0.02535	0.00162635	0.13145	0.00954594		0.2182	0.00325269	0.1461	0.00169706
	0	111	12	0.102821	0.0410997	0.249688	0.048989		0.75465	0.0103945	0.74265	0.0168999		0.02475	0.00813173	0.0852	0.0154149		0.22055	0.00233345	0.17215	0.00148492
	0	111	37	0.156016	0.00528768	0.0225856	0.00450699		0.73225	0.0197283	0.80455	0.00162635		0.03405	0.00247487	0.00695	0.00120208		0.2337	0.0222032	0.1885	0.000424264
	1.4	0	0	0.633413	0.0463874	0.617154	0.0113654		0.6427	0.00296985	0.6204	0.0059397		0.16295	0.0109602	0.20895	0.000777817		0.19435	0.00799031	0.17065	0.00516188
	1.4	0	12	0.39327	0.0245156	0.383955	0.0405629		0.6996	0.00410122	0.6874	0.0125865		0.09525	0.00954594	0.1198	0.0162635		0.20525	0.0136472	0.1928	0.00367696
	1.4	0	37	0.307104	0.00456663	0.134543	0.000587868		0.7101	0.0128693	0.7675	0.00820244		0.07155	0.00219203	0.0413	0.00169706		0.2183	0.010748	0.19125	0.00982878
	1.4	37	0	0.139021	0.00865256	0.348621	0.0242985		0.74105	0.0152028	0.7194	0.000707107		0.03535	0.00190919	0.12005	0.00799031		0.2236	0.0132936	0.16055	0.0072832
	1.4	37	12	0.124405	0.000480698	0.153111	0.0127371		0.7301	0.000989949	0.7799	0.00268701		0.029	0.00127279	0.0514	0.00113137		0.24095	0.00219203	0.1687	0.00155563
	1.4	37	37	0.169443	0.031005	0.0151032	0.0048989		0.72795	0.00940452	0.8012	0.00537401		0.03775	0.00982878	0.00395	0.000777817		0.2343	0.000424264	0.19485	0.00615183
	1.4	111	0	0.0667913	0.010335	0.104476	0.0395831		0.76045	0.00106066	0.79585	0.00417193		0.01675	0.00487904	0.0378	0.0140007		0.22275	0.00388909	0.16635	0.0181726
	1.4	111	12	0.0878654	0.000240349	0.0299293	0.00117574		0.7464	0.0079196	0.80925	0.00120208		0.01865	7.07107e-05	0.01025	0.000494975		0.2349	0.0079196	0.1805	0.000707107
	1.4	111	37	0.162814	0.00961396	0.00152418	0.00215551		0.7309	0.0110309	0.82485	0.030052		0.03965	0.00473762	0.0006	0.000848528		0.22945	0.00629325	0.1746	0.0308299
	111	0	0	0.371346	0.0156227	0.296661	0.013129		0.688	0.0019799	0.7286	0.0229103		0.09205	0.0053033	0.09715	0.00572756		0.21995	0.0033234	0.17425	0.0171827
	111	0	12	0.279232	0.00937361	0.147014	0.00254743		0.7008	0.00353553	0.7663	0.00947523		0.06415	0.00318198	0.0479	0.0019799		0.2351	0.000282843	0.18585	0.00756604
	111	0	37	0.257138	0.0189876	0.0353332	0.00803419		0.70915	0.00799031	0.8139	0.00169706		0.05845	0.00742462	0.01045	0.00176777		0.23235	0.000494975	0.17565	7.07107e-05
	111	37	0	0.0700204	0.0139402	0.110434	0.00568272		0.76595	0.0106773	0.79055	0.00233345		0.01695	0.00190919	0.0395	0.00282843		0.2171	0.00876812	0.17	0.00509117
	111	37	12	0.102991	0.000961396	0.0563946	0.0048989		0.7501	0.0124451	0.8202	0.0156978		0.0246	0	0.01835	0.000212132		0.22535	0.0125158	0.16145	0.0159099
	111	37	37	0.168933	0.00576838	0.0065124	0.00450699		0.7498	0.00636396	0.83785	0.000919239		0.0381	0.000282843	0.0015	0.00127279		0.2121	0.00608112	0.1606	0.00226274
	111	111	0	0.0477566	0.0136999	0.029098	0.00979779		0.7662	0.0267286	0.8033	0.00721249		0.01075	0.00431335	0.01035	0.00360624		0.2231	0.022486	0.1863	0.010748
	111	111	12	0.0956832	0.00697012	0.00374117	0.000979779		0.7532	0.00296985	0.8389	0.00989949		0.02185	0.00431335	0.00085	0.000353553		0.22495	0.0072832	0.16025	0.0103945
	111	111	37	0.159755	0.0124981	0.000692809	0.000979779		0.74695	0.00799031	0.8366	0.00169706		0.03795	0.00304056	0	0		0.2152	0.0110309	0.1634	0.00169706
	HCC1428			EdU+ cells (RU)					% cells in G0/G1 phase					% cells in S phase					% cells in G2/M phase
	Drug (nM)			24h		72h			24h		72h			24h		72h			24h		72h
	Fulv	Palbo	Geda	Average	StD	Average	StD		Average	StD	Average	StD		Average	StD	Average	StD		Average	StD	Average	StD
	0	0	0	1	0.0111439	1	0.028341		0.68055	0.00413481	0.646825	0.0124036		0.2138	0.003367	0.263875	0.00652042		0.10565	0.003367	0.0893	0.0063293
	0	0	12	0.760146	0.0182994	0.944667	0.0186187		0.72065	0.0072832	0.6485	0.0110309		0.16265	0.0131522	0.25215	0.00601041		0.1167	0.0131522	0.0994	0.00494975
	0	0	37	0.44183	0.0365989	0.354512	0.00539673		0.7781	0.0173948	0.81415	0.0127986		0.09455	0.0092631	0.0943	0.00254558		0.12735	0.0092631	0.09155	0.010253
	0	37	0	0.278791	0.00499075	0.762641	0.0623323		0.83965	0.00219203	0.7241	0.00721249		0.05895	0.000777817	0.20065	0.0161927		0.10145	0.000777817	0.0753	0.00905097
	0	37	12	0.162334	0.0019963	0.738409	0.0124125		0.86505	0.00487904	0.72055	0.0072832		0.0335	0.00346482	0.19525	0.00219203		0.10145	0.00346482	0.0842	0.00509117
	0	37	37	0.0809317	0.0106469	0.119443	0.028063		0.86685	0.0222739	0.90115	0.0190212		0.0163	0.0248194	0.0318	0.00721249		0.11685	0.0248194	0.0672	0.0120208
	0	111	0	0.0496412	0.000998151	0.612479	0.024825		0.8957	0.00579828	0.76195	0.00982878		0.0095	0.00551543	0.16295	0.00629325		0.0948	0.00551543	0.0751	0.00353553
	0	111	12	0.0479944	0.0186322	0.65331	0.00971412		0.89135	0.0241123	0.75395	0.0013435		0.00895	0.0200818	0.17395	0.0013435		0.0997	0.0200818	0.07215	0.000212132
	0	111	37	0.0470533	0.00532347	0.02614	0.00566657		0.89085	0.0194454	0.9397	0.00296985		0.00835	0.020294	0.0061	0.00141421		0.10085	0.020294	0.05415	0.00162635
	12	0	0	0.60887	0.00731977	0.82656	0.0113331		0.7656	0.000707107	0.71125	0.00502046		0.12905	0.00304056	0.2166	0.00353553		0.10535	0.00304056	0.0722	0.00141421
	12	0	12	0.449594	0.00698706	0.776569	0.0469516		0.8043	0.0173948	0.7276	0.0127279		0.09555	0.0174655	0.20405	0.0135057		0.10015	0.0174655	0.06835	0.000777817
	12	0	37	0.285849	0.00565619	0.0225148	0.00539673		0.81885	0.00742462	0.93375	0.0013435		0.06105	0.00657609	0.0055	0.00183848		0.12015	0.00657609	0.06075	0.000494975
	12	37	0	0.0912834	0.00465804	0.754055	0.00485706		0.88405	0.011243	0.73575	0.00219203		0.0184	0.00982878	0.19795	0.00247487		0.09755	0.00982878	0.0663	0.0046669
	12	37	12	0.0686978	0.00332717	0.583667	0.0590942		0.8934	0.00325269	0.78395	0.025668		0.0142	0.00254558	0.1545	0.016122		0.0924	0.00254558	0.0615	0.00961665
	12	37	37	0.0531702	0.00133087	0.0165999	0.00188886		0.8747	0.0059397	0.9391	0.00127279		0.0109	0.00551543	0.00375	0.000353553		0.1144	0.00551543	0.05715	0.00162635
	12	111	0	0.0277614	0.00598891	0.598741	0.0118728		0.9037	0.0268701	0.77885	0.00572756		0.0044	0.0253851	0.1581	0.00282843		0.09195	0.0253851	0.06305	0.00289914
	12	111	12	0.0310552	0.00332717	0.266743	0.00971412		0.88905	0.00586899	0.863	0.00961665		0.00605	0.00523259	0.07065	0.00289914		0.1049	0.00523259	0.06625	0.00671751
	12	111	37	0.0392895	0.00632162	0.011639	0.00134918		0.88555	0.00869741	0.9308	0.0059397		0.0079	0.0101116	0.0025	0.000282843		0.10655	0.0101116	0.0667	0.00622254
	111	0	0	0.295259	0.000998151	0.0801374	0		0.8355	0.00537401	0.9239	0.00296985		0.06085	0.00544472	0.02025	0.000353553		0.10365	0.00544472	0.0558	0.00268701
	111	0	12	0.251735	0.00865064	0.0288113	0.00350788		0.83835	0.00148492	0.93445	0.00247487		0.05145	0.00247487	0.00735	0.00120208		0.11015	0.00247487	0.0582	0.00367696
	111	0	37	0.243971	0.0409242	0.00228964	0.00215869		0.84895	0.0248194	0.9507	0.0115966		0.0519	0.016617	0.0003	0.000424264		0.09915	0.016617	0.04895	0.0111016
	111	37	0	0.0421127	0.00565619	0.0410227	0.0137617		0.8999	0.00438406	0.9316	0.00494975		0.0076	0.00381838	0.01095	0.00374767		0.0925	0.00381838	0.0575	0.00127279
	111	37	12	0.0376426	0.00665434	0.0131654	0.0051269		0.9155	0.00848528	0.9356	0.00212132		0.0073	0.00989949	0.0025	0.00113137		0.0772	0.00989949	0.06195	0.000919239
	111	37	37	0.0529349	0.00831792	0.00190803	0.00107935		0.89835	0.00417193	0.95165	0.00855599		0.0106	0.00254558	0.0001	0.000141421		0.0911	0.00254558	0.0482	0.00876812
	111	111	0	0.0197624	0.00266174	0.0202251	0.00323804		0.90545	0.00289914	0.94965	0.00106066		0.00355	0.00339411	0.00445	7.07107e-05		0.091	0.00339411	0.0459	0.000989949
	111	111	12	0.0232914	0.00166358	0.0057241	0.00539673		0.91365	0.00601041	0.94895	0.00106066		0.00425	0.00586899	0.00075	0.00106066		0.08205	0.00586899	0.05035	7.07107e-05
	111	111	37	0.0456417	0.0119778	0.00114482	0		0.89415	0.00997021	0.94545	0.0111016		0.009	0.00770746	0.00015	0.000212132		0.09685	0.00770746	0.0544	0.0113137

## Sheet: Supp Data S7
	Supplementary data S7. Flow cytometry analysis of cell death and apoptosis in MCF7 or HCC1428 cells treated with gedatolisib, fulvestrant, and/or palbociclib for 24-72 hours
	MCF7			Zombie+ (%parent)					Live ClPARP (%parent)					Live ClPARP (%grandparent)					Zombie+ plus ClPARP (%grandparent)
	Drug (nM)			24h		72h			24h		72h			24h		72h			24h		72h
	Fulv	Palbo	Geda	Average	StD	Average	StD		Average	StD	Average	StD		Average	StD	Average	StD		Average	StD	Average	StD
	0	0	0	NA	NA	0.124675	0.0181981		NA	NA	0.02215	0.00231012		NA	NA	0.01935	0.00169214		NA	NA	0.144025	0.0194731
	0	0	37	NA	NA	0.1846	0.0137179		NA	NA	0.09725	0.00459619		NA	NA	0.07925	0.00233345		NA	NA	0.26385	0.0160513
	0	0	111	NA	NA	0.2128	0.00226274		NA	NA	0.156	0.00735391		NA	NA	0.1228	0.00551543		NA	NA	0.3356	0.00777817
	0	111	0	NA	NA	0.18195	0.00601041		NA	NA	0.0475	0.0046669		NA	NA	0.03875	0.00346482		NA	NA	0.2207	0.00947523
	0	111	37	NA	NA	0.19435	0.0116673		NA	NA	0.0965	0.0132936		NA	NA	0.0778	0.0118794		NA	NA	0.27215	0.000212132
	0	111	111	NA	NA	0.2248	0.013435		NA	NA	0.19665	0.0122329		NA	NA	0.15225	0.00671751		NA	NA	0.37705	0.0201525
	0	1000	0	NA	NA	0.21615	0.0238295		NA	NA	0.048	0.00141421		NA	NA	0.03765	7.07107e-05		NA	NA	0.2538	0.0237588
	0	1000	37	NA	NA	0.18275	0.00898026		NA	NA	0.1117	0.00579828		NA	NA	0.09125	0.00572756		NA	NA	0.274	0.00325269
	0	1000	111	NA	NA	0.2295	0.00905097		NA	NA	0.2428	0.00339411		NA	NA	0.18705	0.000494975		NA	NA	0.41655	0.00954594
	1.4	0	0	NA	NA	0.16765	0.0180312		NA	NA	0.044	0.00113137		NA	NA	0.0366	0.00169706		NA	NA	0.20425	0.0163342
	1.4	0	37	NA	NA	0.1959	0.0118794		NA	NA	0.1288	0.00735391		NA	NA	0.10345	0.00431335		NA	NA	0.29935	0.0161927
	1.4	0	111	NA	NA	0.2239	0.00169706		NA	NA	0.2448	0.013435		NA	NA	0.19	0.0100409		NA	NA	0.4139	0.011738
	1.4	111	0	NA	NA	0.19235	0.00388909		NA	NA	0.0606	0.0181019		NA	NA	0.0489	0.014425		NA	NA	0.24125	0.0183141
	1.4	111	37	NA	NA	0.1972	0.00438406		NA	NA	0.16785	0.00742462		NA	NA	0.1347	0.00523259		NA	NA	0.3319	0.00961665
	1.4	111	111	NA	NA	0.24	0.00381838		NA	NA	0.2637	0.00523259		NA	NA	0.2003	0.00296985		NA	NA	0.4403	0.00678823
	1.4	1000	0	NA	NA	0.19315	0.0173241		NA	NA	0.05865	0.000919239		NA	NA	0.04725	0.00176777		NA	NA	0.2404	0.0155563
	1.4	1000	37	NA	NA	0.1733	0.0264458		NA	NA	0.1462	0.00989949		NA	NA	0.12065	0.00445477		NA	NA	0.29395	0.0309006
	1.4	1000	111	NA	NA	0.2157	0.0175362		NA	NA	0.2485	0.0325269		NA	NA	0.19515	0.0299106		NA	NA	0.41085	0.0123744
	111	0	0	NA	NA	0.15475	0.00841457		NA	NA	0.06265	0.00431335		NA	NA	0.05295	0.00417193		NA	NA	0.2077	0.00424264
	111	0	37	NA	NA	0.1888	0.00579828		NA	NA	0.1456	0.000989949		NA	NA	0.11815	0.00162635		NA	NA	0.30695	0.00417193
	111	0	111	NA	NA	0.24875	0.0130815		NA	NA	0.2547	0.00339411		NA	NA	0.19125	0.000777817		NA	NA	0.44	0.0123037
	111	111	0	NA	NA	0.2288	0.0254558		NA	NA	0.06485	0.0137886		NA	NA	0.0502	0.0123037		NA	NA	0.279	0.0131522
	111	111	37	NA	NA	0.20725	0.0108187		NA	NA	0.13705	0.0103945		NA	NA	0.1086	0.00678823		NA	NA	0.31585	0.017607
	111	111	111	NA	NA	0.26745	0.010253		NA	NA	0.25965	0.0123744		NA	NA	0.19015	0.00629325		NA	NA	0.4576	0.0165463
	111	1000	0	NA	NA	0.2449	0.00183848		NA	NA	0.0727	0.00339411		NA	NA	0.05485	0.00247487		NA	NA	0.29975	0.00431335
	111	1000	37	NA	NA	0.20985	0.0214253		NA	NA	0.16245	0.0101116		NA	NA	0.12825	0.00445477		NA	NA	0.3381	0.0258801
	111	1000	111	NA	NA	0.27565	0.00162635		NA	NA	0.25305	0.00360624		NA	NA	0.18335	0.00304056		NA	NA	0.459	0.00141421
	HCC1428			Zombie+ (% parent)					Live ClCasp3 (%parent)					Live ClCasp3 (% grandparent)					Zombie+ plus Live ClCasp3 (% grandparent)
	Drug (nM)			24h		72h			24h		72h			24h		72h			24h		72h
	Fulv	Palbo	Geda	Average	StD	Average	StD		Average	StD	Average	StD		Average	StD	Average	StD		Average	StD	Average	StD
	0	0	0	0.065375	0.00233292	0.0711	0.00513355		0.1089	0.00767072	0.0943	0.00566216		0.101725	0.00690815	0.0876	0.00565862		0.1671	0.00904913	0.1587	0.00235089
	0	0	37	0.0738	0.00282843	0.18815	0.00106066		0.17055	0.0280721	0.11005	0.00586899		0.15795	0.0265165	0.08935	0.00487904		0.23175	0.0236881	0.2775	0.00381838
	0	0	111	0.0905	0.000707107	0.247	0.00311127		0.2707	0.000707107	0.1423	0.0086267		0.2462	0.000848528	0.1071	0.00608112		0.3367	0.000141421	0.3541	0.00919239
	0	37	0	0.0723	0.000707107	0.05815	0.00120208		0.07775	0.00898026	0.04085	0.0013435		0.07215	0.00841457	0.0385	0.00127279		0.14445	0.00770746	0.09665	0.00247487
	0	37	37	0.084	0.00622254	0.1593	0.000989949		0.1729	0.00282843	0.0792	0.00735391		0.15835	0.00374767	0.06655	0.00615183		0.24235	0.00247487	0.22585	0.00714178
	0	37	111	0.0917	0.0115966	0.25665	0.00120208		0.2587	0.0123037	0.14135	0.00459619		0.2349	0.00820244	0.105	0.00325269		0.3266	0.019799	0.36165	0.00445477
	0	111	0	0.08965	0.00219203	0.07295	0.00176777		0.0752	0.0079196	0.031	0.000989949		0.0685	0.00735391	0.0287	0.000848528		0.15815	0.00516188	0.10165	0.0026163
	0	111	37	0.0853	0.0149907	0.18245	0.0132229		0.16435	0.00756604	0.0617	0.0039598		0.15045	0.00940452	0.05045	0.00403051		0.23575	0.00558614	0.2329	0.00919239
	0	111	111	0.0972	0.00141421	0.29085	0.00304056		0.2979	0.0147078	0.13355	0.00318198		0.269	0.0137179	0.0947	0.00268701		0.3662	0.0123037	0.38555	0.000353553
	12	0	0	0.07655	0.0129401	0.0556	0.00509117		0.07725	0.0126572	0.01605	0.000353553		0.07125	0.0106773	0.01515	0.000212132		0.1478	0.0236174	0.07075	0.0053033
	12	0	37	0.09005	0.00162635	0.1371	0.00169706		0.1742	0.00537401	0.057	0.00565685		0.15845	0.00459619	0.04915	0.00502046		0.2485	0.00622254	0.18625	0.0033234
	12	0	111	0.10745	0.0053033	0.23345	0.0289207		0.25085	0.0236881	0.119	0.0140007		0.224	0.022486	0.09105	0.0072832		0.33145	0.0171827	0.3245	0.0362039
	12	37	0	0.0838	0.0152735	0.0633	0.00424264		0.05245	0.00346482	0.0143	0.00113137		0.04805	0.00233345	0.0134	0.00113137		0.13185	0.017607	0.0767	0.00311127
	12	37	37	0.1076	0.0179605	0.15095	0.00586899		0.1346	0.0574171	0.0537	0.0111723		0.1196	0.0487904	0.04565	0.00982878		0.2272	0.0667509	0.1966	0.0039598
	12	37	111	0.1371	0.0019799	0.2713	0.00636396		0.28225	0.0318905	0.12655	0.000494975		0.2435	0.0270115	0.0922	0.000424264		0.3806	0.0289914	0.3635	0.0059397
	12	111	0	0.09455	0.00247487	0.0699	0.00749533		0.07525	0.00445477	0.02015	0.00275772		0.0682	0.00424264	0.0187	0.00240416		0.16275	0.00176777	0.0886	0.00989949
	12	111	37	0.11775	0.0108187	0.16475	0.00374767		0.17285	0.0241123	0.05265	0.00106066		0.15235	0.0194454	0.04395	0.000636396		0.2701	0.0302642	0.2087	0.00438406
	12	111	111	0.1227	0.00579828	0.30655	0.00289914		0.29825	0.0381131	0.1479	0.00749533		0.26155	0.0317491	0.10255	0.00572756		0.38425	0.0375474	0.4091	0.00282843
	111	0	0	0.0883	0.00212132	0.108	0.00707107		0.07095	0.00388909	0.0403	0.00452548		0.0647	0.00367696	0.03595	0.00431335		0.153	0.00155563	0.14395	0.00275772
	111	0	37	0.1049	0.0121622	0.18695	0.00247487		0.17785	0.010253	0.08665	0.00813173		0.1591	0.00692965	0.07045	0.00685894		0.264	0.0190919	0.2574	0.00438406
	111	0	111	0.111	0.00127279	0.3043	0.000848528		0.28235	0.0103945	0.1839	0.0113137		0.25095	0.00883883	0.12795	0.00770746		0.36195	0.0101116	0.43225	0.00855599
	111	37	0	0.08755	0.00205061	0.1191	0.0138593		0.0665	0.00961665	0.037	0.00989949		0.0607	0.00890955	0.0325	0.00820244		0.14825	0.00685894	0.1516	0.0220617
	111	37	37	0.1312	0.0155563	0.21055	0.0236881		0.1404	0.0046669	0.1014	0.0106066		0.12195	0.00190919	0.0799	0.0059397		0.25315	0.0174655	0.29045	0.0296278
	111	37	111	0.11405	0.00445477	0.3427	0.0086267		0.2928	0.031537	0.186	0.0138593		0.25945	0.0292035	0.1222	0.00749533		0.3735	0.0247487	0.4649	0.016122
	111	111	0	0.1052	0.00806102	0.1271	0.0147078		0.0666	0.0019799	0.03525	0.00346482		0.0596	0.00127279	0.0307	0.00254558		0.1648	0.00933381	0.1578	0.0172534
	111	111	37	0.1177	0.0137179	0.2336	0.000565685		0.1679	0.00565685	0.1121	0.000424264		0.1481	0.00268701	0.0859	0.000424264		0.2658	0.0164049	0.3195	0.000141421
	111	111	111	0.12635	0.00997021	0.3623	0.0304056		0.31155	0.0170413	0.19535	0.024678		0.2722	0.0179605	0.1242	0.00975807		0.39855	0.00799031	0.4865	0.0401637

## Sheet: Supp Data S8
	Supplementary data S8. Flow cytometry analysis of protein synthesis by OPP incorporation in MCF7 or HCC1428 cells treated with gedatolisib, fulvestrant, and/or palbociclib for 24-72 hours
	MCF7			OPP median (RU)					HCC1428			OPP median (RU)
	Drug (nM)			24h		72h			Drug (nM)			24h		72h
	Fulv	Palbo	Geda	Average	StD	Average	StD		Fulv	Palbo	Geda	Average	StD	Average	StD
	0	0	0	1	0.0325949	1	0.0439007		0	0	0	1	0.0237909	1	0.0171971
	0	0	12	0.797217	0.0510118	0.771386	0.022512		0	0	12	0.599992	0.0115651	0.69284	0.0216006
	0	0	37	0.504673	0.0313682	0.455219	0.0200925		0	0	37	0.469365	0.000449868	0.363007	0.0188164
	0	37	0	0.999973	0.00193804	0.920252	0.0336676		0	37	0	0.84556	0.000659378	1.03713	0.0169987
	0	37	12	0.695239	0.060576	0.775508	0.0382504		0	37	12	0.662612	0.000511243	0.858789	0.01863
	0	37	37	0.508777	0.0338734	0.461053	0.00470162		0	37	37	0.443978	0.000316514	0.439255	0.00217383
	0	111	0	0.965969	0.00536666	0.941333	0.0567404		0	111	0	0.79845	0.00479848	1.00749	0.00357479
	0	111	12	0.661182	0.0277757	0.71139	0.0228948		0	111	12	0.670791	0.0177595	0.791561	0.00706849
	0	111	37	0.496961	0.00308482	0.426449	0.010235		0	111	37	0.427715	0.00970879	0.34113	0.0140177
	1.4	0	0	0.861937	0.00917987	0.917707	0.0166541		12	0	0	0.792304	0.0341087	0.945507	0.0634173
	1.4	0	12	0.635151	0.039002	0.666411	0.0976992		12	0	12	0.568732	0.0143543	0.56076	0.00111567
	1.4	0	37	0.476985	0.0182427	0.388312	0.02523		12	0	37	0.391108	0.0067689	0.269339	0.0302843
	1.4	37	0	0.841632	0.0512657	0.875352	0.0183982		12	37	0	0.756175	0.0344882	0.97941	0.0101467
	1.4	37	12	0.650888	0.026645	0.60097	0.00971249		12	37	12	0.571707	0.0271081	0.545477	4.29725e-05
	1.4	37	37	0.46849	0.00625257	0.358858	0.00480482		12	37	37	0.394118	0.00702436	0.259156	3.87721e-06
	1.4	111	0	0.814503	0.00650306	0.718735	0.0821965		12	111	0	0.697095	0.0163263	0.909011	0.0393431
	1.4	111	12	0.622639	0.00966647	0.548517	0.0212429		12	111	12	0.545365	0.00994272	0.524596	0.0186966
	1.4	111	37	0.453888	0.0288961	0.350656	0.0017216		12	111	37	0.377645	0.00798772	0.24626	0.0122391
	111	0	0	0.72904	0.0101347	0.655074	0.00209816		111	0	0	0.575147	0.000902949	0.517831	0.00292762
	111	0	12	0.579394	0.0252648	0.471926	0.0331474		111	0	12	0.456021	0.0126696	0.356899	0.0107845
	111	0	37	0.41841	0.00012374	0.324513	0.0231581		111	0	37	0.327286	0.014239	0.194865	0.0122484
	111	37	0	0.701054	5.35094e-06	0.624777	0.0320115		111	37	0	0.537338	0.00335473	0.479868	0.015346
	111	37	12	0.521462	0.0255822	0.443536	0.0121209		111	37	12	0.493534	0.00788168	0.36671	0.00851953
	111	37	37	0.393518	0.0161224	0.311132	0.00279502		111	37	37	0.328935	0.00749576	0.200503	0.00702519
	111	111	0	0.654462	0.023011	0.619672	0.00969662		111	111	0	0.541562	0.00199259	0.490999	0.0213331
	111	111	12	0.525442	0.00682244	0.468168	0.0179274		111	111	12	0.451793	0.0173193	0.364389	0.00488691
	111	111	37	0.377619	0.0273165	0.303977	0.00555345		111	111	37	0.322839	0.00609507	0.179233	0.00932793

## Sheet: Supp Data S9
	Supplementary data S9. Analysis of glucose uptake and lactate production in MCF7 or HCC1428 cells treated with gedatolisib, fulvestrant, and/or palbociclib for 24 hours
	MCF7			Glucose uptake (RU)			Lactate produced (RU)
	Drug (nM)			24h			24h
	Fulv	Palbo	Geda	Average	StD		Average	StD
	0	0	0	1	0.0483506		1	0.0278988
	0	0	12	0.818139	9.99011e-05		0.926447	0.0488131
	0	0	37	0.589173	0.0235913		0.712505	0.0783999
	0	111	0	0.77061	0.0751722		0.940821	0.026485
	0	111	12	0.669521	0.0400472		0.808251	0.0152586
	0	111	37	0.49358	0.0816293		0.673617	0.0544038
	111	0	0	0.816122	0.0374828		0.952637	0.0391907
	111	0	12	0.517426	0.0231252		0.712165	0.0575422
	111	0	37	0.438771	0.0282799		0.605258	0.0267228
	111	111	0	0.741109	0.0269152		0.883906	0.10421
	111	111	12	0.568522	0.016982		0.776804	0.0475446
	111	111	37	0.397577	0.0307397		0.609597	0.0328988
	HCC1428			Glucose uptake (RU)			Lactate produced (RU)
	Drug (nM)			24h			24h
	Fulv	Palbo	Geda	Average	StD		Average	StD
	0	0	0	1	0.0326817		1	0.0731105
	0	0	12	0.745465	0.0558129		0.826794	0.0191388
	0	0	37	0.444519	0.0414482		0.665148	0.0325182
	0	111	0	0.81746	0.0534487		0.786821	0.0668866
	0	111	12	0.691149	0.000638313		0.755111	0.0183033
	0	111	37	0.455895	0.00391748		0.69402	0.0159745
	111	0	0	0.531734	0.0204563		0.836014	0.0788947
	111	0	12	0.353714	0.0306684		0.636661	0.116798
	111	0	37	0.272804	0.0297533		0.55701	0.035292
	111	111	0	0.374336	0.00107497		0.756026	0.022272
	111	111	12	0.29356	0.0148784		0.614765	0.0113845
	111	111	37	0.219129	0.0124813		0.559001	0.00748535

## Sheet: Supp Data S10
	Supplementary data S10. Individual tumor volumes in the MCF7 xenograft tumor study
		Vehicle										Fulvestrant (10 mg/kg)										Palbociclib (30 mg/kg)										Gedatolisib (10 mg/kg)										Fulvestrant + Palbociclib
	Group	1	1	1	1	1	1	1	1	1	1	2	2	2	2	2	2	2	2	2	2	3	3	3	3	3	3	3	3	3	3	4	4	4	4	4	4	4	4	4	4	5	5	5	5	5	5	5	5
	Animal	1	2	3	4	5	6	7	8	9	10	1	2	3	4	5	6	7	8	9	10	1	2	3	4	5	6	7	8	9	10	1	2	3	4	5	6	7	8	9	10	1	2	3	4	5	6	7	8
	Day 3	375.6	274.7	269	298.1	382.2	219.3	414	260	251.9	359.8	294.4	252.8	245.1	221.1	295.3	312	263.8	324.8	189.4	316.9	234	317.2	416.2	298.1	291.2	246.4	223	324.5	454	234	216.7	144.9	163.9	206.7	229.1	284.9	178.1	324.6	261.7	156.3	172.9	186.7	284	336.2	209.2	357.7	186.2	303.1
	Day 7		339.6	268.3	393.9	455.4	267.8	501	383.3	318.2	730.8	270.8	202.7	250	241	282	262.9	267.1	354.8	185.1	334.1	239.9	329.7	444.3	367	298.5	202.5	226.9	243	413.1	165.5	183.8	139	136.4	152.9	168.3	262.4	172	261.7	275.6	117	149.5	159.5	203.3	311.7	165.9	301.1	142.2	258.6
	Day 10		376.2	240.1	484.3	550.5	309.3	491.9	351.3	383	788.5	251.2	186.7	188.5	267.1	295.3	258.8	288.9	358.2	205.8	364.9	184	378.9	481.6	300.9	255	161.1	188.5	225.2	423.2	154.2	145.1	120	136.4	165.5	167.8	215.9	159.5	274.7	246.4	107.2	118.3	117.2	164.8	301.9	157.7	284.6	136.4	240.1
	Day 13		468.3	333	647.1	593	370.9	738.1	437.4	511.4	943.2	242.6	196.5	171.1	275.7	390.4	257	277.2	405	229	351.3	288	354.2	482.4	304	207.3	139.5	204.8	161.1	459.4	185	179.5	147.4	132	174.2	165.5	275.6	153	318.2	199.6	102.3	126.5	129	169	253.1	176.4	250.3	159.8	213.6
	Day 15		488.4	329.2	645	710.9	297.7	833.1	505.4	478.2	1119.2	241.9	171.5	203.3	264.3	426.2	280.9	262.9	426	237	458.3	380.8	395.1	451.3	284.5	165.5	128.3	201.7	154.9	454	188.7	173.2	154.7	140.9	190.4	191.1	310.4	178.7	397	247.5	114.3	107.2	121	154.8	253.1	154.8	271.4	122.8	221.8
	Day 17		539	333	792.5	726.8	342.2	799.2	573.3	497.3	1272	250.3	202.5	194.2	305.9	434	287	257.3	397.3	258.8	503.8	360.4	406.8	505.4	281.7	142.9	128.8	201.1	147.9	555	182.7	163.9	143.3	128.3	171.1	157.7	236.9	161.4	366.1	199.6	98.3	99.9	141.5	161.8	205.8	165.9	260.9	138.3	242.5
	Day 20		628.4		855.5	795.8	358.8	928.9	679.8	652.9	1348.8	301.9	183.8	225.5	319.3	469.2	469.8	247	256	258.8	506.9	388.1	415.4	510	343	122.4	109.3	210.8	140.9	555	179.6	186.2	181	163.3	214.2	164.8	197	160.2	411.9	222.1	119.4	114.3	127	169	203.3	151.9	286	162.7	223.9
	Day 22		613.9		899.3	816.4	312.7	1008.1	762.3	696.7	1190	263.9	194.5	231.9	319.3	503.3	253.1	248.9	511.4	268.6	565	470.4	422.7	475.7	316.9	124.7	161.8	204.1	124.7	587.9	112	167	191.1	191.1	190.8	158.4	186.2	182.6	462.8	299.7	118.3	116	135	175.3	191.9	172	288	159	216
	Day 24		705.7		1000.8	788	307.2	921.6	727	686.9	1323.2	264.7	174	238.2	331.3	507	256	271	461.8	264.3	591.7	470.4	415.4	516	339.6	112.7	86	185	117	597.9	166.9	195.2	218.4	193.5	225.5	182.7	156.9	198.6	438.9	285.9	133.2	137.7	146	161.8	210.8	180.2	304	176.1	233.4
	Day 27											264.3	205.3	249	324.8	534.1	269.8	299.4	645	296.4	678	511.4	469.9	516	324.8	93.3	94	184	122.8	790	184	195.2	218.4	191.1	260.9	184	141.3	173	519	278.9	141.3	124.2	145.8	169	223	194.2	351.3	182.7	295.2
	Day 29											273.8	210.9	262.9	358.2	604.7	246.4	283	590	309	729	477.1	480.2	555	411.9	87.4	94.8	189.6	126.9	831.7	162.8	185	270.8	193.5	216.8	213.1	141.3	186.3	550.4	256	150.8	129.7	161.9	182.7	260	215.7	331.7	166.9	302.6
	Day 31											290.2	194	266.9	368.4	583.9	265.7	299.4	557	321.4	770	537.9	464.7	583.1	315	98.3	79.8		133	972	175.3	182.7	253.1	191.6	237.1	200.9	154.7	211.9	657.8	259.2	190.4	132	159.3	186.2	241	224.3	386	193.5	328.1
	Day 34											284.9	208	239	392	648.2	276.9	290.5	714	352.9	809	590	449.1	532.4	307.2	87	105		104	1146	179.6	189.6	270.8	190.4	241.9	208.2	163.9	247.8	681.4	292	174.2	150	164.2	184	272.8	253.1	361.2	170.6	324.6
	Day 37											260.9	213.8	278.7	375.8	671.3	274.7	283	566.7	349.7	828	547.4	484.4	537	337.6	75	81.4		129	1400.9	193	169	324.6	191.5	245.4	175.8	179	239	819.3	222.1	190.8	142.9	150	185	263.9	262.9	398.9	190.4	402
	Day 41											241.9	169	262.9	402.7	709	243.7	321.4	571.4	393.6	903.4	663	520.5	527	309	75.4	83.1		124.7	1809.1	226.9	196	346.9		310	199.6	178.9	220	1017.5	278.4	233.4	137.7	161.7	190.4	287	247.5	443	209.2	428.1
	Day 45											260.9	183.2	289	384.6	775.2	265.7	332.9	629.4	427.8	955.9	892.7	546	544	324.8	87	97.2		108	2016.4	206.4	196	405.8		289	205.9	181.4		1201.7	303.4	252	170.6	163.9	176.4	249.1	262.9	451.3	194	488.4
	Day 48											224.5	171.3	279.9	402.7	822.3	270.8	307.2	694.6	438.9	1019.5	872.9	509.2	624.2	323.2	76.8	80.19		99.2	2258.1	206.4	191.1	400		281.7	190.8	173.8		1485.4	225.2	234.1	151.5	159.3	188	266.9	261.6	537	192.9	566.1
	Day 51											245.4	161.7		397.3	850.1	246.4	307.2	590	467	1010.2	937.7	607.7	581	312	71.2	80.7		111	2258.1	235.6	193.5	470		332.3	188	173.8		1542.6	289.3	279		171.3	185	266.9	267.1	514.4	188
	Day 56											233.4	174		372	862.4	226.9	304.2	634.7	474	1056.8	1029.6	544.9	583.1	326.4	74.1	79.8		114.9	2258.1	281.2	190.4	535.5		347.7	205.9	186.5		1713.5	292.8	275.2		184	184	248.3	287.5	724.8	236.2
	Day 63											213.1	159.3		382.2	967.8	264.7	296.4	707.9	525.3	1169.3	1253.3	536.2	605	328	71.6	75.7		119	2258.1	322.4	196.6	550.9		359.5	210	161.1		2161.5	306.6	278.4		181.3	182.7	247.5	307.2	808	243
	Day 70											197.1	159		357.7	1135.1	210.8	268.3	810.8	636.5	1333	1222.4	583.3	654.3	323.2	61.8	84.5		113.4	2258.1	406.9	163.9	517.4		397	188	185.7		2161.5	288.7	320.3		183.2	196	228	373.4	961.8	186.2
		Tumor starting volume at day 0 was ~ 230 mm3 for all groups
		Red text indicates mice that were sacrificed due to large tumor size and the last measurement was carried forward
[truncated: 32 more columns]

## Sheet: Supp Data S11
	Supplementary data S11. Assessment of cell proliferation and cell survival in MCF7-derivatives treated with gedatolisib, fulvestrant, and/orpalbociclib for 72 hours
	MCF7-PalboR						MCF7-PalboR
	Drug (nM)			EdU+ cells (RU)			Drug (nM)			Zombie+ (%parent)			Live ClPARP (%parent)			Live clPARP(%grandparent)			Zombie+ plus clPARP (%Grandparent)
	Fulv	Palbo	Geda	Avg	SD		Fulv	Palbo	Geda	Average	StD		Average	StD		Average	StD		Average	StD
	0	0	0	1	0.0242183		0	0	0	0.137375	0.00767914		0.0368	0.00385141		0.0318	0.0032104		0.169175	0.00940226
	0	0	12	0.841085	0.0126758		0	0	37	0.25645	0.000212132		0.11925	0.00544472		0.0887	0.00410122		0.34515	0.00388909
	0	0	37	0.754118	0.00822217		0	0	111	0.3109	0.00127279		0.31205	0.00813173		0.215	0.00523259		0.5259	0.00650538
	0	111	0	0.730741	0.0296341		0	111	0	0.1347	0.0086267		0.02335	0.00544472		0.02025	0.00487904		0.15495	0.00374767
	0	111	12	0.669816	0.0119907		0	111	37	0.28185	0.00586899		0.11105	0.00275772		0.07975	0.0026163		0.3616	0.00325269
	0	111	37	0.39547	0.0073657		0	111	111	0.35915	0.00770746		0.2957	0.00919239		0.1894	0.00367696		0.54855	0.0113844
	0	1000	0	0.487161	0.00137036		0	1000	0	0.2313	0.0166877		0.0283	0.0046669		0.0217	0.00311127		0.253	0.019799
	0	1000	12	0.34811	0.0315183		0	1000	37	0.3037	0.00424264		0.0957	0.00410122		0.06665	0.00247487		0.37035	0.00671751
	0	1000	37	0.194162	0.0327174		0	1000	111	0.3503	0.0209304		0.27515	0.00869741		0.1788	0.0114551		0.5291	0.00947523
	1.4	0	0	0.911943	0.0577265		1.4	0	0	0.18445	0.00417193		0.0418	0.00410122		0.0341	0.00353553		0.21855	0.000636396
	1.4	0	12	0.681807	0.0131897		1.4	0	37	0.3444	0.0118794		0.17345	0.0135057		0.11375	0.0109602		0.45815	0.000919239
	1.4	0	37	0.363857	0.00856476		1.4	0	111	0.38365	0.0345775		0.38175	0.0306177		0.2355	0.0325269		0.61915	0.00205061
	1.4	111	0	0.745518	0.0447081		1.4	111	0	0.25835	0.00869741		0.04275	0.00714178		0.03175	0.00558614		0.2901	0.00311127
	1.4	111	12	0.450703	0.0248378		1.4	111	37	0.35615	0.0393858		0.18925	0.0243952		0.1223	0.0231931		0.47845	0.0161927
	1.4	111	37	0.177931	0.010449		1.4	111	111	0.36615	0.00982878		0.39285	0.0108187		0.24905	0.0106773		0.6152	0.000848528
	1.4	1000	0	0.412185	0.0402544		1.4	1000	0	0.32645	0.0338704		0.05475	0.00997021		0.0367	0.00480833		0.36315	0.0386787
	1.4	1000	12	0.253634	0.0106203		1.4	1000	37	0.4167	0.00749533		0.13145	0.000212132		0.0767	0.00113137		0.4934	0.00636396
	1.4	1000	37	0.0890262	0.0035972		1.4	1000	111	0.3517	0		0.24065	0.0987828		0.156	0.0640639		0.5077	0.0640639
	111	0	0	0.580669	0.035972		111	0	0	0.33025	0.039103		0.1039	0.00183848		0.06955	0.00275772		0.3998	0.0363453
	111	0	12	0.365916	0.0440229		111	0	37	0.35565	0.0348604		0.30525	0.0163342		0.1964	0.000141421		0.55205	0.0347189
	111	0	37	0.198886	0.00753699		111	0	111	0.3601	0.0183848		0.4655	0.0079196		0.29795	0.0136472		0.65805	0.00473762
	111	111	0	0.377665	0.00034259		111	111	0	0.3224	0.0445477		0.07025	0.0119501		0.0473	0.00494975		0.3697	0.0494975
	111	111	12	0.218629	0.0152453		111	111	37	0.4132	0.0059397		0.3003	0.00509117		0.17615	0.00487904		0.58935	0.00106066
	111	111	37	0.0962936	0.00702311		111	111	111	0.39605	0.0152028		0.47745	0.0231224		0.2882	0.0066468		0.68425	0.0218496
	111	1000	0	0.274588	0.0200415		111	1000	0	0.33165	0.016617		0.0697	0.000282843		0.0466	0.000989949		0.37825	0.0156271
	111	1000	12	0.0907219	0.0200415		111	1000	37	0.38145	0.0317491		0.2361	0.000707107		0.146	0.00806102		0.52745	0.0236881
	111	1000	37	0.0274952	0.00805088		111	1000	111	0.37835	0.0359917		0.3997	0.0114551		0.24825	0.00714178		0.6266	0.02885
	MCF7-FulvR						MCF7-FulvR
	Drug (nM)			EdU+ cells (RU)			Drug (nM)			Zombie+ (%parent)			Live ClPARP (%parent)			Live clPARP(%grandparent)			Zombie+ plus clPARP (%Grandparent)
	Fulv	Palbo	Geda	Avg	SD		Fulv	Palbo	Geda	Average	StD		Average	StD		Average	StD		Average	StD
	0	0	0	1	0.0414878		0	0	0	0.0976	0.0103859		0.02255	0.00290803		0.02035	0.00264008		0.11795	0.0105658
	0	0	12	0.775789	0.0370375		0	0	37	0.17175	0.0318905		0.0518	0.0046669		0.04285	0.00219203		0.2146	0.0340825
	0	0	37	0.497163	0.0306588		0	0	111	0.18515	0.0276479		0.08005	0.000636396		0.0651	0.00169706		0.25025	0.0259508
	0	111	0	0.514477	0.0567908		0	111	0	0.1473	0.0166877		0.02375	0.00304056		0.02025	0.00304056		0.16755	0.0136472
	0	111	12	0.328823	0.0559677		0	111	37	0.1564	0.00905097		0.04785	0.00586899		0.0404	0.00537401		0.1968	0.00367696
	0	111	37	0.0452495	0.0253089		0	111	111	0.24415	0.0511238		0.09425	0.00516188		0.07135	0.00869741		0.3155	0.0424264
	0	1000	0	0.0103303	0.00884784		0	1000	0	0.19155	0.01393		0.01645	0.0013435		0.01325	0.000919239		0.2048	0.0148492
	0	1000	12	0.00552888	0.00288069		0	1000	37	0.19065	0.0226981		0.049	0.0145664		0.0398	0.0128693		0.23045	0.00982878
	0	1000	37	0.00756584	0.00205764		0	1000	111	0.2389	0.0110309		0.0879	0.00311127		0.0669	0.00141421		0.3058	0.0124451
	1.4	0	0	0.98254	0.00802478		1.4	0	0	0.12235	0.0013435		0.023	0.00494975		0.02015	0.00431335		0.1425	0.00565685
	1.4	0	12	0.761967	0.00102882		1.4	0	37	0.1542	0.0125865		0.0528	0.00551543		0.04465	0.0053033		0.19885	0.0072832
	1.4	0	37	0.320093	0.0329222		1.4	0	111	0.2148	0.00169706		0.09275	0.00502046		0.0727	0.00381838		0.2875	0.00551543
	1.4	111	0	0.280809	0.030453		1.4	111	0	0.1624	0.00183848		0.0238	0.00367696		0.0199	0.00311127		0.1823	0.00127279
	1.4	111	12	0.0819147	0.0257205		1.4	111	37	0.14875	0.0231224		0.0453	0.00254558		0.0386	0.00325269		0.18735	0.0198697
	1.4	111	37	0.00974829	0.00185187		1.4	111	111	0.19405	0.0072832		0.08995	0.0115258		0.0724	0.0086267		0.26645	0.0159099
	1.4	1000	0	0.00378292	0		1.4	1000	0	0.14755	0.0130815		0.0173	0.00127279		0.0147	0.00127279		0.16225	0.0118087
	1.4	1000	12	0.00902081	0.000411527		1.4	1000	37	0.2008	0.0210718		0.04735	0.00586899		0.03775	0.00360624		0.23855	0.024678
	1.4	1000	37	0	0		1.4	1000	111	0.2205	0.00452548		0.11415	0.00120208		0.0889	0.00127279		0.3094	0.00325269
	111	0	0	0.875164	0.04177		111	0	0	0.10615	0.0092631		0.0377	0.00311127		0.0337	0.00240416		0.13985	0.0116673
	111	0	12	0.705223	0.00761326		111	0	37	0.15895	0.00516188		0.06685	0.00954594		0.0562	0.00834386		0.21515	0.00318198
	111	0	37	0.430962	0.0279839		111	0	111	0.1902	0.0192333		0.106	0.0120208		0.0857	0.00777817		0.2759	0.0270115
	111	111	0	0.246181	0.0222225		111	111	0	0.1587	0.0114551		0.02705	0.00558614		0.0228	0.00494975		0.1815	0.00650538
	111	111	12	0.138513	0.0539101		111	111	37	0.17145	0.00219203		0.0601	0.00240416		0.04975	0.00205061		0.2212	0.000141421
	111	111	37	0.0264804	0.00205764		111	111	111	0.2111	0.0137179		0.1	0.0165463		0.07895	0.0143543		0.29005	0.000636396
	111	1000	0	0.00349192	0		111	1000	0	0.1414	0.00127279		0.02145	0.0033234		0.0184	0.00282843		0.1598	0.00410122
	111	1000	12	0	0		111	1000	37	0.17965	0.0207182		0.0588	0.00975807		0.04805	0.00671751		0.2277	0.0274357
	111	1000	37	0.00611087	0.000411527		111	1000	111	0.22155	0.0053033		0.09605	0.0129401		0.0747	0.0106066		0.29625	0.0053033
	MCF7-Fulv/PalboR						MCF7-Fulv/PalboR
	Drug (nM)			EdU+ cells (RU)			Drug (nM)			Zombie+ (%parent)			Live ClPARP (%parent)			Live clPARP(%grandparent)			Zombie+ plus clPARP (%Grandparent)
	Fulv	Palbo	Geda	Avg	SD		Fulv	Palbo	Geda	Average	StD		Average	StD		Average	StD		Average	StD
	0	0	0	1	0.0266023		0	0	0	0.091575	0.0110243		0.007	0.00134907		0.00635	0.00126623		0.097925	0.0109201
	0	0	12	0.744262	0.0492661		0	0	37	0.1864	0.014425		0.07925	0.00388909		0.06455	0.00431335		0.25095	0.0101116
	0	0	37	0.152043	0.0778128		0	0	111	0.2833	0.018809		0.2223	0.000848528		0.15935	0.00473762		0.44265	0.0140714
	0	111	0	0.675077	0.048115		0	111	0	0.0923	0.0127279		0.0088	0.000989949		0.00795	0.000777817		0.10025	0.0135057
	0	111	12	0.339573	0.0059856		0	111	37	0.17955	0.0194454		0.0678	0.00410122		0.05565	0.00473762		0.2352	0.0147078
	0	111	37	0.0113951	0.00138129		0	111	111	0.3062	0.00551543		0.2425	0.000282843		0.1682	0.00155563		0.4744	0.0039598
	0	1000	0	0.455966	0.0200287		0	1000	0	0.15185	0.00502046		0.00935	0.00233345		0.00795	0.00205061		0.1598	0.00296985
	0	1000	12	0.301156	0.0372949		0	1000	37	0.2257	0.0294156		0.0667	0.00410122		0.05155	0.00120208		0.27725	0.0306177
	0	1000	37	0.00976721	0.00414388		0	1000	111	0.2792	0.0132936		0.23565	0.00388909		0.1698	0.000282843		0.449	0.0130108
	1.4	0	0	0.993651	0.00874819		1.4	0	0	0.09805	0.0173241		0.00815	0.00106066		0.00735	0.00106066		0.1054	0.0162635
	1.4	0	12	0.773726	0.00253237		1.4	0	37	0.175	0.00240416		0.09	0.0046669		0.0742	0.00367696		0.2492	0.00608112
	1.4	0	37	0.072603	0.00414388		1.4	0	111	0.3156	0.00339411		0.28415	0.00770746		0.19445	0.00431335		0.51005	0.00770746
	1.4	111	0	0.670845	0.0310791		1.4	111	0	0.1228	0.0123037		0.00425	0.00247487		0.00375	0.00219203		0.12655	0.0101116
	1.4	111	12	0.365782	0.0273956		1.4	111	37	0.1794	0.0127279		0.07135	0.000919239		0.05855	0.000212132		0.23795	0.0125158
	1.4	111	37	0.00830213	0.00161151		1.4	111	111	0.3377	0.0148492		0.27055	0.00516188		0.1792	0.00749533		0.5169	0.00735391
	1.4	1000	0	0.48364	0.0301582		1.4	1000	0	0.1365	0.0106066		0.0084	0.000707107		0.00725	0.000494975		0.14375	0.0111016
	1.4	1000	12	0.236204	0.0273956		1.4	1000	37	0.2174	0.0220617		0.0764	0.0101823		0.05965	0.00629325		0.27705	0.028355
	1.4	1000	37	0.0102556	0.011741		1.4	1000	111	0.3225	0.0182434		0.2439	0.0115966		0.1651	0.00339411		0.4876	0.0216375
	111	0	0	0.657659	0.00690646		111	0	0	0.1055	0.0132936		0.00755	0.0013435		0.00675	0.00106066		0.11225	0.0143543
	111	0	12	0.320202	0.014964		111	0	37	0.21595	0.00912168		0.12025	0.00544472		0.0943	0.00537401		0.31025	0.00374767
	111	0	37	0.0296272	0.0101295		111	0	111	0.3387	0.0140007		0.27655	0.00205061		0.1829	0.00523259		0.5216	0.00876812
	111	111	0	0.426339	0.0600862		111	111	0	0.1686	0.0104652		0.01275	0.000353553		0.0106	0.000141421		0.1792	0.0106066
	111	111	12	0.140485	0.048115		111	111	37	0.2034	0.000565685		0.098	0.00311127		0.0781	0.00240416		0.2815	0.00296985
	111	111	37	0.00293016	0.00184172		111	111	111	0.3534	0.0130108		0.2415	0.0148492		0.15625	0.0127986		0.50965	0.000212132
	111	1000	0	0.395898	0.023482		111	1000	0	0.1687	0.00212132		0.00915	0.00106066		0.0076	0.000989949		0.1763	0.00113137
	111	1000	12	0.0586033	0.0161151		111	1000	37	0.2423	0.0141421		0.0892	0.00707107		0.06765	0.00657609		0.30995	0.00756604
	111	1000	37	0.00960443	0.0029928		111	1000	111	0.37665	0.00502046		0.28075	0.000353553		0.175	0.00113137		0.55165	0.00388909
	MCF7-Palbo/FulvR						MCF7-Palbo/FulvR
	Drug (nM)			EdU+ cells (RU)			Drug (nM)			Zombie+ (%parent)			Live ClPARP (%parent)			Live clPARP(%grandparent)			Zombie+ plus clPARP (%Grandparent)
	Fulv	Palbo	Geda	Avg	SD		Fulv	Palbo	Geda	Average	StD		Average	StD		Average	StD		Average	StD
	0	0	0	1	0.0537401		0	0	0	0.1826	0.0132577		0.0543	0.00883214		0.044325	0.0065561		0.226925	0.0190916
	0	0	12	0.886761	0.0127478		0	0	37	0.2589	0.000565685		0.0787	0.014425		0.0584	0.010748		0.3173	0.0101823
	0	0	37	0.605775	0.0213128		0	0	111	0.33655	0.00968736		0.11915	0.0228395		0.07895	0.0140714		0.4155	0.0237588
	0	111	0	0.686901	0.111743		0	111	0	0.1907	0.00424264		0.0355	0.00806102		0.02875	0.00671751		0.21945	0.00247487
	0	111	12	0.637183	0.0131462		0	111	37	0.27825	0.0167584		0.03915	0.00247487		0.0283	0.00240416		0.30655	0.0143543
	0	111	37	0.426901	0.0810683		0	111	111	0.39005	0.0252437		0.074	0.00622254		0.04505	0.00190919		0.4351	0.0271529
	0	1000	0	0.429437	0.0822634		0	1000	0	0.2459	0.0219203		0.0253	0.00155563		0.01905	0.000636396		0.26495	0.0225567
	0	1000	12	0.400141	0.0488003		0	1000	37	0.25435	0.00289914		0.03675	0.00360624		0.0274	0.00282843		0.28175	7.07107e-05
	0	1000	37	0.178592	0.00597555		0	1000	111	0.37605	0.00657609		0.10095	0.0154856		0.063	0.0103238		0.43905	0.00374767
	1.4	0	0	0.933662	0.218108		1.4	0	0	0.15025	0.0122329		0.04275	7.07107e-05		0.03635	0.000636396		0.1866	0.0115966
	1.4	0	12	0.925352	0.0513897		1.4	0	37	0.21895	0.0092631		0.08065	0.00247487		0.06295	0.00120208		0.2819	0.0104652
	1.4	0	37	0.601831	0.088239		1.4	0	111	0.3326	0.0183848		0.125	0.0241831		0.08365	0.0184555		0.41625	7.07107e-05
	1.4	111	0	0.429718	0.0723042		1.4	111	0	0.1853	0.0168291		0.03225	0.0152028		0.0264	0.0128693		0.2117	0.0039598
	1.4	111	12	0.557465	0.0705115		1.4	111	37	0.2207	0.0149907		0.0574	0.00692965		0.0447	0.00452548		0.2654	0.0195161
	1.4	111	37	0.371268	0.0175283		1.4	111	111	0.33985	0.00756604		0.1052	0.0100409		0.06945	0.00742462		0.4093	0.000141421
	1.4	1000	0	0.458873	0.0175283		1.4	1000	0	0.2285	0.02885		0.03995	0.0143543		0.0306	0.00989949		0.2591	0.0387495
	1.4	1000	12	0.297042	0.00219104		1.4	1000	37	0.3193	0.0142836		0.053	0.0100409		0.036	0.00608112		0.3553	0.0203647
	1.4	1000	37	0.117042	0.0105568		1.4	1000	111	0.40785	0.00629325		0.10515	0.0242538		0.0622	0.0137179		0.47005	0.0200111
	111	0	0	0.886338	0.0260932		111	0	0	0.20055	0.0092631		0.072	0.000141421		0.05755	0.000494975		0.2581	0.00876812
	111	0	12	0.785634	0.0203169		111	0	37	0.3288	0.0335169		0.11205	0.00516188		0.0753	0.00721249		0.4041	0.0263044
	111	0	37	0.485915	0.0422272		111	0	111	0.39525	0.00445477		0.1742	0.0125865		0.10535	0.00841457		0.5006	0.0039598
	111	111	0	0.486761	0.18564		111	111	0	0.251	0.0367696		0.0577	0.00155563		0.04325	0.0033234		0.29425	0.0334462
	111	111	12	0.401127	0.0987958		111	111	37	0.28625	0.019304		0.0617	0.0106066		0.0441	0.00876812		0.33035	0.0105359
	111	111	37	0.291268	0.0565685		111	111	111	0.42465	0.00275772		0.12235	0.0207182		0.0704	0.0115966		0.49505	0.0143543
	111	1000	0	0.379296	0.0348574		111	1000	0	0.2501	0.0555786		0.03785	0.00615183		0.0282	0.00254558		0.2783	0.0581242
	111	1000	12	0.310704	0.0342598		111	1000	37	0.29635	0.00869741		0.04425	0.0109602		0.0312	0.00806102		0.32755	0.000636396
	111	1000	37	0.112817	0.000597555		111	1000	111	0.39925	0.0371231		0.12345	0.000636396		0.0742	0.00494975		0.47345	0.0321734

[truncated: 6 more sheets: Supp data S12, Supp data S13, Supp data S14, Supp Data S15, Supp Data S16, Supp Data S17]
